# Supplementary material for: DAXX adds a de novo H3.3K9me3 deposition pathway to the histone chaperone network
Source: Mol Cell. 2023 Apr 6;83(7):1075–1092.e9. doi: 10.1016/j.molcel.2023.02.009 (PMC10114496; doi:10.1016/j.molcel.2023.02.009)
Supplement: Data S1. Cytoscape session file related to Figures 1B and 2A [file mmc2.zip]

Archive with 2 entries (2 files):
- Data S1.cys
- __MACOSX/._Data S1.cys
