# Supplementary material for: DAXX adds a de novo H3.3K9me3 deposition pathway to the histone chaperone network
Source: Mol Cell. 2023 Apr 6;83(7):1075–1092.e9. doi: 10.1016/j.molcel.2023.02.009 (PMC10114496; doi:10.1016/j.molcel.2023.02.009)
Supplement: Table S1. Statistically processed mass spectrometry data sets, related to Figures 1B, 1C, 2A, 2B, 4A, 4B, 5G, 6C, 6E, S1B–S1F, S2A, S2B, S6E, and S6F which support Figures 1, 2, and 6 [file mmc3.xlsx]

## Sheet: Index
Carraro et al. (2022) -- Table S1 -- Index of mass spectrometry data related to the characterization of the histone chaperone network
IP-MS Experiment	Related Figures	Biological reps.	Experiment type	Prevous publication
ASF1A WT vs HBM vs control	Main 1B-C, 2A-B, Supplementary 1B, 2A	4	Triple SILAC	N/A
ASF1B WT vs HBM vs control	Main 1B-C, 2A-B, Supplementary 1C, 2A	4	Triple SILAC	N/A
sNASP WT vs HBM vs control	Main 1B-C, 2A-B, Supplementary 1D, 2A	4	Triple SILAC	N/A
HJURP WT vs HBM vs control	Main 1B-C, 2A-B, Supplementary 1D, 2A	4	Triple SILAC	N/A
ASF1A WT vs ASF1B WT vs control	Supplementary 2B	2	Triple SILAC	N/A
DAXX WT vs HBM vs control	Main 1B-C, 2A-B, 6E, Supplementary 1F, 2A	4	Triple SILAC	N/A
DAXX WT vs ABM vs control	Main 6E, Supplementary 6E	4	Triple SILAC	N/A
DAXX WT vs SIMΔ vs control	Main 6E Supplementary 6F	4	Triple SILAC	N/A
DNAJC9 WT vs HBM vs control	Main 1B-C, 2A-B, Supplementary 2A	2	Triple SILAC	Hammond et al. (2021)
MCM2 WT vs HBM	Main 2A-B	2	Double SILAC	Hammond et al. (2021)
TONSL WT vs HBM	Main 2A-B	2	Double SILAC	Hammond et al. (2021)
Histone H3.1 and H3.3 siRNA pulldowns	Main 4A-B	5	Label-free	N/A
Histone peptide quantification from histone H3.1 and H3.3 siRNA pulldowns	Main 4A-B	5	Label-free	N/A
Histone H3.1 and H3.3 siRNA pulldowns -- H3K9[me1/me2/me3/ac]K14ac quantification	Main 6C	5	Label-free	N/A
SILAC pulse DAXX WT-IP vs chromatin fraction	Main 5G	6	Double SILAC	N/A

## Sheet: ASF1A WT vs HBM vs control
Soluble SILAC ASF1A pulldowns WT vs HBM vs Control. Filtered for n=4/4 detection in at least one experimental condition, imputed
ASF1A WT/Control (S0=2, FDR=0.01)			ASF1A HBM/Control (S0=2, FDR=0.01)			ASF1A WT/HBM (S0=2, FDR=0.01)			Protein information					Log2 LFQ-SILAC Intensities												Other information
Significant	Ratio (log2)	p-value (-log10)	Significant	Ratio (log2)	p-value (-log10)	Significant	Ratio (log2)	p-value (-log10)	Protein IDs	Majority protein IDs	Uniprot ID	Canonical Uniprot ID	Entry Name	L 1 (control)	M 1 (HBM)	H 1 (WT)	L 2 (control)	M 2 (WT)	H 2 (HBM)	L 3 (control)	M 3 (HBM)	H 3 (WT)	L 4 (control)	M 4 (WT)	H 4 (HBM)	Peptides	Razor + unique peptides	Unique peptides	Sequence coverage [%]	Unique + razor sequence coverage [%]	Unique sequence coverage [%]	Mol. weight [kDa]	Q-value	Score
+	7.78741	2.44383	+	7.08549	1.94293		0.701924	1.32907	sp|P54198|HIRA_HUMAN;sp|P54198-2|HIRA_HUMAN	sp|P54198|HIRA_HUMAN;sp|P54198-2|HIRA_HUMAN	P54198	P54198	HIRA	30.2175	32.1053	32.3878	22.4269	31.7078	30.7971	22.5	31.0895	32.1764	22.3907	32.4127	31.8851	52	52	52	66.8	66.8	66.8	111.83	0	323.31
+	6.71761	9.83098	+	6.77916	8.58287		-0.0615501	0.174306	sp|Q9Y294|ASF1A_HUMAN	sp|Q9Y294|ASF1A_HUMAN	Q9Y294	Q9Y294	ASF1A	30.2399	37.3146	36.9279	30.3961	37.1814	37.1138	30.4846	37.3363	37.2285	30.3723	37.0257	36.8449	18	18	16	95.6	95.6	95.6	22.968	0	323.31
+	5.94315	8.3547	+	5.68298	7.03176		0.260164	1.04042	sp|Q9Y2V0|CO041_HUMAN;sp|Q9Y2V0-2|CO041_HUMAN	sp|Q9Y2V0|CO041_HUMAN;sp|Q9Y2V0-2|CO041_HUMAN	Q9Y2V0	Q9Y2V0	CO041	27.128	32.8331	32.8333	26.998	32.9099	32.8554	26.6172	32.2967	32.9772	26.8304	32.6258	32.3204	14	14	14	77.9	77.9	77.9	32.264	0	232.68
+	4.89335	6.44424	+	5.21937	5.94908		-0.32602	0.0319869	sp|Q9NVP2|ASF1B_HUMAN	sp|Q9NVP2|ASF1B_HUMAN	Q9NVP2	Q9NVP2	ASF1B	27.2635	32.5491	32.2168	27.9212	32.3198	32.9695	27.0711	32.1722	32.3791	27.0149	31.9283	32.4573	10	8	8	56.4	51	51	22.433	0	310.62
+	5.62777	10.171	+	5.1767	8.55591		0.451068	2.41498	sp|Q8IWY9|CDAN1_HUMAN;sp|Q8IWY9-1|CDAN1_HUMAN	sp|Q8IWY9|CDAN1_HUMAN;sp|Q8IWY9-1|CDAN1_HUMAN	Q8IWY9	Q8IWY9	CDAN1	29.7759	35.1833	35.4124	29.8094	35.4246	35.0651	29.8031	34.744	35.5826	29.796	35.2758	34.8988	53	53	53	56.1	56.1	56.1	134.12	0	323.31
+	5.41607	7.38964	+	5.03497	6.84581		0.381097	1.57265	sp|Q5UIP0|RIF1_HUMAN;sp|Q5UIP0-2|RIF1_HUMAN	sp|Q5UIP0|RIF1_HUMAN;sp|Q5UIP0-2|RIF1_HUMAN	Q5UIP0	Q5UIP0	RIF1	28.939	33.8918	34.1867	28.4061	34.0354	33.5017	28.3331	33.4864	33.8595	28.4201	33.6808	33.3582	106	106	106	55.1	55.1	55.1	274.46	0	323.31
+	3.92852	7.02656	+	5.00928	7.11577		-1.08076	0.000123848	sp|P62136|PP1A_HUMAN;sp|P62136-2|PP1A_HUMAN;sp|P62136-3|PP1A_HUMAN	sp|P62136|PP1A_HUMAN;sp|P62136-2|PP1A_HUMAN;sp|P62136-3|PP1A_HUMAN	P62136	P62136	PP1A	27.6722	32.7614	31.7276	28.0699	31.8973	33.0463	27.8287	32.9291	31.8373	27.6009	31.4236	32.4721	25	25	6	77.3	77.3	23	37.512	0	287.17
+	5.83423	4.95803	+	4.82616	4.14126		1.00807	2.44105	sp|Q13112|CAF1B_HUMAN	sp|Q13112|CAF1B_HUMAN	Q13112	Q13112	CAF1B	21.391	27.2512	27.744	23.524	27.7723	26.51	21.7878	26.9895	28.2198	22.1117	28.4153	27.3685	15	15	15	38.6	38.6	38.6	61.492	0	54.334
+	5.50106	3.2072	+	4.44511	2.24256		1.05596	1.35739	sp|Q9NPG3-2|UBN1_HUMAN;sp|Q9NPG3|UBN1_HUMAN	sp|Q9NPG3-2|UBN1_HUMAN;sp|Q9NPG3|UBN1_HUMAN	Q9NPG3-2	Q9NPG3	UBN1	25.7255	30.0108	30.5328	22.6822	29.6138	28.034	26.667	28.4536	30.167	23.3894	30.1548	29.7462	36	36	36	45	45	45	118.55	0	214.2
+	3.27081	7.70706	+	4.27478	7.69192		-1.00397	2.42196e-06	sp|P62140|PP1B_HUMAN	sp|P62140|PP1B_HUMAN	P62140	P62140	PP1B	25.3118	29.8472	28.7949	25.607	28.6404	29.6598	25.2869	29.8297	28.6947	25.6019	28.7609	29.5702	24	9	9	76.8	40.7	40.7	37.186	0	57.525
+	3.29737	4.53041	+	3.92066	4.24157		-0.62329	0.024645	sp|Q16777|H2A2C_HUMAN;sp|Q6FI13|H2A2A_HUMAN	sp|Q16777|H2A2C_HUMAN;sp|Q6FI13|H2A2A_HUMAN	Q16777	Q16777	H2A2C	27.7562	31.4578	30.8528	28.2307	31.0698	31.5456	28.4644	32.6599	31.7151	27.2194	31.2224	31.6899	7	7	1	58.1	58.1	22.5	13.988	0	52.974
+	3.15502	5.18953	+	3.85199	4.97811		-0.696972	0.0197532	sp|Q16778|H2B2E_HUMAN;sp|P33778|H2B1B_HUMAN;sp|P23527|H2B1O_HUMAN;sp|Q8N257|H2B3B_HUMAN;sp|P06899|H2B1J_HUMAN;sp|Q96A08|H2B1A_HUMAN;sp|Q6DRA6|H2B2D_HUMAN;sp|Q6DN03|H2B2C_HUMAN	sp|Q16778|H2B2E_HUMAN;sp|P33778|H2B1B_HUMAN;sp|P23527|H2B1O_HUMAN;sp|Q8N257|H2B3B_HUMAN;sp|P06899|H2B1J_HUMAN;sp|Q96A08|H2B1A_HUMAN	Q16778	Q16778	H2B2E	28.0527	31.5777	30.934	27.8161	30.5383	31.3181	28.1626	32.5445	31.3922	27.6913	31.4783	31.6904	10	10	2	62.7	62.7	7.9	13.92	0	53.894
+	6.9524	7.23148	+	3.788	3.46771	+	3.1644	3.25059	sp|Q71DI3|H32_HUMAN	sp|Q71DI3|H32_HUMAN	Q71DI3	Q71DI3	H32	30.1188	32.4129	36.64	30.462	36.9807	34.6271	30.0469	34.2709	37.0297	29.8341	37.6209	34.3029	18	18	2	69.1	69.1	24.3	15.388	0	159.04
+	4.57012	5.22166	+	3.61326	3.31424		0.956859	1.2266	sp|Q6ZU65|UBN2_HUMAN;sp|Q6ZU65-2|UBN2_HUMAN	sp|Q6ZU65|UBN2_HUMAN;sp|Q6ZU65-2|UBN2_HUMAN	Q6ZU65	Q6ZU65	UBN2	27.33	31.4794	31.8972	26.641	30.9	29.4763	26.3912	30.085	31.3373	27.3928	31.9009	31.1673	46	46	46	48.8	48.8	48.8	146.09	0	323.31
+	4.95766	7.32367	+	3.53422	5.63429		1.42344	3.1736	sp|P62913-2|RL11_HUMAN;sp|P62913|RL11_HUMAN	sp|P62913-2|RL11_HUMAN;sp|P62913|RL11_HUMAN	P62913-2	P62913	RL11	28.3816	32.2757	33.473	28.6162	33.8614	31.7309	28.5505	32.5093	33.5193	28.5616	33.0868	31.7309	15	15	15	67.8	67.8	67.8	20.124	0	77.044
+	4.36659	4.42843	+	3.52776	3.24668		0.838829	1.80095	sp|Q9Y6J0|CABIN_HUMAN;sp|Q9Y6J0-2|CABIN_HUMAN	sp|Q9Y6J0|CABIN_HUMAN;sp|Q9Y6J0-2|CABIN_HUMAN	Q9Y6J0	Q9Y6J0	CABIN	27.7484	31.0947	31.221	26.3185	30.9684	29.7408	25.8707	30.1487	31.268	27.447	31.3938	30.5115	63	63	63	39.4	39.4	39.4	246.35	0	288.06
+	2.26313	1.25557	+	3.09311	3.46515		-0.829988	0.125129	sp|O96018|APBA3_HUMAN	sp|O96018|APBA3_HUMAN	O96018	O96018	APBA3	23.2323	26.3583	21.793	23.7814	26.222	25.6547	21.9194	26.2717	26.7029	22.8644	26.1321	25.8853	8	8	8	27.1	27.1	27.1	61.453	0	23.385
+	2.66318	5.12172	+	3.01313	4.96274		-0.349957	0.0153263	sp|O00505|IMA4_HUMAN	sp|O00505|IMA4_HUMAN	O00505	O00505	IMA4	23.1295	26.3563	25.8708	23.3272	25.811	26.5772	22.9681	25.9792	25.9789	23.8313	26.2481	26.3961	7	7	2	10.9	10.9	2.1	57.81	0	13.689
+	7.26873	9.19186	+	2.80117	6.97598	+	4.46756	8.33069	sp|P62805|H4_HUMAN	sp|P62805|H4_HUMAN	P62805	P62805	H4	29.8181	32.6686	36.8057	29.996	37.1627	32.4785	29.7753	32.7016	37.1678	29.6043	37.1324	32.5497	21	21	21	68.9	68.9	68.9	11.367	0	125.33
+	2.54816	5.48277	+	2.57938	4.86761		-0.0312157	0.260107	sp|P12270|TPR_HUMAN;sp|P12270-2|TPR_HUMAN	sp|P12270|TPR_HUMAN;sp|P12270-2|TPR_HUMAN	P12270	P12270	TPR	23.9562	27.0107	26.3181	24.0291	26.293	26.31	23.735	26.1892	26.9608	24.1049	26.446	26.6328	14	14	14	7.7	7.7	7.7	267.29	0	62.242
+	3.42185	5.10458	+	2.49323	2.24052		0.928625	1.0665	sp|Q9BXS6-3|NUSAP_HUMAN;sp|Q9BXS6-2|NUSAP_HUMAN;sp|Q9BXS6-4|NUSAP_HUMAN;sp|Q9BXS6-5|NUSAP_HUMAN;sp|Q9BXS6|NUSAP_HUMAN;sp|Q9BXS6-6|NUSAP_HUMAN;sp|Q9BXS6-7|NUSAP_HUMAN	sp|Q9BXS6-3|NUSAP_HUMAN;sp|Q9BXS6-2|NUSAP_HUMAN;sp|Q9BXS6-4|NUSAP_HUMAN;sp|Q9BXS6-5|NUSAP_HUMAN;sp|Q9BXS6|NUSAP_HUMAN;sp|Q9BXS6-6|NUSAP_HUMAN;sp|Q9BXS6-7|NUSAP_HUMAN	Q9BXS6-3	Q9BXS6	NUSAP	24.6164	27.6808	27.2892	24.5905	27.4656	25.5015	23.9335	26.14	27.8873	23.974	28.1596	27.7648	13	13	13	33.9	33.9	33.9	49.195	0	60.495
+	2.41952	2.17995	+	2.36042	2.32025		0.0590978	0.325845	sp|Q9NYF8-2|BCLF1_HUMAN;sp|Q9NYF8|BCLF1_HUMAN;sp|Q9NYF8-3|BCLF1_HUMAN;sp|Q9NYF8-4|BCLF1_HUMAN	sp|Q9NYF8-2|BCLF1_HUMAN;sp|Q9NYF8|BCLF1_HUMAN;sp|Q9NYF8-3|BCLF1_HUMAN;sp|Q9NYF8-4|BCLF1_HUMAN	Q9NYF8-2	Q9NYF8	BCLF1	25.5191	26.8187	27.5909	26.0204	26.1004	27.7216	25.1001	27.3855	29.1356	24.9453	28.4362	29.1008	11	11	11	14.5	14.5	14.5	105.95	0	26.844
+	3.27388	4.45004	+	2.25801	2.26899		1.01587	1.1329	sp|Q14331|FRG1_HUMAN	sp|Q14331|FRG1_HUMAN	Q14331	Q14331	FRG1	26.36	29.1005	29.9994	26.082	28.8474	27.1067	26.6204	29.4344	30.2952	26.4056	29.4216	28.8585	7	7	7	16.7	16.7	16.7	29.172	0	25.123
+	1.88437	1.99963	+	2.17315	2.48045		-0.288776	0.180671	sp|P84090|ERH_HUMAN	sp|P84090|ERH_HUMAN	P84090	P84090	ERH	28.4915	29.6759	30.1253	28.8203	28.7728	30.8221	28.2929	30.0321	31.4002	27.6269	30.4707	31.394	9	9	9	61.5	61.5	61.5	12.259	0	116.29
+	1.54291	2.73322	+	2.11736	3.46762		-0.574452	0.0345394	sp|P12956|XRCC6_HUMAN;sp|P12956-2|XRCC6_HUMAN	sp|P12956|XRCC6_HUMAN;sp|P12956-2|XRCC6_HUMAN	P12956	P12956	XRCC6	25.0684	26.9643	26.137	25.7192	26.7953	27.2521	25.611	27.9585	27.2407	24.9505	27.3477	27.6436	14	14	14	30.7	30.7	30.7	69.842	0	46.774
+	8.57246	3.92613		1.8574	0.713811	+	6.71506	4.63304	sp|Q9UKI8-5|TLK1_HUMAN	sp|Q9UKI8-5|TLK1_HUMAN	Q9UKI8-5	Q9UKI8	TLK1	22.4434	24.8439	32.037	22.4678	32.2505	26.8049	23.0502	24.201	32.4393	27.0025	32.5268	26.5436	32	24	1	60.6	49.3	1.4	81.926	0	323.31
+	4.94837	5.27318		1.71318	1.00367	+	3.23519	2.27814	sp|Q14244-6|MAP7_HUMAN;sp|Q14244|MAP7_HUMAN;sp|Q14244-7|MAP7_HUMAN;sp|Q14244-3|MAP7_HUMAN;sp|Q14244-5|MAP7_HUMAN;sp|Q14244-2|MAP7_HUMAN;sp|Q14244-4|MAP7_HUMAN;sp|Q3KQU3-3|MA7D1_HUMAN;sp|Q3KQU3-2|MA7D1_HUMAN;sp|Q3KQU3-4|MA7D1_HUMAN;sp|Q3KQU3|MA7D1_HUMAN	sp|Q14244-6|MAP7_HUMAN;sp|Q14244|MAP7_HUMAN;sp|Q14244-7|MAP7_HUMAN;sp|Q14244-3|MAP7_HUMAN;sp|Q14244-5|MAP7_HUMAN;sp|Q14244-2|MAP7_HUMAN;sp|Q14244-4|MAP7_HUMAN	Q14244-6	Q14244	MAP7	25.6698	28.0017	29.2789	24.6588	29.6757	25.6915	24.5395	24.8149	30.218	24.9821	30.4711	28.1948	24	24	24	45.4	45.4	45.4	82.866	0	225.76
+	1.47431	1.44979		1.62815	1.7696		-0.153834	0.240232	sp|Q06787-5|FMR1_HUMAN;sp|Q06787-8|FMR1_HUMAN;sp|Q06787-6|FMR1_HUMAN;sp|Q06787-3|FMR1_HUMAN;sp|Q06787|FMR1_HUMAN;sp|Q06787-4|FMR1_HUMAN;sp|Q06787-9|FMR1_HUMAN;sp|Q06787-7|FMR1_HUMAN;sp|Q06787-2|FMR1_HUMAN;sp|Q06787-10|FMR1_HUMAN;sp|Q06787-11|FMR1_HUMAN	sp|Q06787-5|FMR1_HUMAN;sp|Q06787-8|FMR1_HUMAN;sp|Q06787-6|FMR1_HUMAN;sp|Q06787-3|FMR1_HUMAN;sp|Q06787|FMR1_HUMAN;sp|Q06787-4|FMR1_HUMAN;sp|Q06787-9|FMR1_HUMAN;sp|Q06787-7|FMR1_HUMAN;sp|Q06787-2|FMR1_HUMAN;sp|Q06787-10|FMR1_HUMAN;sp|Q06787-11|FMR1_HUMAN	Q06787-5	Q06787	FMR1	27.1528	27.7171	28.1891	27.6332	26.9693	28.8826	26.9045	28.3669	29.9461	26.5983	29.0815	29.8347	22	22	20	44	44	39.5	68.454	0	101.38
+	1.65624	1.1103		1.61166	1.56625		0.0445876	0.317168	sp|P11388|TOP2A_HUMAN;sp|P11388-2|TOP2A_HUMAN;sp|P11388-3|TOP2A_HUMAN;sp|P11388-4|TOP2A_HUMAN;sp|Q02880-2|TOP2B_HUMAN;sp|Q02880|TOP2B_HUMAN	sp|P11388|TOP2A_HUMAN;sp|P11388-2|TOP2A_HUMAN;sp|P11388-3|TOP2A_HUMAN;sp|P11388-4|TOP2A_HUMAN	P11388	P11388	TOP2A	23.8289	25.4973	23.9882	25.3364	25.2137	25.0448	24.2207	26.1524	28.241	23.0004	25.5684	26.1386	16	16	16	10.9	10.9	10.9	174.38	0	40.042
+	2.36496	2.32142		1.59433	1.2116		0.770627	0.685507	sp|P51114-3|FXR1_HUMAN;sp|P51114-2|FXR1_HUMAN;sp|P51114|FXR1_HUMAN	sp|P51114-3|FXR1_HUMAN;sp|P51114-2|FXR1_HUMAN;sp|P51114|FXR1_HUMAN	P51114-3	P51114	FXR1	24.2792	24.4762	26.0178	24.8801	25.4964	26.0482	23.7128	25.3844	28.1714	24.2298	26.8761	27.5704	9	8	7	21.6	20.1	18.7	59.919	0	19.901
+	1.29448	4.62098		1.41819	5.30195		-0.123715	0.064477	sp|P11142|HSP7C_HUMAN;sp|P11142-2|HSP7C_HUMAN	sp|P11142|HSP7C_HUMAN;sp|P11142-2|HSP7C_HUMAN	P11142	P11142	HSP7C	32.4145	33.8566	33.6627	32.7824	33.8689	33.9551	32.5134	34.0645	34.0875	32.458	33.7272	33.9649	38	38	25	60.7	60.7	46.6	70.897	0	323.31
+	1.97223	1.37662		1.34086	0.694986		0.631374	1.50854	sp|Q9BQ67|GRWD1_HUMAN	sp|Q9BQ67|GRWD1_HUMAN	Q9BQ67	Q9BQ67	GRWD1	22.4166	24.8135	25.3724	26.3791	26.1121	25.3722	22.8141	24.9689	25.835	22.8854	25.0646	24.704	4	4	4	12.1	12.1	12.1	49.419	0	9.1701
+	4.41241	3.23842		1.27699	0.829613	+	3.13541	3.27249	sp|P16989-2|YBOX3_HUMAN	sp|P16989-2|YBOX3_HUMAN	P16989-2	P16989	YBOX3	22.0155	24.8631	28.4019	23.5721	27.4468	25.3023	22.6683	23.5113	28.2982	25.091	26.8496	24.7782	11	6	1	54.5	46.5	7.9	31.947	0	180.31
+	1.54909	1.4682		1.25454	1.25558		0.29455	0.441748	sp|Q9Y2W1|TR150_HUMAN	sp|Q9Y2W1|TR150_HUMAN	Q9Y2W1	Q9Y2W1	TR150	26.8834	27.1792	28.0323	27.3966	26.5714	28.1924	26.2531	27.3619	29.5229	26.376	28.9789	29.1938	11	11	11	14.5	14.5	14.5	108.66	0	49.023
+	1.17346	4.8416		1.17515	3.89759		-0.00168991	0.296307	sp|P0DMV9|HS71B_HUMAN;sp|P0DMV8|HS71A_HUMAN;sp|P0DMV8-2|HS71A_HUMAN	sp|P0DMV9|HS71B_HUMAN;sp|P0DMV8|HS71A_HUMAN;sp|P0DMV8-2|HS71A_HUMAN	P0DMV9	P0DMV9	HS71B	31.7089	33.0701	32.9134	31.95	32.9904	33.0591	31.665	32.7721	32.9256	31.5355	32.7238	32.6587	32	28	19	56.6	52.1	33.5	70.051	0	323.31
+	4.79285	5.54644		1.12222	1.58324	+	3.67063	5.7691	sp|P05386|RLA1_HUMAN	sp|P05386|RLA1_HUMAN	P05386	P05386	RLA1	25.8934	26.6176	29.7035	24.9434	29.6619	26.0952	24.6263	25.5615	29.9306	24.5	29.8385	26.1776	4	4	4	79.8	79.8	79.8	11.514	0	72.862
+	1.0952	3.8456		1.09461	4.02473		0.000589371	0.302479	sp|P11021|BIP_HUMAN	sp|P11021|BIP_HUMAN	P11021	P11021	BIP	31.6077	32.6558	32.6715	31.8586	32.7814	32.9015	31.7346	32.8567	33.0449	31.426	32.5098	32.5913	36	35	35	50.6	50.6	50.6	72.332	0	292.6
+	4.54146	5.63743		1.0781	1.64182	+	3.46336	5.70693	sp|P05387|RLA2_HUMAN	sp|P05387|RLA2_HUMAN	P05387	P05387	RLA2	26.8474	27.9823	30.8351	26.9421	30.9519	27.7352	25.7186	27.2134	31.1382	26.2192	30.9681	27.109	9	9	9	80.9	80.9	80.9	11.665	0	114.27
+	3.85859	3.59554		1.05565	0.883757	+	2.80294	2.75655	sp|P16401|H15_HUMAN	sp|P16401|H15_HUMAN	P16401	P16401	H15	23.39	22.6963	25.8107	23.0304	26.7653	24.5687	21.8253	24.3033	27.7672	23.6499	26.9867	24.5498	5	3	3	16.8	9.7	9.7	22.58	0	3.845
+	3.77312	3.39794		1.05383	0.835292	+	2.71928	2.66493	sp|P82675|RT05_HUMAN;sp|P82675-2|RT05_HUMAN	sp|P82675|RT05_HUMAN	P82675	P82675	RT05	21.6484	22.0921	24.6081	20.9185	25.668	22.8576	22.3745	22.9173	26.3808	22.9646	26.3415	24.2544	5	5	5	11.6	11.6	11.6	48.006	0	10.099
+	1.72024	1.99125		0.99175	1.33114		0.728493	0.844831	sp|Q13185|CBX3_HUMAN;sp|P83916|CBX1_HUMAN	sp|Q13185|CBX3_HUMAN	Q13185	Q13185	CBX3	23.9855	24.4047	25.9332	24.6914	24.9951	25.6404	24.6315	25.2165	27.4664	24.0129	25.8077	26.0268	3	3	2	22.4	22.4	15.8	20.811	0	26.546
+	5.27314	3.71342		0.983329	0.576503	+	4.28981	4.52814	sp|P62906|RL10A_HUMAN	sp|P62906|RL10A_HUMAN	P62906	P62906	RL10A	25.6848	25.2431	29.3167	22.5877	28.6002	25.23	24.4627	23.8071	29.6288	23.0037	29.2858	25.392	12	12	12	49.3	49.3	49.3	24.831	0	46.975
+	1.91064	4.32825		0.922812	2.78305		0.987825	2.47159	sp|P62280|RS11_HUMAN	sp|P62280|RS11_HUMAN	P62280	P62280	RS11	29.3439	30.3007	30.7734	28.9853	31.0761	30.0144	29.0512	30.293	31.5913	29.1985	30.7806	29.6621	11	11	11	55.1	55.1	55.1	18.431	0	33.723
+	5.65062	8.72365		0.910182	2.47515	+	4.74044	6.89707	sp|Q07021|C1QBP_HUMAN	sp|Q07021|C1QBP_HUMAN	Q07021	Q07021	C1QBP	27.8548	28.2015	33.1511	27.8524	33.4572	28.902	27.5313	28.4576	33.4319	27.5891	33.3897	28.9072	12	12	12	52.5	52.5	52.5	31.362	0	216.13
+	6.92298	9.23093		0.847873	0.40713	+	6.07511	3.54115	sp|Q16576|RBBP7_HUMAN;sp|Q16576-2|RBBP7_HUMAN	sp|Q16576|RBBP7_HUMAN;sp|Q16576-2|RBBP7_HUMAN	Q16576	Q16576	RBBP7	28.5574	27.719	35.4263	28.6707	35.6381	31.4175	28.9297	28.2706	35.81	28.6627	35.638	30.8047	29	21	21	81.4	73.2	73.2	47.82	0	323.31
+	2.13969	5.08512		0.832943	1.81134		1.30675	2.85541	sp|Q9UQ35|SRRM2_HUMAN;sp|Q9UQ35-2|SRRM2_HUMAN	sp|Q9UQ35|SRRM2_HUMAN	Q9UQ35	Q9UQ35	SRRM2	24.7793	25.8722	26.3693	24.7294	26.6867	24.8804	24.4029	25.2068	26.7912	24.4268	27.0499	25.7106	8	8	8	4.1	4.1	4.1	299.61	0	26.508
+	4.32366	5.42209		0.823719	1.33205	+	3.49994	5.67611	sp|P05388|RLA0_HUMAN;sp|P05388-2|RLA0_HUMAN;sp|Q8NHW5|RLA0L_HUMAN	sp|P05388|RLA0_HUMAN;sp|P05388-2|RLA0_HUMAN;sp|Q8NHW5|RLA0L_HUMAN	P05388	P05388	RLA0	26.828	27.7881	30.6746	27.3131	30.8252	27.7506	26.0446	27.0492	31.221	26.3835	31.143	27.2762	15	15	15	56.8	56.8	56.8	34.273	0	90.913
+	7.90514	3.35958		0.822562	0.24708	+	7.08258	5.20354	sp|P0DP91|ERPG3_HUMAN;sp|Q8N328|PGBD3_HUMAN	sp|P0DP91|ERPG3_HUMAN;sp|Q8N328|PGBD3_HUMAN	P0DP91	P0DP91	ERPG3	22.7167	24.9424	31.4386	23.1138	31.6202	24.7401	22.5009	23.711	32.1606	27.8222	32.5548	26.0503	37	37	20	40.8	40.8	21	119.49	0	263.6
+	3.05079	4.99877		0.802891	1.99131	+	2.2479	4.32789	sp|P18621-2|RL17_HUMAN;sp|P18621|RL17_HUMAN;sp|P18621-3|RL17_HUMAN	sp|P18621-2|RL17_HUMAN;sp|P18621|RL17_HUMAN;sp|P18621-3|RL17_HUMAN	P18621-2	P18621	RL17	26.541	27.1069	29.4373	26.3588	29.128	27.2662	26.2875	27.2522	29.8263	27.0028	30.0017	27.7763	10	10	10	63.7	63.7	63.7	17.094	0	73.944
+	9.85415	5.37881		0.787176	0.146279	+	9.06697	2.75155	sp|P84243|H33_HUMAN	sp|P84243|H33_HUMAN	P84243	P84243	H33	25.228	23.038	34.0412	25.4171	34.323	31.0129	25.0433	24.7497	34.2018	22.6034	35.1424	22.6399	17	4	4	69.1	34.6	34.6	15.328	0	116.54
+	5.33923	3.9749		0.78118	0.310126	+	4.55805	2.9757	sp|P39687|AN32A_HUMAN;sp|O95626|AN32D_HUMAN;sp|O43423|AN32C_HUMAN	sp|P39687|AN32A_HUMAN	P39687	P39687	ANP32A	21.9004	25.1062	27.5489	22.5995	28.4683	22.1694	22.3784	25.2259	28.4712	24.7479	28.4948	22.2495	6	6	5	23.7	23.7	20.9	28.585	0	26.272
+	2.63024	4.31138		0.776864	1.82834	+	1.85337	3.02119	sp|P25205|MCM3_HUMAN;sp|P25205-2|MCM3_HUMAN	sp|P25205|MCM3_HUMAN;sp|P25205-2|MCM3_HUMAN	P25205	P25205	MCM3	23.3577	24.6292	25.27	23.2437	26.1746	23.9203	23.554	24.2942	25.8597	23.2173	26.5894	23.6364	9	9	9	12.5	12.5	12.5	90.98	0	22.16
+	8.19024	2.62361		0.693148	0.132274	+	7.4971	4.76151	sp|Q86UE8-2|TLK2_HUMAN	sp|Q86UE8-2|TLK2_HUMAN	Q86UE8-2	Q86UE8	TLK2	23.8009	24.4725	32.9203	23.5211	32.8539	26.9958	22.3865	24.8399	33.5414	30.5919	33.7458	26.7647	45	45	0	69.1	69.1	0	85.443	0	323.31
	1.10282	1.29043		0.638512	0.579572		0.464309	1.09202	sp|Q13765|NACA_HUMAN;sp|E9PAV3-2|NACAM_HUMAN;sp|E9PAV3|NACAM_HUMAN;sp|Q9BZK3|NACP4_HUMAN	sp|Q13765|NACA_HUMAN;sp|E9PAV3-2|NACAM_HUMAN;sp|E9PAV3|NACAM_HUMAN	Q13765	Q13765	NACA	24.8338	24.7927	24.8728	22.5802	25.1771	24.9756	24.3471	24.5261	25.9209	24.5014	24.7029	24.5222	3	3	3	19.5	19.5	19.5	23.384	0	27.299
+	4.82441	6.43797		0.629709	1.48298	+	4.1947	6.12347	sp|P30050|RL12_HUMAN;sp|P30050-2|RL12_HUMAN	sp|P30050|RL12_HUMAN;sp|P30050-2|RL12_HUMAN	P30050	P30050	RL12	25.5506	26.3081	30.0081	25.982	30.1964	26.3983	25.2454	25.6935	30.7309	25.3361	30.4764	26.2331	7	7	7	60	60	60	17.818	0	87.657
+	2.40033	4.56271		0.617445	0.825969	+	1.78289	2.76401	sp|Q14978|NOLC1_HUMAN;sp|Q14978-3|NOLC1_HUMAN;sp|Q14978-2|NOLC1_HUMAN	sp|Q14978|NOLC1_HUMAN;sp|Q14978-3|NOLC1_HUMAN;sp|Q14978-2|NOLC1_HUMAN	Q14978	Q14978	NOLC1	25.7095	26.7494	28.0191	26.2456	27.8544	26.9012	25.4939	25.4314	28.3446	25.8222	28.6543	26.6588	11	11	11	16.9	16.9	16.9	73.602	0	29.958
	0.872254	2.69996		0.611101	1.07103		0.261153	0.703969	sp|P21912|SDHB_HUMAN	sp|P21912|SDHB_HUMAN	P21912	P21912	SDHB	23.6292	24.6967	24.9979	24.092	24.9167	25.159	23.6896	24.2221	24.4366	24.2278	24.7765	24.0052	3	3	3	10.4	10.4	10.4	31.629	0	4.7209
+	2.81294	2.40382		0.600832	0.431212	+	2.21211	2.33006	sp|P82933|RT09_HUMAN	sp|P82933|RT09_HUMAN	P82933	P82933	RT09	22.9861	23.7385	26.0329	21.8307	25.2717	23.9251	22.0438	23.2859	24.3483	24.1449	26.6043	22.4593	7	7	7	22.5	22.5	22.5	45.834	0	35.751
	0.718564	0.504242		0.568387	0.210026		0.150177	0.358474	sp|Q00325-2|MPCP_HUMAN;sp|Q00325|MPCP_HUMAN	sp|Q00325-2|MPCP_HUMAN;sp|Q00325|MPCP_HUMAN	Q00325-2	Q00325	MPCP	26.2674	25.5677	27.0757	25.4841	25.9389	25.5941	21.5895	24.9768	22.8504	25.6379	25.9881	25.1138	7	7	7	20.2	20.2	20.2	39.958	0	23.203
	0.229203	0.629017		0.549126	0.623064		-0.319923	0.113039	sp|P06576|ATPB_HUMAN	sp|P06576|ATPB_HUMAN	P06576	P06576	ATPB	26.1253	26.6819	26.2101	26.2659	26.4704	27.1726	25.4063	26.0016	25.9047	25.4407	25.5698	25.5787	9	9	9	25.1	25.1	25.1	56.559	0	28.147
	0.760971	3.40982		0.52682	2.63393		0.234151	1.48929	sp|P38646|GRP75_HUMAN	sp|P38646|GRP75_HUMAN	P38646	P38646	GRP75	29.9425	30.6148	30.7509	30.3614	30.825	30.7519	30.1374	30.7622	31.1436	30.0995	30.8651	30.5191	33	32	32	53	53	53	73.68	0	265.62
+	2.79384	2.19293		0.517319	0.597044	+	2.27652	1.89391	sp|Q99848|EBP2_HUMAN	sp|Q99848|EBP2_HUMAN	Q99848	Q99848	EBP2	23.9994	23.7172	24.0308	23.4167	25.8899	23.1208	22.484	24.3439	27.4262	22.9516	26.6802	23.739	8	8	8	26.5	26.5	26.5	34.852	0	19.731
+	7.43555	7.91649		0.50983	0.215418	+	6.92572	3.78639	sp|Q8TEX9|IPO4_HUMAN;sp|Q8TEX9-2|IPO4_HUMAN;REV__sp|A8MXQ7|YH010_HUMAN	sp|Q8TEX9|IPO4_HUMAN;sp|Q8TEX9-2|IPO4_HUMAN	Q8TEX9	Q8TEX9	IPO4	30.5462	29.6228	38.2046	30.9302	38.2137	32.7812	30.2323	29.2636	37.8173	30.4658	37.681	32.546	68	68	68	70.6	70.6	70.6	118.71	0	323.31
+	2.86096	5.63454		0.483883	0.847951	+	2.37707	3.87872	sp|P26373|RL13_HUMAN;sp|P26373-2|RL13_HUMAN	sp|P26373|RL13_HUMAN;sp|P26373-2|RL13_HUMAN	P26373	P26373	RL13	29.5458	30.4273	32.4924	29.3417	31.7407	29.6274	29.069	29.1564	32.2128	29.2953	32.2497	29.9761	9	9	9	40.3	40.3	40.3	24.261	0	55.31
	0.440692	2.04439		0.481075	1.69041		-0.0403829	0.208005	sp|P04406|G3P_HUMAN;sp|P04406-2|G3P_HUMAN;sp|O14556|G3PT_HUMAN	sp|P04406|G3P_HUMAN;sp|P04406-2|G3P_HUMAN	P04406	P04406	G3P	29.7697	29.753	29.7057	29.2851	29.8338	29.7997	29.2823	30.2093	29.9563	29.4452	30.0492	29.9446	16	16	16	55.2	55.2	55.2	36.053	0	176.38
+	3.30966	2.96596		0.459735	0.222572	+	2.84992	2.3159	sp|P51398-2|RT29_HUMAN;sp|P51398-3|RT29_HUMAN;sp|P51398|RT29_HUMAN	sp|P51398-2|RT29_HUMAN;sp|P51398-3|RT29_HUMAN;sp|P51398|RT29_HUMAN	P51398-2	P51398	RT29	22.1035	23.4292	25.4647	23.9836	24.8757	22.2079	21.6552	24.5675	26.6183	22.2647	26.2868	21.6414	8	8	8	31.4	31.4	31.4	41.044	0	24.164
+	5.84513	5.80393		0.459151	0.726713	+	5.38598	5.99398	sp|P06748|NPM_HUMAN;sp|P06748-3|NPM_HUMAN;sp|P06748-2|NPM_HUMAN	sp|P06748|NPM_HUMAN;sp|P06748-3|NPM_HUMAN;sp|P06748-2|NPM_HUMAN	P06748	P06748	NPM1	25.2264	26.2348	31.113	26.2614	31.5117	25.9133	25.7007	26.4127	32.0946	26.2914	32.1411	26.7557	14	14	14	46.3	46.3	46.3	32.575	0	207.15
	0.563971	2.6764		0.439841	0.95509		0.12413	0.536307	sp|P31040-2|SDHA_HUMAN;sp|P31040|SDHA_HUMAN;sp|P31040-3|SDHA_HUMAN	sp|P31040-2|SDHA_HUMAN;sp|P31040|SDHA_HUMAN;sp|P31040-3|SDHA_HUMAN	P31040-2	P31040	SDHA	25.8079	26.5822	26.4761	26.1208	26.6944	26.3694	26.2009	26.8232	26.4916	25.7409	26.4642	25.855	9	9	9	18.3	18.3	18.3	67.299	0	55.676
+	1.34911	4.04743		0.429849	0.709277		0.919262	2.01931	sp|P60866|RS20_HUMAN;sp|P60866-2|RS20_HUMAN	sp|P60866|RS20_HUMAN;sp|P60866-2|RS20_HUMAN	P60866	P60866	RS20	28.386	29.4017	29.7975	28.4148	29.868	28.4997	28.7924	29.2734	30.0249	28.2042	29.5035	28.342	4	4	4	28.6	28.6	28.6	13.373	0	26.495
+	3.73986	2.99705		0.403714	0.303819	+	3.33615	2.54352	sp|Q14980-2|NUMA1_HUMAN;sp|Q14980|NUMA1_HUMAN;sp|Q14980-4|NUMA1_HUMAN;sp|Q14980-3|NUMA1_HUMAN;sp|Q14980-5|NUMA1_HUMAN	sp|Q14980-2|NUMA1_HUMAN;sp|Q14980|NUMA1_HUMAN;sp|Q14980-4|NUMA1_HUMAN;sp|Q14980-3|NUMA1_HUMAN;sp|Q14980-5|NUMA1_HUMAN	Q14980-2	Q14980	NUMA1	22.6179	24.2858	26.3644	22.8812	25.2012	22.2497	22.7648	23.2587	27.5159	23.9887	28.1305	24.0732	18	18	18	10.7	10.7	10.7	236.51	0	39.543
+	3.30274	5.0506		0.402758	1.37864	+	2.89999	4.80748	sp|P16403|H12_HUMAN;sp|P10412|H14_HUMAN;sp|P16402|H13_HUMAN;sp|Q02539|H11_HUMAN;sp|P22492|H1T_HUMAN	sp|P16403|H12_HUMAN;sp|P10412|H14_HUMAN;sp|P16402|H13_HUMAN	P16403	P16403	H12	28.1707	28.6912	31.4707	28.6359	31.3816	28.8538	28.6065	29.0362	32.3702	28.6975	32.099	29.1405	15	15	13	40.8	40.8	33.3	21.364	0	53.879
+	3.07269	4.19919		0.39643	0.499255	+	2.67626	4.49075	sp|P46777|RL5_HUMAN	sp|P46777|RL5_HUMAN	P46777	P46777	RL5	25.7695	26.465	28.74	26.8072	29.0221	26.8962	25.9172	26.0442	29.5619	25.3811	28.8417	26.0552	9	9	9	35	35	35	34.362	0	48.427
	1.29243	0.915375		0.382768	0.190663		0.909661	0.653162	sp|Q5T4S7-3|UBR4_HUMAN;sp|Q5T4S7-4|UBR4_HUMAN;sp|Q5T4S7|UBR4_HUMAN;sp|Q5T4S7-2|UBR4_HUMAN;sp|Q5T4S7-5|UBR4_HUMAN;sp|Q5T4S7-6|UBR4_HUMAN	sp|Q5T4S7-3|UBR4_HUMAN;sp|Q5T4S7-4|UBR4_HUMAN;sp|Q5T4S7|UBR4_HUMAN;sp|Q5T4S7-2|UBR4_HUMAN	Q5T4S7-3	Q5T4S7	UBR4	27.4866	26.0274	29.4568	26.5866	26.8012	28.1551	25.4465	25.7481	29.4597	27.03	26.0019	28.1503	20	20	20	5	5	5	571.85	0	67.354
	0.651019	1.80219		0.358633	0.636156		0.292386	0.840303	sp|P22626|ROA2_HUMAN;sp|P22626-2|ROA2_HUMAN	sp|P22626|ROA2_HUMAN;sp|P22626-2|ROA2_HUMAN	P22626	P22626	ROA2	29.6016	30.6221	30.2391	30.3754	30.7685	30.0201	30.2471	30.816	30.9375	29.8491	30.7322	30.0496	20	20	20	64	64	64	37.429	0	191.36
+	3.20302	4.28794		0.357956	0.962985	+	2.84506	4.05559	sp|P61927|RL37_HUMAN	sp|P61927|RL37_HUMAN	P61927	P61927	RL37	25.9203	26.5956	28.6081	26.5732	29.9119	26.8439	26.4584	26.9577	29.6339	26.4217	30.0318	26.4083	4	4	4	35.1	35.1	35.1	11.078	0	7.6102
	0.465364	1.61238		0.342729	0.823376		0.122635	0.495572	sp|P09382|LEG1_HUMAN	sp|P09382|LEG1_HUMAN	P09382	P09382	LEG1	25.7102	26.4345	26.3465	25.7288	26.3281	26.5635	26.1076	26.0919	26.723	25.9071	25.9176	25.7348	3	3	3	33.3	33.3	33.3	14.716	0	9.9368
+	4.25061	4.73112		0.325563	0.576736	+	3.92504	4.6283	sp|P62917|RL8_HUMAN	sp|P62917|RL8_HUMAN	P62917	P62917	RL8	26.2746	27.0537	29.8255	27.0318	30.6532	26.7094	26.2819	26.9774	30.7866	26.1449	31.4704	26.295	13	13	13	43.6	43.6	43.6	28.024	0	118.24
+	3.87952	4.30157		0.310395	0.444299	+	3.56913	4.39239	sp|P46778|RL21_HUMAN	sp|P46778|RL21_HUMAN	P46778	P46778	RL21	24.316	24.6736	27.7936	24.6274	27.4037	24.8504	23.4285	24.0632	28.9901	24.376	28.0785	24.4022	3	3	3	27.5	27.5	27.5	18.565	0	25.587
+	3.14552	2.95236		0.277761	0.179572	+	2.86776	5.74762	sp|E9PRG8|CK098_HUMAN	sp|E9PRG8|CK098_HUMAN	E9PRG8	E9PRG8	CK098	25.182	24.0706	26.8559	24.0962	26.5153	24.0862	23.5325	24.2426	27.2089	22.3126	27.1252	23.8349	4	4	4	34.1	34.1	34.1	14.234	0	11.453
+	1.98555	4.55372		0.271407	0.489582	+	1.71415	3.37455	sp|P52294|IMA5_HUMAN;sp|O60684|IMA7_HUMAN;sp|O15131|IMA6_HUMAN	sp|P52294|IMA5_HUMAN;sp|O60684|IMA7_HUMAN;sp|O15131|IMA6_HUMAN	P52294	P52294	IMA5	23.42	24.1238	25.1366	23.737	25.7372	23.994	23.3076	23.5207	25.1217	23.2256	25.6368	23.1372	5	5	5	10.6	10.6	10.6	60.221	0	15.913
	0.799424	3.40963		0.264979	1.5491		0.534445	3.23472	sp|O00571-2|DDX3X_HUMAN;sp|O00571|DDX3X_HUMAN;sp|O15523-2|DDX3Y_HUMAN;sp|O15523|DDX3Y_HUMAN;sp|O15523-3|DDX3Y_HUMAN;sp|Q9NQI0-3|DDX4_HUMAN;sp|Q9NQI0-2|DDX4_HUMAN;sp|Q9NQI0-4|DDX4_HUMAN;sp|Q9NQI0|DDX4_HUMAN	sp|O00571-2|DDX3X_HUMAN;sp|O00571|DDX3X_HUMAN;sp|O15523-2|DDX3Y_HUMAN;sp|O15523|DDX3Y_HUMAN	O00571-2	O00571	DDX3X	28.4666	28.8117	29.2674	28.6723	29.2127	28.8664	28.4127	28.8387	29.6054	28.8012	29.4649	28.8959	24	23	23	44.4	42.7	42.7	71.354	0	124.24
	0.502378	0.867362		0.26324	0.335433		0.239138	0.591215	sp|P21291|CSRP1_HUMAN	sp|P21291|CSRP1_HUMAN	P21291	P21291	CSRP1	25.6377	26.9352	26.3164	26.9618	27.5183	26.678	26.1501	26.6877	26.3713	26.6252	27.1783	26.1269	7	7	7	59.1	59.1	59.1	20.567	0	38.202
	0.243367	0.650622		0.256049	0.428236		-0.0126824	0.28494	sp|Q92598-2|HS105_HUMAN;sp|Q92598-3|HS105_HUMAN;sp|Q92598|HS105_HUMAN;sp|Q92598-4|HS105_HUMAN;sp|P34932|HSP74_HUMAN;sp|O95757|HS74L_HUMAN	sp|Q92598-2|HS105_HUMAN;sp|Q92598-3|HS105_HUMAN;sp|Q92598|HS105_HUMAN;sp|Q92598-4|HS105_HUMAN	Q92598-2	Q92598	HS105	25.2102	25.3982	25.2775	26.0671	25.7179	25.8425	25.7868	25.9079	26.2353	25.1932	26.0001	26.1329	7	7	7	10.1	10.1	10.1	92.115	0	12.256
	0.377614	1.3805		0.244058	0.545222		0.133556	0.600624	sp|P30041|PRDX6_HUMAN	sp|P30041|PRDX6_HUMAN	P30041	P30041	PRDX6	26.5448	27.0981	26.9586	27.0691	27.2996	27.1647	26.4172	26.7945	27.0783	26.5626	26.7677	26.5126	9	9	9	50	50	50	25.035	0	34.142
+	4.85431	5.30909		0.240566	0.127152	+	4.61375	3.4395	sp|Q99733|NP1L4_HUMAN;sp|Q99733-2|NP1L4_HUMAN	sp|Q99733|NP1L4_HUMAN;sp|Q99733-2|NP1L4_HUMAN	Q99733	Q99733	NP1L4	22.4149	24.5067	27.7502	22.7681	26.6598	21.6291	22.1704	21.927	27.7281	23.1983	27.831	23.4511	10	9	9	33.6	30.9	30.9	42.823	0	119.94
+	3.24155	2.23898		0.226739	0.0967476	+	3.01481	3.56018	sp|P82650|RT22_HUMAN;sp|P82650-2|RT22_HUMAN	sp|P82650|RT22_HUMAN;sp|P82650-2|RT22_HUMAN	P82650	P82650	RT22	21.8972	23.6799	25.7227	23.8932	25.5028	23.157	21.156	23.1909	26.1289	24.6463	27.2043	22.4717	8	8	8	35.3	35.3	35.3	41.28	0	24.9
+	1.49088	4.90376		0.22365	0.488597		1.26723	3.71962	sp|P68400|CSK21_HUMAN;sp|Q8NEV1|CSK23_HUMAN;sp|P68400-2|CSK21_HUMAN	sp|P68400|CSK21_HUMAN;sp|Q8NEV1|CSK23_HUMAN;sp|P68400-2|CSK21_HUMAN	P68400	P68400	CSK21	26.5339	27.095	27.7814	26.684	27.8716	26.6839	26.2107	26.412	27.9404	26.2078	28.0066	26.3402	10	10	10	35.8	35.8	35.8	45.143	0	53.811
	0.902395	1.83726		0.218705	0.261802		0.68369	2.07669	sp|P49458|SRP09_HUMAN;sp|P49458-2|SRP09_HUMAN	sp|P49458|SRP09_HUMAN;sp|P49458-2|SRP09_HUMAN	P49458	P49458	SRP09	27.3647	28.3013	28.7454	27.6552	28.8032	28.0185	28.392	28.6809	28.8378	28.6084	29.2435	27.8944	4	4	4	43	43	43	10.112	0	19.16
+	1.87404	4.03469		0.214048	0.418712	+	1.65999	3.42868	sp|P62857|RS28_HUMAN	sp|P62857|RS28_HUMAN	P62857	P62857	RS28	24.9464	25.239	26.7713	25.1735	27.1808	25.1005	24.7367	25.3898	26.7027	24.5623	26.2602	24.5457	3	3	3	39.1	39.1	39.1	7.8409	0	26.195
+	3.18553	2.9981		0.209504	0.139639	+	2.97603	3.98412	sp|P46013|KI67_HUMAN;sp|P46013-2|KI67_HUMAN	sp|P46013|KI67_HUMAN;sp|P46013-2|KI67_HUMAN	P46013	P46013	KI67	24.9155	24.8994	26.9165	22.7254	26.8532	23.9362	24.2828	24.2991	27.9681	25.0136	27.9417	24.6406	20	20	20	12.3	12.3	12.3	358.69	0	87.77
	0.557534	1.25739		0.201355	0.461812		0.35618	0.774549	sp|P63244|RACK1_HUMAN	sp|P63244|RACK1_HUMAN	P63244	P63244	RACK1	25.9043	25.7611	26.7566	25.7585	26.3342	26.4396	25.6961	25.8996	26.5809	25.5398	25.4573	25.6039	7	7	7	32.8	32.8	32.8	35.076	0	26.446
+	4.09713	4.78961		0.193635	0.202029	+	3.9035	5.78884	sp|P61353|RL27_HUMAN	sp|P61353|RL27_HUMAN	P61353	P61353	RL27	26.5734	26.817	30.2625	27.2151	30.239	26.9669	26.3186	26.158	30.8305	25.5945	30.7581	26.5343	9	9	9	55.1	55.1	55.1	15.798	0	42.122
	0.801399	2.27883		0.191242	0.235401		0.610157	1.13554	sp|Q8IVT2|MISP_HUMAN	sp|Q8IVT2|MISP_HUMAN	Q8IVT2	Q8IVT2	MISP	23.7186	23.6823	23.884	23.4448	24.0373	22.8972	23.2888	23.4933	24.2352	23.2634	24.7647	24.4079	3	3	3	5.7	5.7	5.7	75.356	0	13.82
	0.973399	2.79878		0.185958	0.384812		0.78744	3.96034	sp|P61978-3|HNRPK_HUMAN;sp|P61978|HNRPK_HUMAN;sp|P61978-2|HNRPK_HUMAN	sp|P61978-3|HNRPK_HUMAN;sp|P61978|HNRPK_HUMAN;sp|P61978-2|HNRPK_HUMAN	P61978-3	P61978	HNRPK	26.3337	26.6331	27.1692	26.6356	27.1759	26.4073	25.6963	26.2644	27.3742	26.2457	27.0857	26.3504	8	8	8	28	28	28	48.562	0	71.898
	0.5612	2.88838		0.18571	0.73248		0.37549	1.91414	sp|Q06830|PRDX1_HUMAN	sp|Q06830|PRDX1_HUMAN	Q06830	Q06830	PRDX1	30.1784	30.7604	31.0798	30.5385	30.917	30.7004	30.4756	30.5787	31.1132	30.4323	30.7597	30.3282	15	15	13	69.8	69.8	60.3	22.11	0	104.77
+	1.56502	2.30081		0.176184	0.214855		1.38883	2.90659	sp|Q00059-2|TFAM_HUMAN;sp|Q00059|TFAM_HUMAN	sp|Q00059-2|TFAM_HUMAN;sp|Q00059|TFAM_HUMAN	Q00059-2	Q00059	TFAM	23.4799	24.2618	25.6089	24.3262	25.0414	24.5046	23.9048	24.3705	26.2971	24.9924	26.016	24.2711	6	6	6	29	29	29	25.465	0	14.788
+	4.32923	5.61453		0.147264	0.205859	+	4.18197	4.98004	sp|P18124|RL7_HUMAN	sp|P18124|RL7_HUMAN	P18124	P18124	RL7	26.8736	26.8147	31.0208	27.0815	30.4195	27.3501	26.5766	26.2371	31.5525	26.4853	31.3412	27.2042	17	17	17	54	54	54	29.225	0	108.27
+	2.61229	5.5133		0.138037	0.285889	+	2.47425	4.68178	sp|P62888|RL30_HUMAN	sp|P62888|RL30_HUMAN	P62888	P62888	RL30	28.2748	28.7751	30.8095	28.639	30.6554	28.8223	28.273	28.298	31.3364	28.2558	31.0904	28.0993	6	6	6	59.1	59.1	59.1	12.784	0	45.749
	1.07908	2.63685		0.133176	0.163964		0.9459	2.17069	sp|P62829|RL23_HUMAN	sp|P62829|RL23_HUMAN	P62829	P62829	RL23	28.6162	28.5357	29.2177	27.7984	28.8605	28.5131	27.7629	27.5413	29.526	28.2786	29.1682	28.3988	8	8	8	47.1	47.1	47.1	14.865	0	44.221
+	2.32466	4.69062		0.131301	0.248224	+	2.19336	5.81643	sp|P61513|RL37A_HUMAN;sp|A6NKH3|RL37L_HUMAN	sp|P61513|RL37A_HUMAN	P61513	P61513	RL37A	27.837	27.6555	29.5667	27.1856	29.3826	27.2913	26.9033	27.2766	29.8405	27.257	29.6918	27.4847	7	7	7	59.8	59.8	59.8	10.275	0	40.189
+	3.42932	3.89019		0.131191	0.145388	+	3.29813	3.97412	sp|Q6PKG0-3|LARP1_HUMAN;sp|Q6PKG0|LARP1_HUMAN;sp|Q659C4-7|LAR1B_HUMAN;sp|Q659C4-6|LAR1B_HUMAN;sp|Q659C4-5|LAR1B_HUMAN;sp|Q659C4-2|LAR1B_HUMAN;sp|Q659C4|LAR1B_HUMAN;sp|Q659C4-9|LAR1B_HUMAN	sp|Q6PKG0-3|LARP1_HUMAN;sp|Q6PKG0|LARP1_HUMAN	Q6PKG0-3	Q6PKG0	LARP1	23.7195	23.8374	26.1798	23.8104	26.253	23.1682	22.6587	23.8145	27.7189	23.1324	26.8865	23.0256	11	11	11	13.1	13.1	13.1	116.46	0	24.462
+	1.26819	3.95698		0.128182	0.431535		1.14001	3.50109	sp|Q15393|SF3B3_HUMAN;sp|Q15393-3|SF3B3_HUMAN;sp|Q15393-2|SF3B3_HUMAN	sp|Q15393|SF3B3_HUMAN;sp|Q15393-3|SF3B3_HUMAN	Q15393	Q15393	SF3B3	26.0832	26.3013	27.0379	26.3362	27.3135	26.1873	25.9532	26.0073	27.6771	26.1231	27.5399	26.5125	14	14	14	15.3	15.3	15.3	135.58	0	44.621
	0.262617	0.884301		0.127319	0.175522		0.135298	0.470946	sp|P33316-2|DUT_HUMAN;sp|P33316|DUT_HUMAN	sp|P33316-2|DUT_HUMAN;sp|P33316|DUT_HUMAN	P33316-2	P33316	DUT	26.4688	26.9954	27.085	26.9213	26.9765	27.0812	26.4235	26.7115	26.9164	26.4257	26.3118	25.9604	5	5	5	37.8	37.8	37.8	17.748	0	14.951
+	7.21337	7.08369		0.101608	0.0630889	+	7.11176	5.04941	sp|P49321|NASP_HUMAN;sp|P49321-3|NASP_HUMAN;sp|P49321-4|NASP_HUMAN;sp|P49321-2|NASP_HUMAN	sp|P49321|NASP_HUMAN;sp|P49321-3|NASP_HUMAN;sp|P49321-4|NASP_HUMAN;sp|P49321-2|NASP_HUMAN	P49321	P49321	NASP	29.7802	29.2521	36.732	30.4343	37.6498	31.2942	29.803	29.2685	37.3902	30.359	37.4579	30.9681	47	47	47	72.6	72.6	72.6	85.237	0	323.31
	0.510988	1.48714		0.0996823	0.19247		0.411306	0.979586	sp|P13639|EF2_HUMAN	sp|P13639|EF2_HUMAN	P13639	P13639	EF2	27.2284	27.2052	28.0931	27.3002	27.366	27.7081	27.03	26.7739	28.0141	27.1115	27.2408	27.3817	13	13	13	16.3	16.3	16.3	95.337	0	31.446
	0.942186	3.11852		0.0794897	0.171653		0.862697	2.49074	sp|Q15366-7|PCBP2_HUMAN;sp|Q15366-8|PCBP2_HUMAN;sp|Q15366-4|PCBP2_HUMAN;sp|Q15366-5|PCBP2_HUMAN;sp|Q15366-6|PCBP2_HUMAN;sp|Q15366-3|PCBP2_HUMAN;sp|Q15366|PCBP2_HUMAN;sp|Q15366-2|PCBP2_HUMAN;sp|P57721-2|PCBP3_HUMAN;sp|P57721-3|PCBP3_HUMAN;sp|P57721-5|PCBP3_HUMAN;sp|P57721-4|PCBP3_HUMAN;sp|P57721|PCBP3_HUMAN	sp|Q15366-7|PCBP2_HUMAN;sp|Q15366-8|PCBP2_HUMAN;sp|Q15366-4|PCBP2_HUMAN;sp|Q15366-5|PCBP2_HUMAN;sp|Q15366-6|PCBP2_HUMAN;sp|Q15366-3|PCBP2_HUMAN;sp|Q15366|PCBP2_HUMAN;sp|Q15366-2|PCBP2_HUMAN;sp|P57721-2|PCBP3_HUMAN;sp|P57721-3|PCBP3_HUMAN;sp|P57721-5|PCBP3_HUMAN;sp|P57721-4|PCBP3_HUMAN;sp|P57721|PCBP3_HUMAN	Q15366-7	Q15366	PCBP2	24.0931	24.55	25.1273	24.0833	24.7949	23.9822	23.9207	23.8973	25.4356	24.3663	24.8742	24.3518	4	3	3	16	13.5	13.5	33.496	0	9.8399
	0.774405	2.20591		0.0780334	0.0960267		0.696372	1.67769	sp|Q8NC51-3|PAIRB_HUMAN;sp|Q8NC51|PAIRB_HUMAN;sp|Q8NC51-4|PAIRB_HUMAN;sp|Q8NC51-2|PAIRB_HUMAN	sp|Q8NC51-3|PAIRB_HUMAN;sp|Q8NC51|PAIRB_HUMAN;sp|Q8NC51-4|PAIRB_HUMAN;sp|Q8NC51-2|PAIRB_HUMAN	Q8NC51-3	Q8NC51	PAIRB	26.7135	27.0302	27.3355	26.479	26.9763	26.5626	26.6092	26.5599	27.5008	25.9143	27.001	25.8753	7	7	7	21.9	21.9	21.9	43.135	0	65.852
	0.758092	1.72734		0.0724831	0.054786		0.685609	0.939326	sp|O43734-5|CIKS_HUMAN;sp|O43734-2|CIKS_HUMAN;sp|O43734|CIKS_HUMAN	sp|O43734-5|CIKS_HUMAN;sp|O43734-2|CIKS_HUMAN;sp|O43734|CIKS_HUMAN	O43734-5	O43734	CIKS	25.8433	25.9413	26.5226	25.5369	25.7068	24.5813	25.2296	26.6979	26.9012	25.7048	26.2163	25.3839	4	4	4	12.4	12.4	12.4	63.456	0	16.877
+	1.69856	3.91472		0.0653329	0.0994571	+	1.63322	3.66974	sp|P62851|RS25_HUMAN	sp|P62851|RS25_HUMAN	P62851	P62851	RS25	26.4082	26.407	28.1071	25.9494	27.5671	25.5573	25.8607	25.9895	27.5347	25.6466	27.4501	26.1723	5	5	5	29.6	29.6	29.6	13.742	0	10.213
+	4.47075	4.36929		0.0645733	0.0467111	+	4.40617	4.13356	sp|O75607|NPM3_HUMAN	sp|O75607|NPM3_HUMAN	O75607	O75607	NPM3	23.1899	24.1327	26.7089	24.0655	27.7531	23.646	22.5636	22.9721	27.9106	23.1227	28.4521	22.4491	5	5	5	46.1	46.1	46.1	19.343	0	53.806
+	4.14099	5.16061		0.0531049	0.0581994	+	4.08788	4.79884	sp|Q07020|RL18_HUMAN;sp|Q07020-2|RL18_HUMAN	sp|Q07020|RL18_HUMAN;sp|Q07020-2|RL18_HUMAN	Q07020	Q07020	RL18	26.6014	26.1012	30.4316	26.8972	29.9378	26.7405	26.0056	26.063	31.0823	26.3234	30.9401	27.1355	8	8	8	41.5	41.5	41.5	21.634	0	40.038
+	2.22002	4.76171		0.0488515	0.137229	+	2.17116	4.65839	sp|P62266|RS23_HUMAN	sp|P62266|RS23_HUMAN	P62266	P62266	RS23	27.4711	27.3347	29.416	27.1694	29.0423	27.5712	27.0987	27.0857	29.7025	27.4128	29.8713	27.3559	8	8	8	54.5	54.5	54.5	15.807	0	25.813
	0.689263	2.54018		0.0414801	0.0669268		0.647783	1.97219	sp|P63173|RL38_HUMAN	sp|P63173|RL38_HUMAN	P63173	P63173	RL38	30.1716	30.3115	30.9611	30.6819	31.2719	30.832	30.2174	30.287	30.9846	30.1492	30.7596	29.9556	7	7	7	52.9	52.9	52.9	8.2178	0	28.323
+	2.82778	5.68137		0.0407405	0.0530952	+	2.78704	4.90978	sp|P83881|RL36A_HUMAN	sp|P83881|RL36A_HUMAN	P83881	P83881	RL36A	25.0755	24.5127	27.7385	25.2606	28.0565	25.5849	24.5352	25.0091	27.734	24.9755	27.6288	24.9029	4	4	1	20.8	20.8	9.4	12.441	0	15.276
	0.407683	0.956535		0.0369215	0.0547345		0.370762	1.13049	sp|P09651-2|ROA1_HUMAN;sp|P09651|ROA1_HUMAN;sp|P09651-3|ROA1_HUMAN;sp|Q32P51|RA1L2_HUMAN	sp|P09651-2|ROA1_HUMAN;sp|P09651|ROA1_HUMAN;sp|P09651-3|ROA1_HUMAN;sp|Q32P51|RA1L2_HUMAN	P09651-2	P09651	ROA1	29.5215	29.8597	30.2201	30.5458	30.2038	30.2982	30.1151	29.9908	31.0168	29.8163	30.1887	29.9977	19	19	19	61.6	61.6	61.6	34.196	0	193.43
	0.198498	0.948664		0.0288305	0.051481		0.169667	0.664666	sp|P10599|THIO_HUMAN;sp|P10599-2|THIO_HUMAN	sp|P10599|THIO_HUMAN;sp|P10599-2|THIO_HUMAN	P10599	P10599	THIO	29.5219	29.653	29.7697	29.6567	29.832	29.8172	29.2499	29.2688	29.3609	29.2734	29.5333	29.0782	7	7	7	65.7	65.7	65.7	11.737	0	31.906
	0.249404	1.2676		0.021203	0.0284225		0.228201	0.684729	sp|Q9H3K6|BOLA2_HUMAN;sp|Q9H3K6-2|BOLA2_HUMAN	sp|Q9H3K6|BOLA2_HUMAN;sp|Q9H3K6-2|BOLA2_HUMAN	Q9H3K6	Q9H3K6	BOLA2	27.9387	28.2699	28.2725	28.1006	28.3519	28.2512	27.9716	28.0096	28.165	27.6806	27.8998	27.2456	5	5	5	61.6	61.6	61.6	10.116	0	19.203
	0.529813	2.11997		0.0204115	0.0521537		0.509402	1.95447	sp|P49674|KC1E_HUMAN;sp|P48730-2|KC1D_HUMAN;sp|P48730|KC1D_HUMAN	sp|P49674|KC1E_HUMAN;sp|P48730-2|KC1D_HUMAN;sp|P48730|KC1D_HUMAN	P49674	P49674	KC1E	25.1297	25.4144	25.8124	25.2236	25.7438	25.422	25.5254	25.3197	26.1229	25.1739	25.4929	24.9784	6	6	6	17.3	17.3	17.3	47.315	0	11.754
+	4.12604	5.60742		0.0124211	0.0192436	+	4.11361	5.60915	sp|Q02878|RL6_HUMAN	sp|Q02878|RL6_HUMAN	Q02878	Q02878	RL6	27.2754	27.2548	31.1551	27.542	30.7512	27.5585	27.1046	26.8116	31.6917	26.7982	31.6264	27.145	13	13	13	43.1	43.1	43.1	32.728	0	70.001
	0.243596	0.787611		0.00950146	0.0158099		0.234094	0.695693	sp|P16455|MGMT_HUMAN	sp|P16455|MGMT_HUMAN	P16455	P16455	MGMT	25.0191	24.8955	25.0625	25.3099	25.2136	25.3494	25.0865	25.6644	25.8238	25.5161	25.8061	25.0604	4	4	4	26.6	26.6	26.6	21.646	0	19.131
+	4.28598	5.09291		0.00266171	0.00306142	+	4.28332	6.16065	sp|P18077|RL35A_HUMAN	sp|P18077|RL35A_HUMAN	P18077	P18077	RL35A	25.5907	25.2631	29.0695	25.2506	28.9355	24.9867	24.9749	25.0566	29.8611	24.2949	29.3888	24.8152	5	5	5	34.5	34.5	34.5	12.538	0	17.307
+	2.14392	4.30567		0.0012064	0.00198173	+	2.14271	4.46731	sp|P42766|RL35_HUMAN	sp|P42766|RL35_HUMAN	P42766	P42766	RL35	29.2736	29.2691	31.3591	29.1169	30.6094	29.1588	29.0353	28.8488	31.3174	28.5544	31.2699	28.7083	8	8	8	50.4	50.4	50.4	14.551	0	30.786
	0.0523896	0.448693		0.00110483	0.00182457		0.0512848	0.386974	sp|P23528|COF1_HUMAN;sp|Q9Y281-3|COF2_HUMAN;sp|Q9Y281|COF2_HUMAN	sp|P23528|COF1_HUMAN	P23528	P23528	COF1	27.6553	27.6583	27.7129	27.3908	27.6243	27.8073	27.3619	27.2554	27.2913	27.3025	27.2915	26.9939	9	9	9	72.3	72.3	72.3	18.502	0	79.391
+	4.189	5.08787		-0.00249672	0.00281349	+	4.1915	6.79061	sp|P19338|NUCL_HUMAN	sp|P19338|NUCL_HUMAN	P19338	P19338	NUCL	27.4518	27.7912	31.6112	28.7004	32.0265	27.8898	27.6035	27.7102	32.426	27.5607	32.0086	27.9152	36	36	36	41.7	41.7	41.7	76.613	0	272.09
	0.266863	0.90588		-0.00599527	0.00600755		0.272859	0.642374	sp|Q99497|PARK7_HUMAN	sp|Q99497|PARK7_HUMAN	Q99497	Q99497	PARK7	29.5352	29.4137	29.7926	29.4827	29.7792	30.0409	29.0601	28.9786	29.4482	29.008	29.1334	28.6289	14	14	14	89.4	89.4	89.4	19.891	0	81.76
	0.160206	0.784651		-0.00625706	0.0152627		0.166463	0.769002	sp|Q86Y79|PTH_HUMAN	sp|Q86Y79|PTH_HUMAN	Q86Y79	Q86Y79	PTH	26.8553	26.9334	27.1851	27.1192	27.1496	27.1577	26.8972	26.6808	27.1751	26.6838	26.6866	26.7586	11	11	11	75.7	75.7	75.7	22.936	0	44.676
	0.432031	2.45058		-0.0237813	0.0464615		0.455812	1.89599	sp|Q92841-1|DDX17_HUMAN;sp|Q92841-3|DDX17_HUMAN;sp|Q92841-2|DDX17_HUMAN;sp|Q92841|DDX17_HUMAN	sp|Q92841-1|DDX17_HUMAN;sp|Q92841-3|DDX17_HUMAN;sp|Q92841-2|DDX17_HUMAN;sp|Q92841|DDX17_HUMAN	Q92841-1	Q92841	DDX17	25.9269	25.9247	26.112	25.8051	26.2608	25.9078	25.4697	25.6185	26.0683	25.6379	26.1268	25.2937	17	8	8	26	13.7	13.7	72.371	0	44.675
	0.0656075	0.316593		-0.0302057	0.00901417		0.0958133	0.330546	sp|O75531|BAF_HUMAN	sp|O75531|BAF_HUMAN	O75531	O75531	BAF	26.1047	26.7261	26.4689	29.4894	24.9799	25.9308	27.8416	27.2425	29.7685	24.8412	27.3222	28.2567	5	5	5	64	64	64	10.058	0	43.6
	0.178843	0.80494		-0.0313377	0.0396757		0.21018	0.615559	sp|Q9P258|RCC2_HUMAN	sp|Q9P258|RCC2_HUMAN	Q9P258	Q9P258	RCC2	26.7225	26.7992	26.9199	27.1254	27.3997	27.478	27.0962	27.0565	27.2353	26.7813	26.8858	26.2663	12	12	12	29.3	29.3	29.3	56.084	0	36.051
	0.948593	1.53875		-0.0326686	0.0716544		0.981262	1.66053	sp|P56537|IF6_HUMAN;sp|P56537-2|IF6_HUMAN	sp|P56537|IF6_HUMAN;sp|P56537-2|IF6_HUMAN	P56537	P56537	IF6	23.8097	24.1097	24.2916	24.309	24.9896	23.9819	24.444	24.3083	26.1141	23.9829	24.9446	24.015	4	4	4	22.9	22.9	22.9	26.599	0	25.554
+	4.55516	2.65519		-0.0351505	0.0108117	+	4.59031	3.75056	sp|Q504Q3-2|PAN2_HUMAN;sp|Q504Q3-3|PAN2_HUMAN;sp|Q504Q3|PAN2_HUMAN	sp|Q504Q3-2|PAN2_HUMAN;sp|Q504Q3-3|PAN2_HUMAN;sp|Q504Q3|PAN2_HUMAN	Q504Q3-2	Q504Q3	PAN2	21.5831	23.9184	27.0807	22.6316	26.8925	21.5302	21.776	23.4469	27.4568	25.7359	28.5173	22.6905	18	18	18	17.5	17.5	17.5	135.01	0	39.649
	0.784896	2.24697		-0.0362825	0.0803639		0.821179	2.82861	sp|Q14444|CAPR1_HUMAN;sp|Q14444-2|CAPR1_HUMAN	sp|Q14444|CAPR1_HUMAN;sp|Q14444-2|CAPR1_HUMAN	Q14444	Q14444	CAPR1	30.6099	30.743	30.9707	30.9282	31.7363	30.4957	30.2092	30.6011	31.4236	30.6944	31.4507	30.4568	17	17	17	31.3	31.3	31.3	78.365	0	210.86
	0.210414	0.846301		-0.0443802	0.0817798		0.254794	0.794346	sp|P22061|PIMT_HUMAN;sp|P22061-2|PIMT_HUMAN	sp|P22061|PIMT_HUMAN;sp|P22061-2|PIMT_HUMAN	P22061	P22061	PIMT	30.8212	31.0284	31.3262	31.0904	31.2488	31.0627	30.8511	30.8627	31.0763	30.672	30.6251	30.3035	13	13	13	68.3	68.3	68.3	24.636	0	143.71
+	4.15068	5.71848		-0.0450063	0.0603866	+	4.19568	6.22186	sp|P49207|RL34_HUMAN	sp|P49207|RL34_HUMAN	P49207	P49207	RL34	25.6851	25.7462	29.7436	26.3093	29.5128	25.9738	25.5292	25.2315	30.1996	25.3214	29.9917	25.7134	6	6	6	37.6	37.6	37.6	13.293	0	12.077
+	2.28184	3.28768		-0.0547447	0.039696	+	2.33659	3.03951	sp|P08708|RS17_HUMAN	sp|P08708|RS17_HUMAN	P08708	P08708	RS17	27.2308	27.256	29.4407	25.9379	28.3215	25.7121	26.4667	26.3604	28.9591	27.1269	29.1685	27.2148	7	7	7	56.3	56.3	56.3	15.55	0	64.48
	0.281667	1.27447		-0.0602899	0.214191		0.341957	1.32165	sp|Q14061|COX17_HUMAN	sp|Q14061|COX17_HUMAN	Q14061	Q14061	COX17	26.8307	26.9217	27.3613	26.6348	26.7062	26.4604	26.6224	26.5346	27.0171	26.7308	26.8608	26.6608	4	4	4	84.1	84.1	84.1	6.9151	0	28.724
	0.551244	1.78828		-0.0672622	0.10163		0.618506	2.45722	sp|P60891|PRPS1_HUMAN;sp|P60891-2|PRPS1_HUMAN;sp|P21108|PRPS3_HUMAN	sp|P60891|PRPS1_HUMAN;sp|P60891-2|PRPS1_HUMAN;sp|P21108|PRPS3_HUMAN	P60891	P60891	PRPS1	24.6675	25.0084	25.1952	24.9264	25.2795	24.5817	24.1088	24.4301	25.2824	24.9356	25.0861	24.349	3	3	3	9.7	9.7	9.7	34.834	0	6.1133
+	4.39982	3.14157		-0.0693173	0.0187396	+	4.46913	2.62163	sp|P40429|RL13A_HUMAN;sp|Q6NVV1|R13P3_HUMAN	sp|P40429|RL13A_HUMAN	P40429	P40429	RL13A	25.4767	25.5033	29.406	25.9143	28.469	25.4107	22.5251	21.7018	29.2537	25.0426	29.4293	26.0656	10	10	10	40.4	40.4	40.4	23.577	0	19.668
+	2.96782	5.06485		-0.0712566	0.123943	+	3.03907	5.17009	sp|P62753|RS6_HUMAN	sp|P62753|RS6_HUMAN	P62753	P62753	RS6	27.3967	27.4954	29.9204	27.5984	29.9171	27.3364	27.0734	27.0235	30.3344	26.9095	30.6774	26.8377	11	11	11	36.5	36.5	36.5	28.68	0	52.27
+	3.16085	4.17844		-0.072547	0.0774011	+	3.2334	3.85331	sp|P62841|RS15_HUMAN	sp|P62841|RS15_HUMAN	P62841	P62841	RS15	27.6508	27.3193	30.6528	27.3029	29.8031	27.051	26.9696	26.8637	30.5097	27.7589	31.36	28.1578	9	9	9	70.3	70.3	70.3	17.04	0	72.849
	0.482063	1.0498		-0.0779696	0.0776276		0.560033	1.23821	sp|P62861|RS30_HUMAN	sp|P62861|RS30_HUMAN	P62861	P62861	RS30	29.2537	29.1812	29.4765	28.8365	29.2898	29.0132	29.5654	29.3026	29.9828	28.3546	29.1895	28.2013	3	3	3	30.5	30.5	30.5	6.6478	0	9.2948
	0.158762	0.796		-0.0783086	0.12011		0.23707	0.70352	sp|Q9GZV4|IF5A2_HUMAN;sp|P63241|IF5A1_HUMAN;sp|P63241-2|IF5A1_HUMAN;sp|Q6IS14|IF5AL_HUMAN	sp|Q9GZV4|IF5A2_HUMAN;sp|P63241|IF5A1_HUMAN;sp|P63241-2|IF5A1_HUMAN;sp|Q6IS14|IF5AL_HUMAN	Q9GZV4	Q9GZV4	IF5A2	26.8727	26.9401	27.2774	27.0978	27.134	27.4464	27.2674	27.1939	27.534	27.0316	26.9591	26.3758	4	4	4	25.5	25.5	25.5	16.793	0	36.47
+	4.06696	4.97334		-0.0823641	0.18711	+	4.14932	5.29212	sp|P61313|RL15_HUMAN;sp|P61313-2|RL15_HUMAN	sp|P61313|RL15_HUMAN	P61313	P61313	RL15	27.2062	27.0228	30.6197	27.2534	30.3975	26.7659	26.7045	26.7772	31.6359	26.6422	31.421	26.911	13	13	13	48	48	48	24.146	0	46.143
	0.74867	0.881985		-0.0825181	0.0587081		0.831188	0.817597	sp|P05783|K1C18_HUMAN;CON__H-INV:HIT000015463	sp|P05783|K1C18_HUMAN	P05783	P05783	K1C18	26.7244	26.7526	26.2304	26.5604	26.4292	25.2819	25.8918	25.7938	28.7731	26.3173	27.0559	27.3355	14	13	9	39.8	38.1	29.5	48.057	0	41.683
	-0.136135	0.138368		-0.0880795	0.124427		-0.0480552	0.221268	sp|P05165-2|PCCA_HUMAN;sp|P05165|PCCA_HUMAN;sp|P05165-3|PCCA_HUMAN	sp|P05165-2|PCCA_HUMAN;sp|P05165|PCCA_HUMAN;sp|P05165-3|PCCA_HUMAN	P05165-2	P05165	PCCA	30.9896	31.1576	31.3942	31.4624	31.4583	31.1616	31.9873	31.8777	31.351	31.4833	31.1746	31.3733	44	44	44	66.8	66.8	66.8	77.047	0	306.82
	0.153827	0.582624		-0.0908594	0.153302		0.244686	1.03531	sp|P80297|MT1X_HUMAN;sp|P13640-2|MT1G_HUMAN;sp|P02795|MT2_HUMAN;sp|P13640|MT1G_HUMAN;sp|Q8N339|MT1M_HUMAN;sp|P80294|MT1H_HUMAN;sp|P04731|MT1A_HUMAN	sp|P80297|MT1X_HUMAN;sp|P13640-2|MT1G_HUMAN;sp|P02795|MT2_HUMAN;sp|P13640|MT1G_HUMAN;sp|Q8N339|MT1M_HUMAN	P80297	P80297	MT1X	26.8942	27.2218	27.3767	27.848	27.8039	27.4921	27.3596	27.3756	27.2807	27.3091	27.565	26.9581	3	3	1	34.4	34.4	13.1	6.0683	0	26.748
	-0.160663	0.230818		-0.0947328	0.0528248		-0.0659304	0.273707	sp|P63261|ACTG_HUMAN	sp|P63261|ACTG_HUMAN	P63261	P63261	ACTG	29.7862	29.3128	29.116	30.8474	28.7614	28.8252	30.3013	30.5054	31.3672	29.104	30.1515	31.0164	18	18	1	63.5	63.5	4.5	41.792	0	189.19
+	4.22362	5.46281		-0.0980272	0.268487	+	4.32164	5.37525	sp|Q02543|RL18A_HUMAN	sp|Q02543|RL18A_HUMAN	Q02543	Q02543	RL18A	26.2667	26.2345	30.2922	26.5481	29.9229	26.2352	26.3327	25.9191	31.2038	26.182	30.8051	26.5488	9	9	9	44.3	44.3	44.3	20.762	0	37.127
+	3.54504	5.07544		-0.0981698	0.129129	+	3.64321	5.83442	sp|P39023|RL3_HUMAN;sp|Q92901|RL3L_HUMAN	sp|P39023|RL3_HUMAN	P39023	P39023	RL3	28.1839	28.1062	31.322	28.4315	31.13	28.0586	27.7077	27.633	31.8445	27.3555	31.5622	27.488	23	23	23	47.1	47.1	47.1	46.108	0	118.15
	-0.147463	0.148783		-0.0986228	0.11895		-0.0488405	0.235131	sp|P05166|PCCB_HUMAN;sp|P05166-2|PCCB_HUMAN	sp|P05166|PCCB_HUMAN;sp|P05166-2|PCCB_HUMAN	P05166	P05166	PCCB	30.6708	30.9267	31.1192	31.1652	31.254	30.8711	31.8032	31.7078	31.0354	31.1463	30.7871	30.8855	31	31	31	63.1	63.1	63.1	58.215	0	302.78
	0.282708	0.543161		-0.100822	0.0770865		0.38353	0.685385	sp|Q14247-3|SRC8_HUMAN;sp|Q14247|SRC8_HUMAN;sp|Q14247-2|SRC8_HUMAN	sp|Q14247-3|SRC8_HUMAN;sp|Q14247|SRC8_HUMAN;sp|Q14247-2|SRC8_HUMAN	Q14247-3	Q14247	SRC8	26.6562	26.7787	26.9187	27.3331	27.3703	26.7617	26.1982	26.4112	26.7871	25.644	25.8864	25.4768	5	5	5	10.9	10.9	10.9	57.466	0	12.48
	0.807357	2.83372		-0.104674	0.277533		0.912031	3.0858	sp|P31943|HNRH1_HUMAN;sp|P55795|HNRH2_HUMAN	sp|P31943|HNRH1_HUMAN	P31943	P31943	HNRH1	27.8472	28.1207	28.7949	28.2173	28.422	27.6046	27.6952	27.713	29.0301	27.9346	28.6768	27.8374	11	11	9	34.1	34.1	28.1	49.229	0	56.279
	0.582041	1.41319		-0.109961	0.265938		0.692002	1.81778	sp|P14866-2|HNRPL_HUMAN;sp|P14866|HNRPL_HUMAN;sp|Q8WVV9-5|HNRLL_HUMAN;sp|Q8WVV9-4|HNRLL_HUMAN;sp|Q8WVV9|HNRLL_HUMAN	sp|P14866-2|HNRPL_HUMAN;sp|P14866|HNRPL_HUMAN	P14866-2	P14866	HNRPL	24.2257	24.627	24.89	24.7273	24.9961	24.5532	24.9131	24.2391	25.867	24.5237	24.9649	24.5308	5	5	5	11.4	11.4	11.4	50.56	0	20.041
+	1.77036	3.21318		-0.136611	0.114628	+	1.90697	2.34947	sp|Q12905|ILF2_HUMAN	sp|Q12905|ILF2_HUMAN	Q12905	Q12905	ILF2	26.9841	27.7984	27.9174	27.1325	29.1064	26.1997	26.5726	26.8344	28.3732	26.5906	28.9644	25.9009	11	11	11	34.4	34.4	34.4	43.062	0	59.899
	-0.141811	0.116526		-0.140288	0.381387		-0.00152349	0.29854	sp|P37837|TALDO_HUMAN	sp|P37837|TALDO_HUMAN	P37837	P37837	TALDO	23.5986	23.3503	23.79	24.0131	23.6168	23.8429	24.0011	23.9044	24.1307	23.8772	23.3851	23.8312	2	2	2	6.5	6.5	6.5	37.54	0	5.4626
+	2.98275	6.53799		-0.145249	0.302675	+	3.128	5.70186	sp|Q9NR30|DDX21_HUMAN;sp|Q9NR30-2|DDX21_HUMAN	sp|Q9NR30|DDX21_HUMAN;sp|Q9NR30-2|DDX21_HUMAN	Q9NR30	Q9NR30	DDX21	27.1955	27.4132	30.0997	27.5091	30.0422	27.3856	27.0242	26.742	30.3837	27.2512	30.3855	26.8583	27	27	25	38.4	38.4	35	87.343	0	157.58
	0.123526	0.650706		-0.148147	1.33562		0.271673	1.24573	sp|Q02790|FKBP4_HUMAN	sp|Q02790|FKBP4_HUMAN	Q02790	Q02790	FKBP4	25.1045	24.9953	25.2599	25.1464	25.2774	25.0536	25.2575	24.9012	25.5912	25.0161	24.8902	24.9818	4	4	4	9.6	9.6	9.6	51.804	0	11.504
	0.299026	0.954023		-0.153789	0.532473		0.452815	1.54599	sp|P51991|ROA3_HUMAN	sp|P51991|ROA3_HUMAN	P51991	P51991	ROA3	28.7218	28.9833	29.449	29.2316	28.9163	28.8731	29.2227	28.7294	29.7833	28.9866	29.2103	28.9618	16	16	1	47.4	47.4	4.2	39.594	0	139.13
	0.477026	1.4127		-0.153858	0.253975		0.630884	2.73424	sp|P37108|SRP14_HUMAN	sp|P37108|SRP14_HUMAN	P37108	P37108	SRP14	28.0414	28.3294	29.0432	28.3793	28.8624	28.6015	28.8477	28.602	29.1446	28.9747	29.1009	28.0947	8	8	8	56.6	56.6	56.6	14.57	0	42.643
	0.61739	1.90732		-0.156332	0.234082		0.773722	2.20389	sp|Q15365|PCBP1_HUMAN	sp|Q15365|PCBP1_HUMAN	Q15365	Q15365	PCBP1	25.9207	26.1846	26.9865	26.5859	26.9412	26.5959	26.0185	25.6325	27.0609	26.6178	26.6238	26.1046	8	8	7	46.9	46.9	44.7	37.497	0	62.686
+	4.03725	5.50749		-0.158097	0.462477	+	4.19535	5.47546	sp|Q9Y3U8|RL36_HUMAN	sp|Q9Y3U8|RL36_HUMAN	Q9Y3U8	Q9Y3U8	RL36	25.2993	25.1491	29.0407	25.5492	28.7825	25.3776	25.2396	24.7949	29.9066	25.1314	29.6388	25.2656	4	4	4	30.5	30.5	30.5	12.254	0	16.617
+	1.86454	4.35532		-0.159374	0.412082	+	2.02392	4.89424	sp|P52597|HNRPF_HUMAN	sp|P52597|HNRPF_HUMAN	P52597	P52597	HNRPF	25.0171	24.4676	26.3561	24.7732	26.3069	24.5885	24.5651	24.2799	26.9423	24.3685	26.5767	24.7504	7	5	5	26.3	19.8	19.8	45.671	0	43.907
	-0.296368	0.0488372		-0.160495	0.324909		-0.135873	0.150138	sp|Q9HCC0|MCCB_HUMAN;sp|Q9HCC0-2|MCCB_HUMAN	sp|Q9HCC0|MCCB_HUMAN;sp|Q9HCC0-2|MCCB_HUMAN	Q9HCC0	Q9HCC0	MCCB	31.2656	31.3955	31.5691	31.7288	31.502	31.4023	31.8694	31.8865	31.3342	31.5528	30.8257	31.0903	30	30	30	70.5	70.5	70.5	61.332	0	310.52
	0.096149	0.474594		-0.163561	0.368652		0.25971	0.789407	sp|P48729-3|KC1A_HUMAN;sp|Q8N752|KC1AL_HUMAN;sp|P48729|KC1A_HUMAN;sp|P48729-2|KC1A_HUMAN	sp|P48729-3|KC1A_HUMAN;sp|Q8N752|KC1AL_HUMAN;sp|P48729|KC1A_HUMAN;sp|P48729-2|KC1A_HUMAN	P48729-3	P48729	KC1A	24.693	24.9156	24.6118	25.1904	25.3949	25.1703	25.1316	24.8571	25.3738	24.9963	25.0153	24.4141	3	3	3	10.2	10.2	10.2	37.567	0	6.3784
+	1.94139	4.91166		-0.16884	0.421905	+	2.11023	4.49449	sp|Q01105|SET_HUMAN;sp|Q01105-3|SET_HUMAN;sp|Q01105-4|SET_HUMAN;sp|Q01105-2|SET_HUMAN;sp|P0DME0|SETLP_HUMAN	sp|Q01105|SET_HUMAN;sp|Q01105-3|SET_HUMAN;sp|Q01105-4|SET_HUMAN;sp|Q01105-2|SET_HUMAN;sp|P0DME0|SETLP_HUMAN	Q01105	Q01105	SET	30.0054	29.8917	31.6889	30.2572	31.784	30.2803	29.8805	29.5519	32.3367	29.9549	32.054	29.6989	16	16	16	55.9	55.9	55.9	33.488	0	270.05
	-0.0330853	0.255429		-0.176178	0.332241		0.143092	0.581642	sp|Q9BZL1|UBL5_HUMAN	sp|Q9BZL1|UBL5_HUMAN	Q9BZL1	Q9BZL1	UBL5	25.0919	25.2662	24.8487	25.8119	25.3678	25.5042	25.0873	24.9176	25.5423	25.2854	25.3853	24.8837	3	3	3	43.8	43.8	43.8	8.5468	0	5.6161
+	1.33725	2.38474		-0.176191	0.177331		1.51344	2.42521	sp|P62701|RS4X_HUMAN;sp|Q8TD47|RS4Y2_HUMAN;sp|P22090|RS4Y1_HUMAN	sp|P62701|RS4X_HUMAN	P62701	P62701	RS4X	30.0559	30.0692	31.4175	29.0518	30.2605	28.7948	29.2141	28.9778	30.8489	29.8918	31.0358	29.6671	18	18	18	60.5	60.5	60.5	29.597	0	107.23
	-0.0951262	0.145439		-0.189435	0.412563		0.0943093	0.448749	sp|P16152|CBR1_HUMAN;sp|P16152-2|CBR1_HUMAN	sp|P16152|CBR1_HUMAN;sp|P16152-2|CBR1_HUMAN	P16152	P16152	CBR1	29.3286	29.1382	29.4136	29.3119	29.213	29.5431	29.2978	28.97	29.2712	29.0778	28.7379	28.607	14	14	11	61	61	48	30.375	0	159.58
+	1.16891	4.18924		-0.190391	0.741862		1.3593	4.83848	sp|Q7RTV0|PHF5A_HUMAN	sp|Q7RTV0|PHF5A_HUMAN	Q7RTV0	Q7RTV0	PHF5A	25.0317	25.0833	26.1487	25.3533	26.4198	25.1429	25.3329	24.8088	26.5596	24.9759	26.2413	24.8973	4	4	4	35.5	35.5	35.5	12.405	0	15.191
	0.327156	1.19606		-0.192924	1.3168		0.52008	1.8101	sp|Q15424-2|SAFB1_HUMAN;sp|Q15424|SAFB1_HUMAN;sp|Q15424-4|SAFB1_HUMAN;sp|Q15424-3|SAFB1_HUMAN	sp|Q15424-2|SAFB1_HUMAN;sp|Q15424|SAFB1_HUMAN;sp|Q15424-4|SAFB1_HUMAN;sp|Q15424-3|SAFB1_HUMAN	Q15424-2	Q15424	SAFB1	25.4743	25.2163	25.686	25.3282	25.3174	25.2055	25.2681	25.0474	26.179	25.4885	25.6853	25.3182	5	5	2	5	5	2.1	95.18	0	11.779
	-0.0914202	0.163789		-0.194124	0.570037		0.102704	0.668484	sp|Q9Y3F4|STRAP_HUMAN;sp|Q9Y3F4-2|STRAP_HUMAN	sp|Q9Y3F4|STRAP_HUMAN;sp|Q9Y3F4-2|STRAP_HUMAN	Q9Y3F4	Q9Y3F4	STRAP	26.6344	26.6799	26.5331	27.0433	26.5831	26.3768	26.8934	26.5374	26.9533	26.3785	26.5145	26.579	9	9	9	30.6	30.6	30.6	38.438	0	27.008
	-0.0226841	0.188563		-0.195889	0.578151		0.173205	0.808289	sp|P07195|LDHB_HUMAN	sp|P07195|LDHB_HUMAN	P07195	P07195	LDHB	25.9719	25.984	26.0854	26.0719	26.0411	26.1667	25.9358	25.4757	25.9359	26.131	25.9574	25.7006	6	4	4	22.2	14.7	14.7	36.638	0	18.946
	-0.0590515	0.146796		-0.196921	0.575646		0.13787	0.627184	sp|P62937|PPIA_HUMAN;sp|P62937-2|PPIA_HUMAN;sp|Q9Y536|PAL4A_HUMAN;sp|P0DN26|PAL4F_HUMAN;sp|F5H284|PAL4D_HUMAN;sp|A0A0B4J2A2|PAL4C_HUMAN;sp|A0A075B767|PAL4H_HUMAN;sp|A0A075B759|PAL4E_HUMAN	sp|P62937|PPIA_HUMAN;sp|P62937-2|PPIA_HUMAN	P62937	P62937	PPIA	31.3532	31.3236	31.4694	31.3954	31.2144	31.4306	31.2146	30.8483	31.2806	31.2685	31.0311	30.8415	12	12	12	81.8	81.8	81.8	18.012	0	110.04
	0.791565	3.30829		-0.198789	0.386074		0.990354	2.6212	sp|P62273|RS29_HUMAN;sp|P62273-2|RS29_HUMAN	sp|P62273|RS29_HUMAN;sp|P62273-2|RS29_HUMAN	P62273	P62273	RS29	27.6076	27.9957	28.7891	27.6802	28.718	27.8106	27.918	27.5399	28.4402	27.9841	28.4089	27.0485	4	4	4	46.4	46.4	46.4	6.6767	0	10.472
	-0.126076	0.151762		-0.202059	0.400638		0.075983	0.420956	sp|Q16775-2|GLO2_HUMAN;sp|Q16775|GLO2_HUMAN	sp|Q16775-2|GLO2_HUMAN;sp|Q16775|GLO2_HUMAN	Q16775-2	Q16775	GLO2	24.9466	24.8194	24.8032	25.4117	25.0561	25.3233	25.1089	24.5776	25.2997	24.7189	24.5229	24.6576	3	3	3	15.8	15.8	15.8	28.86	0	9.7772
	0.160059	1.0275		-0.203791	1.01053		0.36385	1.97069	sp|P11498|PYC_HUMAN;sp|P11498-2|PYC_HUMAN	sp|P11498|PYC_HUMAN	P11498	P11498	PYC	37.0402	37.0651	37.1726	37.2652	37.4155	36.7751	37.2096	37.1391	37.3327	37.3495	37.5838	37.07	86	86	86	74.1	74.1	74.1	129.63	0	323.31
	0.00510883	0.308535		-0.21083	0.367342		0.215939	0.727492	sp|P62942|FKB1A_HUMAN	sp|P62942|FKB1A_HUMAN	P62942	P62942	FKB1A	27.1102	27.1671	27.4387	27.6494	27.4011	27.454	26.8188	26.7269	26.8216	27.3735	27.3109	26.7607	5	5	5	54.6	54.6	54.6	11.951	0	35.475
	0.0241761	0.353432		-0.215421	0.385904		0.239597	0.727327	sp|P30405|PPIF_HUMAN;sp|P30405-2|PPIF_HUMAN	sp|P30405|PPIF_HUMAN	P30405	P30405	PPIF	26.4881	26.2344	26.66	26.8681	26.7729	26.9277	26.4819	26.3155	26.6527	26.3754	26.2245	25.8741	6	6	6	50.2	50.2	50.2	22.04	0	45.684
+	6.79859	3.61455		-0.217125	0.0766568	+	7.01572	6.03696	sp|Q68D10|SPT2_HUMAN;sp|Q68D10-2|SPT2_HUMAN;sp|Q68D10-3|SPT2_HUMAN	sp|Q68D10|SPT2_HUMAN;sp|Q68D10-2|SPT2_HUMAN	Q68D10	Q68D10	SPT2	22.0745	24.1903	31.3609	25.8224	31.5239	25.3429	25.908	24.2508	31.8081	26.1021	32.4085	25.2545	38	38	38	54.3	54.3	54.3	75.598	0	174.34
	-0.0672688	0.193138		-0.218427	0.499448		0.151158	0.606235	sp|P60842|IF4A1_HUMAN;sp|P60842-2|IF4A1_HUMAN;sp|Q14240|IF4A2_HUMAN;sp|Q14240-2|IF4A2_HUMAN	sp|P60842|IF4A1_HUMAN;sp|P60842-2|IF4A1_HUMAN;sp|Q14240|IF4A2_HUMAN;sp|Q14240-2|IF4A2_HUMAN	P60842	P60842	IF4A1	27.4301	27.4782	27.5918	27.7312	27.3889	27.4528	27.3474	27.0476	27.4451	27.1613	26.9751	26.8176	11	11	9	35.5	35.5	29.3	46.153	0	38.014
+	4.06508	5.24692		-0.221732	0.297048	+	4.28681	4.84287	sp|P50914|RL14_HUMAN	sp|P50914|RL14_HUMAN	P50914	P50914	RL14	25.7821	25.7642	30.079	26.2793	29.296	26.1859	25.5834	24.9358	30.5815	26.0776	30.0262	25.9495	7	7	7	27.9	27.9	27.9	23.432	0	25.574
+	1.84524	2.29269		-0.232903	0.198992	+	2.07814	3.97141	sp|P39019|RS19_HUMAN	sp|P39019|RS19_HUMAN	P39019	P39019	RS19	25.9448	25.6294	27.8705	24.5063	26.8283	25.2377	25.2467	25.0349	27.2859	26.5668	27.6608	25.431	8	8	8	39.3	39.3	39.3	16.06	0	15.978
	0.0564919	0.409211		-0.233354	0.775853		0.289845	0.997548	sp|Q15369|ELOC_HUMAN;sp|Q15369-2|ELOC_HUMAN	sp|Q15369|ELOC_HUMAN;sp|Q15369-2|ELOC_HUMAN	Q15369	Q15369	ELOC	26.0046	25.6784	26.1003	26.1053	26.1885	25.9552	25.777	25.6034	26.0598	25.6921	25.4563	25.4086	4	4	4	40.2	40.2	40.2	12.473	0	12.121
+	2.40332	5.93155		-0.236154	1.13562	+	2.63948	5.63906	sp|P15880|RS2_HUMAN	sp|P15880|RS2_HUMAN	P15880	P15880	RS2	28.2735	28.2853	30.771	28.1788	30.2855	27.9251	28.2561	27.8023	30.6801	28.3304	30.9155	28.0815	14	14	14	47.4	47.4	47.4	31.324	0	53.483
+	2.07675	3.8799		-0.240478	0.559595	+	2.31722	4.87948	sp|P11387|TOP1_HUMAN;sp|Q969P6-2|TOP1M_HUMAN;sp|Q969P6|TOP1M_HUMAN	sp|P11387|TOP1_HUMAN	P11387	P11387	TOP1	27.8584	27.4097	29.1418	28.037	29.921	27.5073	27.51	27.4626	29.9045	27.1727	29.9177	27.2365	27	27	27	35.4	35.4	35.4	90.725	0	92.283
	1.09115	1.33335		-0.241272	0.120386		1.33242	1.46959	sp|P07910-2|HNRPC_HUMAN;sp|P07910|HNRPC_HUMAN;sp|P07910-4|HNRPC_HUMAN;sp|P07910-3|HNRPC_HUMAN;sp|P0DMR1|HNRC4_HUMAN;sp|O60812|HNRC1_HUMAN;sp|B7ZW38|HNRC3_HUMAN;sp|B2RXH8|HNRC2_HUMAN;sp|Q86SE5|RALYL_HUMAN;sp|Q86SE5-3|RALYL_HUMAN	sp|P07910-2|HNRPC_HUMAN;sp|P07910|HNRPC_HUMAN;sp|P07910-4|HNRPC_HUMAN;sp|P07910-3|HNRPC_HUMAN	P07910-2	P07910	HNRPC	26.2706	26.5426	28.1944	28.3383	27.6737	25.5118	27.351	26.9958	28.7274	26.2532	27.9821	28.1977	7	7	7	26.3	26.3	26.3	32.337	0	25.826
+	3.89952	5.64637		-0.250113	0.549233	+	4.14963	6.26743	sp|P36578|RL4_HUMAN	sp|P36578|RL4_HUMAN	P36578	P36578	RL4	28.0247	27.7658	31.5618	28.4054	31.5028	27.8529	27.6209	27.3517	32.1367	27.6988	32.1466	27.7789	28	28	28	54.1	54.1	54.1	47.697	0	143.91
	0.299275	2.1045		-0.250146	1.20978		0.549421	2.48159	sp|Q96RQ3|MCCA_HUMAN	sp|Q96RQ3|MCCA_HUMAN	Q96RQ3	Q96RQ3	MCCA	31.9054	31.7738	32.4615	32.0308	32.22	31.4691	31.9341	31.971	32.3284	32.003	32.0606	31.6589	33	33	33	64.3	64.3	64.3	80.472	0	323.31
+	2.02718	4.55034		-0.251662	0.685845	+	2.27884	5.34153	sp|P62277|RS13_HUMAN	sp|P62277|RS13_HUMAN	P62277	P62277	RS13	26.855	26.4206	28.6374	26.7332	28.1747	26.4879	26.3773	26.1725	28.7067	26.2142	28.7696	26.092	7	7	7	35.1	35.1	35.1	17.222	0	23.446
	1.0652	1.99991		-0.252565	0.522708		1.31777	2.52817	sp|Q13151|ROA0_HUMAN	sp|Q13151|ROA0_HUMAN	Q13151	Q13151	ROA0	25.3	25.5657	26.2345	26.0799	26.4095	25.2596	25.6097	25.3062	27.4182	25.9844	27.1726	25.8321	5	5	5	23.3	23.3	23.3	30.84	0	39.61
	0.404607	0.851149		-0.254152	0.551577		0.658759	1.43186	sp|Q2TAM9|TUSC1_HUMAN	sp|Q2TAM9|TUSC1_HUMAN	Q2TAM9	Q2TAM9	TUSC1	25.4361	25.2745	26.3071	25.5439	25.1121	24.8719	25.1807	24.8389	25.8764	24.7025	25.186	24.8613	3	3	3	21.2	21.2	21.2	23.39	0	14.606
+	1.11842	2.78104		-0.255294	1.29161		1.37372	3.11498	sp|P55769|NH2L1_HUMAN	sp|P55769|NH2L1_HUMAN	P55769	P55769	NH2L1	25.4801	25.5334	26.607	25.6071	26.0456	25.2437	25.67	25.0897	27.0778	25.4681	26.9686	25.3373	4	4	4	40.6	40.6	40.6	14.173	0	29.138
	0.136212	0.55483		-0.267962	0.307623		0.404173	0.850909	sp|O95816|BAG2_HUMAN;sp|O95816-2|BAG2_HUMAN	sp|O95816|BAG2_HUMAN;sp|O95816-2|BAG2_HUMAN	O95816	O95816	BAG2	26.0258	25.8926	26.2629	26.4677	26.2056	26.375	25.5941	24.8873	26.4575	26.1573	25.8637	26.018	5	5	5	40.8	40.8	40.8	23.772	0	32.2
	0.189402	1.19837		-0.27067	0.755416		0.460072	1.82949	sp|Q9UMF0|ICAM5_HUMAN	sp|Q9UMF0|ICAM5_HUMAN	Q9UMF0	Q9UMF0	ICAM5	27.9567	28.1586	28.1995	28.3109	28.4692	27.6307	28.0057	28.0928	28.3535	28.2689	28.2776	27.5775	13	13	13	17.5	17.5	17.5	97.115	0	99.673
+	2.60166	5.0733		-0.279731	0.732863	+	2.88139	4.70774	sp|Q92522|H1X_HUMAN	sp|Q92522|H1X_HUMAN	Q92522	Q92522	H1X	26.7415	26.8407	29.1707	26.5457	28.7973	26.0629	26.6193	26.2095	29.0626	26.4723	29.755	26.1469	10	10	10	41.8	41.8	41.8	22.487	0	40.491
	-0.032351	0.237839		-0.280622	0.689831		0.248271	0.857271	sp|P06733|ENOA_HUMAN;sp|P06733-2|ENOA_HUMAN;sp|P09104-2|ENOG_HUMAN;sp|P09104|ENOG_HUMAN	sp|P06733|ENOA_HUMAN;sp|P06733-2|ENOA_HUMAN	P06733	P06733	ENOA	30.7516	30.7123	30.9017	31.1446	31.0999	31.0402	31.1784	30.8693	31.2058	30.9205	30.6581	30.2507	18	18	16	62.7	62.7	53.5	47.168	0	241.69
	-0.0701556	0.159823		-0.281374	1.10738		0.211219	1.85764	sp|P50747|BPL1_HUMAN	sp|P50747|BPL1_HUMAN	P50747	P50747	BPL1	27.0548	26.8908	27.0829	27.6203	27.2598	26.9969	27.1686	26.9745	27.3225	27.2837	27.1815	27.1397	8	8	8	10.7	10.7	10.7	80.759	0	21.144
	0.0929403	0.555601		-0.292485	1.0184		0.385425	2.05069	sp|P32121|ARRB2_HUMAN;sp|P32121-3|ARRB2_HUMAN;sp|P32121-4|ARRB2_HUMAN;sp|P32121-5|ARRB2_HUMAN;sp|P32121-2|ARRB2_HUMAN;sp|P49407-2|ARRB1_HUMAN;sp|P49407|ARRB1_HUMAN	sp|P32121|ARRB2_HUMAN;sp|P32121-3|ARRB2_HUMAN;sp|P32121-4|ARRB2_HUMAN;sp|P32121-5|ARRB2_HUMAN;sp|P32121-2|ARRB2_HUMAN	P32121	P32121	ARRB2	31.3168	31.3166	31.6356	31.8586	31.9476	31.5602	31.8095	31.4542	31.8656	31.693	31.6009	31.1769	24	24	23	64.8	64.8	62.8	46.105	0	320.17
	-0.187092	0.0112696		-0.294116	1.22545		0.107024	0.619587	sp|P07355|ANXA2_HUMAN;sp|P07355-2|ANXA2_HUMAN;sp|A6NMY6|AXA2L_HUMAN	sp|P07355|ANXA2_HUMAN;sp|P07355-2|ANXA2_HUMAN;sp|A6NMY6|AXA2L_HUMAN	P07355	P07355	ANXA2	29.8903	29.6074	29.934	29.9862	29.7515	30.0268	29.9746	29.6264	29.8483	30.0339	29.6029	29.4479	21	21	21	61.9	61.9	61.9	38.604	0	146.02
+	1.57152	3.86146		-0.29426	0.451896	+	1.86578	4.02172	sp|P62854|RS26_HUMAN;sp|Q5JNZ5|RS26L_HUMAN	sp|P62854|RS26_HUMAN;sp|Q5JNZ5|RS26L_HUMAN	P62854	P62854	RS26	30.2745	29.7476	31.5467	30.0072	31.3169	29.9994	29.4195	29.0002	31.2329	29.5938	31.4846	29.3708	5	5	5	39.1	39.1	39.1	13.015	0	30.558
+	1.89295	5.2462		-0.297978	1.57407	+	2.19093	5.3771	sp|P62750|RL23A_HUMAN	sp|P62750|RL23A_HUMAN	P62750	P62750	RL23A	28.9493	28.8325	30.9005	29.1777	30.5456	28.8897	29.0016	28.5267	31.0422	28.9367	31.1486	28.6244	12	12	12	52.6	52.6	52.6	17.695	0	57.832
	-0.674328	0.0171318		-0.307489	0.438149		-0.366839	0.0525916	sp|P35244|RFA3_HUMAN	sp|P35244|RFA3_HUMAN	P35244	P35244	RFA3	24.6316	23.9362	23.6723	25.2149	23.7901	24.1756	24.7432	24.8287	24.547	24.0053	23.8883	24.4245	3	3	3	38	38	38	13.569	0	10.799
	0.103617	0.544337		-0.314765	0.873485		0.418383	1.57197	sp|Q96J01|THOC3_HUMAN;sp|Q96J01-2|THOC3_HUMAN	sp|Q96J01|THOC3_HUMAN;sp|Q96J01-2|THOC3_HUMAN	Q96J01	Q96J01	THOC3	26.5608	26.313	26.8203	26.8416	26.7792	26.396	26.2669	26.2449	26.5225	26.3584	26.3202	25.8147	9	9	9	36.2	36.2	36.2	38.771	0	34.962
+	1.38839	3.66377		-0.319034	1.24524	+	1.70743	3.72778	sp|O60506-2|HNRPQ_HUMAN;sp|O60506|HNRPQ_HUMAN;sp|O60506-4|HNRPQ_HUMAN;sp|O60506-3|HNRPQ_HUMAN;sp|O60506-5|HNRPQ_HUMAN	sp|O60506-2|HNRPQ_HUMAN;sp|O60506|HNRPQ_HUMAN;sp|O60506-4|HNRPQ_HUMAN;sp|O60506-3|HNRPQ_HUMAN;sp|O60506-5|HNRPQ_HUMAN	O60506-2	O60506	HNRPQ	26.9696	26.9072	28.1739	27.0804	27.9947	26.4928	26.9854	26.4263	28.8861	26.9974	28.5317	26.9303	18	12	12	38.4	28.2	28.2	65.681	0	95.756
	0.422432	2.44169		-0.319605	1.44753		0.742037	3.35151	sp|P17844|DDX5_HUMAN;sp|P17844-2|DDX5_HUMAN	sp|P17844|DDX5_HUMAN;sp|P17844-2|DDX5_HUMAN	P17844	P17844	DDX5	29.7257	29.6698	30.3197	29.7661	30.017	29.4061	29.5409	29.2268	30.2505	29.8897	30.0249	29.3412	26	26	17	45.3	45.3	32.2	69.147	0	106.76
+	3.34994	5.23126		-0.334715	0.475756	+	3.68466	5.20937	sp|P61247|RS3A_HUMAN	sp|P61247|RS3A_HUMAN	P61247	P61247	RS3A	27.6376	27.5202	30.7933	27.3912	30.5168	26.526	26.8771	26.8818	30.6498	27.8433	31.1891	27.4823	16	16	16	53.4	53.4	53.4	29.945	0	78.036
	0.650526	1.22692		-0.337271	0.375354		0.987797	1.74947	sp|P32969|RL9_HUMAN	sp|P32969|RL9_HUMAN	P32969	P32969	RL9	28.7048	28.7689	30.483	29.3756	29.7404	29.8472	29.4909	28.5609	30.4116	30.0225	29.5609	29.0677	13	13	13	70.8	70.8	70.8	21.863	0	127.65
	1.11535	2.20277		-0.339481	0.299318		1.45483	2.4154	sp|Q5JSZ5|PRC2B_HUMAN;sp|Q5JSZ5-5|PRC2B_HUMAN;sp|Q5JSZ5-4|PRC2B_HUMAN;sp|Q5JSZ5-2|PRC2B_HUMAN;sp|Q5JSZ5-3|PRC2B_HUMAN	sp|Q5JSZ5|PRC2B_HUMAN;sp|Q5JSZ5-5|PRC2B_HUMAN	Q5JSZ5	Q5JSZ5	PRC2B	26.3746	26.3584	27.2513	25.844	27.1744	25.0285	25.2942	25.146	26.9544	26.6972	27.2914	26.3192	11	11	10	6.1	6.1	5.8	242.96	0	25.109
	-0.71015	0.0103999		-0.33977	0.659156		-0.370379	0.0535534	sp|P15927|RFA2_HUMAN;sp|P15927-2|RFA2_HUMAN;sp|P15927-3|RFA2_HUMAN	sp|P15927|RFA2_HUMAN;sp|P15927-2|RFA2_HUMAN;sp|P15927-3|RFA2_HUMAN	P15927	P15927	RFA2	25.5785	25.1539	24.503	25.8292	24.2481	24.5737	25.1422	25.351	25.2847	25.0699	24.7434	25.1822	3	3	3	12.6	12.6	12.6	29.247	0	7.5328
+	2.86484	5.77354		-0.343163	1.25883	+	3.208	6.15203	sp|P46779|RL28_HUMAN;sp|P46779-2|RL28_HUMAN;sp|P46779-3|RL28_HUMAN;sp|P46779-4|RL28_HUMAN;sp|P46779-5|RL28_HUMAN	sp|P46779|RL28_HUMAN;sp|P46779-2|RL28_HUMAN;sp|P46779-3|RL28_HUMAN;sp|P46779-4|RL28_HUMAN;sp|P46779-5|RL28_HUMAN	P46779	P46779	RL28	27.414	27.044	29.9523	27.3645	29.7708	26.991	26.9394	26.6089	30.3019	27.1955	30.3478	26.897	9	9	9	48.9	48.9	48.9	15.747	0	17.677
	0.104127	0.532763		-0.346716	0.751538		0.450844	1.44059	sp|P26196|DDX6_HUMAN	sp|P26196|DDX6_HUMAN	P26196	P26196	DDX6	26.477	26.0659	26.6458	26.6603	26.4082	26.5297	26.4344	25.7837	26.6967	25.9833	26.2207	25.7888	5	5	5	17.4	17.4	17.4	54.416	0	78.304
	0.0537238	0.393453		-0.350231	0.620383		0.403955	1.04468	sp|Q15370|ELOB_HUMAN;sp|Q15370-2|ELOB_HUMAN	sp|Q15370|ELOB_HUMAN;sp|Q15370-2|ELOB_HUMAN	Q15370	Q15370	ELOB	24.126	23.5958	24.1037	24.7303	24.6141	24.5509	24.1476	23.6269	24.5574	24.1035	24.0471	23.9328	2	2	2	15.3	15.3	15.3	13.133	0	3.1807
+	3.50043	5.56998		-0.352789	0.832046	+	3.85321	5.47981	sp|P47914|RL29_HUMAN	sp|P47914|RL29_HUMAN	P47914	P47914	RL29	26.29	26.2877	29.7399	26.7939	29.5203	26.3521	26.2837	25.5943	30.3252	26.4925	30.2764	26.2149	2	2	2	14.5	14.5	14.5	17.752	0	11.928
+	2.74948	5.84494		-0.354019	1.02442	+	3.1035	6.8318	sp|P67809|YBOX1_HUMAN	sp|P67809|YBOX1_HUMAN	P67809	P67809	YBOX1	28.6906	28.0391	31.1926	28.4586	31.0142	28.2459	28.1288	27.8029	31.2222	28.0655	30.9124	27.8395	11	11	6	34	34	26.5	35.924	0	212.95
	0.49349	1.52047		-0.354689	0.697169		0.848178	2.40727	sp|P10809|CH60_HUMAN;sp|P10809-2|CH60_HUMAN	sp|P10809|CH60_HUMAN	P10809	P10809	CH60	26.3357	25.9808	26.7586	26.1251	26.5348	25.7444	25.5624	25.1548	26.2641	25.7806	26.2202	25.5052	7	7	7	13.8	13.8	13.8	61.054	0	28.59
	-0.422938	0.00818766		-0.354989	1.11671		-0.0679493	0.199756	sp|P51397|DAP1_HUMAN	sp|P51397|DAP1_HUMAN	P51397	P51397	DAP1	29.353	29.0739	29.1077	29.4253	29.0352	29.2645	29.0383	28.8016	28.5156	29.3732	28.8393	28.6296	4	4	4	62.7	62.7	62.7	11.164	0	22.017
+	5.65907	3.5555		-0.355252	0.154963	+	6.01433	6.11697	sp|Q96HA7|TONSL_HUMAN;sp|Q96HA7-2|TONSL_HUMAN	sp|Q96HA7|TONSL_HUMAN;sp|Q96HA7-2|TONSL_HUMAN	Q96HA7	Q96HA7	TONSL	23.255	23.1711	29.1819	21.9808	28.8838	22.4567	23.1196	23.5138	29.1606	25.9189	29.6844	23.7117	32	32	32	33.9	33.9	33.9	150.93	0	131.31
	0.421679	0.717906		-0.355794	0.225243		0.777473	0.833201	sp|O00479|HMGN4_HUMAN	sp|O00479|HMGN4_HUMAN	O00479	O00479	HMGN4	26.6189	25.8577	27.8497	27.1336	27.1264	28.1385	27.9361	25.9531	28.5814	27.2442	27.062	27.5604	2	2	2	14.4	14.4	14.4	9.5388	0	4.4685
+	1.30246	3.17962		-0.359612	0.507904	+	1.66207	3.16877	sp|Q9H0D6|XRN2_HUMAN;sp|Q9H0D6-2|XRN2_HUMAN	sp|Q9H0D6|XRN2_HUMAN;sp|Q9H0D6-2|XRN2_HUMAN	Q9H0D6	Q9H0D6	XRN2	25.9835	25.8609	26.6432	25.6158	27.1561	25.0327	25.1038	25.1327	26.5704	25.3467	26.8901	24.5852	9	9	9	10.8	10.8	10.8	108.58	0	20.759
+	4.43333	6.21362		-0.36726	0.870603	+	4.80059	6.5516	sp|P62241|RS8_HUMAN	sp|P62241|RS8_HUMAN	P62241	P62241	RS8	27.5939	27.24	31.8689	27.9849	31.7277	27.373	27.208	26.8258	32.0246	27.5882	32.4871	27.4672	10	10	10	49	49	49	24.205	0	113.92
+	1.3651	3.50181		-0.374187	0.751805	+	1.73928	3.49092	sp|Q9NY12-2|GAR1_HUMAN;sp|Q9NY12|GAR1_HUMAN	sp|Q9NY12-2|GAR1_HUMAN;sp|Q9NY12|GAR1_HUMAN	Q9NY12-2	Q9NY12	GAR1	25.2046	24.6099	25.9002	25.1739	26.5509	25.1535	24.8151	24.1401	26.2615	24.7057	26.6472	24.4991	4	4	4	21.6	21.6	21.6	20.834	0	9.148
	-0.163637	0.0696142		-0.375091	0.76956		0.211454	0.70475	sp|P00338|LDHA_HUMAN;sp|P00338-3|LDHA_HUMAN;sp|P00338-5|LDHA_HUMAN;sp|P00338-2|LDHA_HUMAN;sp|P00338-4|LDHA_HUMAN;sp|Q6ZMR3|LDH6A_HUMAN;sp|P07864|LDHC_HUMAN	sp|P00338|LDHA_HUMAN;sp|P00338-3|LDHA_HUMAN;sp|P00338-5|LDHA_HUMAN;sp|P00338-2|LDHA_HUMAN;sp|P00338-4|LDHA_HUMAN	P00338	P00338	LDHA	27.0715	27.0131	27.1864	27.523	27.3294	27.4542	27.1022	26.6188	26.9537	27.4091	26.9817	26.5194	10	10	8	38.6	38.6	31	36.688	0	36.629
+	1.19927	2.98437		-0.376374	0.568004		1.57564	3.2608	sp|P46783|RS10_HUMAN;sp|Q9NQ39|RS10L_HUMAN	sp|P46783|RS10_HUMAN;sp|Q9NQ39|RS10L_HUMAN	P46783	P46783	RS10	29.2546	29.0626	30.2144	28.4902	30.1248	28.277	28.4453	27.9147	29.9837	28.991	29.6551	28.4213	7	7	7	35.2	35.2	35.2	18.898	0	54.144
	0.0604806	0.367047		-0.383102	0.502901		0.443583	1.0176	sp|Q6KC79-3|NIPBL_HUMAN;sp|Q6KC79-2|NIPBL_HUMAN;sp|Q6KC79|NIPBL_HUMAN	sp|Q6KC79-3|NIPBL_HUMAN;sp|Q6KC79-2|NIPBL_HUMAN;sp|Q6KC79|NIPBL_HUMAN	Q6KC79-3	Q6KC79	NIPBL	24.5738	24.5281	25.045	25.1544	25.4847	24.4807	25.68	25.095	24.9786	25.6639	25.8057	25.4358	5	5	5	7.4	7.4	7.4	122.37	0	53.373
	-0.40281	0.0482319		-0.389	0.638395		-0.0138102	0.262611	sp|P04075|ALDOA_HUMAN;sp|P04075-2|ALDOA_HUMAN;sp|P09972|ALDOC_HUMAN;sp|P05062|ALDOB_HUMAN	sp|P04075|ALDOA_HUMAN;sp|P04075-2|ALDOA_HUMAN	P04075	P04075	ALDOA	28.388	27.2396	27.3109	27.3169	27.1136	27.3649	27.2192	27.1138	27.2224	27.3061	26.972	26.9559	11	11	11	41.8	41.8	41.8	39.42	0	60.127
	0.294604	1.13725		-0.391277	0.992826		0.685881	3.44673	sp|P35268|RL22_HUMAN;sp|Q6P5R6|RL22L_HUMAN	sp|P35268|RL22_HUMAN	P35268	P35268	RL22	30.0625	29.8665	30.7281	30.2414	30.7216	30.1049	30.3715	29.7813	30.676	30.8729	30.6011	30.2305	6	6	6	47.7	47.7	47.7	14.787	0	72.25
+	1.59022	4.28622		-0.395591	1.01175	+	1.98581	4.05736	sp|P62263|RS14_HUMAN	sp|P62263|RS14_HUMAN	P62263	P62263	RS14	26.8075	26.8269	28.1901	26.5871	28.0825	25.9311	26.8022	26.4709	28.7734	26.985	28.4965	26.3705	7	7	7	40.4	40.4	40.4	16.273	0	32.187
+	1.48136	4.36965		-0.398382	1.00599	+	1.87974	4.74696	sp|Q12906|ILF3_HUMAN;sp|Q12906-7|ILF3_HUMAN;sp|Q12906-5|ILF3_HUMAN;sp|Q12906-4|ILF3_HUMAN;sp|Q12906-2|ILF3_HUMAN;sp|Q12906-6|ILF3_HUMAN;sp|Q12906-3|ILF3_HUMAN;sp|Q96SI9-2|STRBP_HUMAN;sp|Q96SI9|STRBP_HUMAN	sp|Q12906|ILF3_HUMAN;sp|Q12906-7|ILF3_HUMAN;sp|Q12906-5|ILF3_HUMAN;sp|Q12906-4|ILF3_HUMAN;sp|Q12906-2|ILF3_HUMAN;sp|Q12906-6|ILF3_HUMAN;sp|Q12906-3|ILF3_HUMAN	Q12906	Q12906	ILF3	28.0082	27.8095	29.4519	28.3375	29.2547	27.715	27.6746	27.1451	29.5887	27.9608	29.6112	27.718	24	24	24	36	36	36	95.337	0	124.06
	-0.426271	0.00607201		-0.398495	1.23054		-0.0277762	0.256425	sp|Q99708-3|CTIP_HUMAN;sp|Q99708|CTIP_HUMAN;sp|Q99708-2|CTIP_HUMAN	sp|Q99708-3|CTIP_HUMAN;sp|Q99708|CTIP_HUMAN;sp|Q99708-2|CTIP_HUMAN	Q99708-3	Q99708	CTIP	26.0215	25.9113	25.3734	25.9991	25.9785	25.3459	25.9897	25.9672	25.6515	26.3217	25.6235	25.5137	4	4	4	4.8	4.8	4.8	98.433	0	12.6
	0.499042	1.1024		-0.39945	0.51822		0.898491	2.02373	sp|Q71UM5|RS27L_HUMAN;sp|P42677|RS27_HUMAN	sp|Q71UM5|RS27L_HUMAN;sp|P42677|RS27_HUMAN	Q71UM5	Q71UM5	RS27L	27.5417	27.1312	27.8459	26.5433	27.0834	26.3496	26.4275	26.0238	27.3722	27.2066	27.4137	26.6167	2	2	2	25	25	25	9.4771	0	7.9417
	0.944463	1.39846		-0.399817	0.274204		1.34428	1.47938	sp|Q5JU85-3|IQEC2_HUMAN;sp|Q5JU85|IQEC2_HUMAN	sp|Q5JU85-3|IQEC2_HUMAN;sp|Q5JU85|IQEC2_HUMAN	Q5JU85-3	Q5JU85	IQEC2	26.3427	25.955	26.9259	24.9261	25.6582	23.7222	25.0682	24.8579	26.9473	25.5667	26.1501	25.7693	10	10	10	12.6	12.6	12.6	105.1	0	30.897
+	7.28033	8.81679		-0.402722	0.282241	+	7.68305	5.18131	sp|P33993|MCM7_HUMAN;sp|P33993-3|MCM7_HUMAN;sp|P33993-2|MCM7_HUMAN	sp|P33993|MCM7_HUMAN;sp|P33993-3|MCM7_HUMAN	P33993	P33993	MCM7	29.9893	28.688	37.3549	30.1146	37.4273	30.7567	30.3068	28.8886	37.7847	30.3964	37.3615	30.863	54	54	54	73.9	73.9	73.9	81.307	0	323.31
+	1.8831	4.64565		-0.403634	1.37467	+	2.28673	4.9679	sp|P27635|RL10_HUMAN;sp|Q96L21|RL10L_HUMAN	sp|P27635|RL10_HUMAN	P27635	P27635	RL10	29.312	28.6939	30.8617	28.9789	30.5176	28.7894	28.8347	28.2736	31.1835	29.0118	31.1071	28.7659	11	11	11	47.2	47.2	47.2	24.604	0	140.79
	-0.0665479	0.228318		-0.406713	0.664573		0.340165	1.96904	sp|P26583|HMGB2_HUMAN	sp|P26583|HMGB2_HUMAN	P26583	P26583	HMGB2	25.4582	25.5313	25.8749	25.3544	25.7718	25.4905	26.1419	25.6502	25.7334	26.4998	25.8081	25.1555	6	4	4	24.9	14.8	14.8	24.033	0	8.7371
+	2.94286	7.54464		-0.413402	2.1279	+	3.35626	7.96542	sp|P11940-2|PABP1_HUMAN;sp|P11940|PABP1_HUMAN;sp|Q9H361|PABP3_HUMAN;sp|Q4VXU2|PAP1L_HUMAN;sp|Q4VXU2-2|PAP1L_HUMAN;sp|Q5JQF8|PAP1M_HUMAN;sp|Q96DU9-2|PABP5_HUMAN;sp|Q96DU9|PABP5_HUMAN	sp|P11940-2|PABP1_HUMAN;sp|P11940|PABP1_HUMAN	P11940-2	P11940	PABP1	26.8886	26.4183	29.8254	26.9824	29.7594	26.5685	26.7388	26.2164	29.8279	26.6444	29.613	26.3974	22	22	13	47	47	27.8	61.18	0	111.44
+	1.20817	2.92118		-0.419858	0.747228	+	1.62803	3.65599	sp|O60832|DKC1_HUMAN;sp|O60832-2|DKC1_HUMAN	sp|O60832|DKC1_HUMAN;sp|O60832-2|DKC1_HUMAN	O60832	O60832	DKC1	26.3299	26.1808	27.265	27.0219	27.8711	26.4778	26.1442	25.6597	27.801	26.2495	27.641	25.7477	8	8	8	23.2	23.2	23.2	57.673	0	45.774
	0.0269032	0.324104		-0.421735	0.432232		0.448638	1.05553	sp|P05204|HMGN2_HUMAN	sp|P05204|HMGN2_HUMAN	P05204	P05204	HMGN2	27.8364	28.0147	28.9975	28.086	28.2365	28.6527	28.817	27.5111	28.6413	29.4301	28.4018	28.304	3	3	1	16.7	16.7	12.2	9.3926	0	10.348
+	1.16742	2.60086		-0.431946	0.601512		1.59937	3.25436	sp|O75533|SF3B1_HUMAN;sp|O75533-2|SF3B1_HUMAN	sp|O75533|SF3B1_HUMAN	O75533	O75533	SF3B1	26.3299	25.7202	27.1246	25.8037	26.8489	25.4106	25.1846	24.692	26.6982	25.948	27.2643	25.7155	12	12	12	14	14	14	145.83	0	36.293
	-0.281779	0.0206085		-0.434038	0.787132		0.152258	0.516373	sp|P07737|PROF1_HUMAN;CON__P02584	sp|P07737|PROF1_HUMAN	P07737	P07737	PROF1	27.0951	26.8729	26.8719	27.392	27.1479	27.3426	27.0068	26.4587	26.8018	27.0635	26.6087	26.147	6	6	6	41.4	41.4	41.4	15.054	0	19.596
	0.106471	0.579132		-0.435517	1.32209		0.541988	2.19284	sp|P31327|CPSM_HUMAN;sp|P31327-3|CPSM_HUMAN;sp|P31327-2|CPSM_HUMAN	sp|P31327|CPSM_HUMAN;sp|P31327-3|CPSM_HUMAN;sp|P31327-2|CPSM_HUMAN	P31327	P31327	CPSM	25.196	25.4005	25.6453	25.6097	25.7215	24.986	25.5089	25.1543	25.8087	25.8009	25.3658	24.8326	6	6	6	4.2	4.2	4.2	164.94	0	10.213
	-0.251325	0.0174565		-0.437805	1.40487		0.186481	0.968425	sp|P00558|PGK1_HUMAN;sp|P00558-2|PGK1_HUMAN;sp|P07205|PGK2_HUMAN	sp|P00558|PGK1_HUMAN;sp|P00558-2|PGK1_HUMAN	P00558	P00558	PGK1	28.5787	28.3149	28.3791	28.9269	28.5187	28.5048	28.7277	28.1698	28.299	28.4137	28.445	27.9064	17	17	17	53	53	53	44.614	0	102.15
	-0.0348163	0.217308		-0.454208	1.06232		0.419392	1.22505	sp|Q9NRR8|C42S1_HUMAN	sp|Q9NRR8|C42S1_HUMAN	Q9NRR8	Q9NRR8	C42S1	25.8248	25.7171	25.9759	26.0291	25.899	25.3562	26.1561	25.9782	26.1753	25.8802	25.7007	25.0219	2	2	2	25.3	25.3	25.3	8.9252	0	5.4814
	1.08938	3.17584		-0.455523	0.760754		1.54491	2.9719	sp|P40939|ECHA_HUMAN;sp|P40939-2|ECHA_HUMAN	sp|P40939|ECHA_HUMAN	P40939	P40939	ECHA	23.4931	22.5743	25.3018	23.7211	24.7818	23.5459	24.0694	23.7205	24.6384	23.98	24.8991	23.6007	5	5	5	6.8	6.8	6.8	82.999	0	7.518
	-0.5037	0.00431242		-0.478336	1.42803		-0.0253644	0.255697	sp|P06753-2|TPM3_HUMAN;sp|P06753-5|TPM3_HUMAN;sp|P06753-3|TPM3_HUMAN;sp|P06753-6|TPM3_HUMAN;sp|P06753-7|TPM3_HUMAN	sp|P06753-2|TPM3_HUMAN;sp|P06753-5|TPM3_HUMAN;sp|P06753-3|TPM3_HUMAN;sp|P06753-6|TPM3_HUMAN	P06753-2	P06753	TPM3	25.2579	24.4409	24.5417	24.9995	24.6186	24.7988	25.2638	25.1102	24.9383	25.5666	24.9743	24.8245	5	5	3	20.6	20.6	12.1	29.032	0	6.7409
	-0.5135	0.0104099		-0.480257	1.16636		-0.0332437	0.262955	sp|P30101|PDIA3_HUMAN	sp|P30101|PDIA3_HUMAN	P30101	P30101	PDIA3	26.8634	26.4051	25.8834	26.9489	26.7292	26.8457	26.8964	26.2557	26.5136	26.5916	26.1201	25.8729	10	10	10	25	25	25	56.782	0	32.485
	0.723852	1.84995		-0.482253	0.689791		1.2061	2.63749	sp|Q7Z5L9-2|I2BP2_HUMAN	sp|Q7Z5L9-2|I2BP2_HUMAN	Q7Z5L9-2	Q7Z5L9	I2BP2	26.74	26.5581	27.3226	26.3405	27.1554	25.3341	25.8389	26.0385	26.8535	26.8334	27.3167	25.8931	30	2	2	67.3	2.1	2.1	59.48	0	7.5908
	-0.321228	0.0276273		-0.483713	0.904343		0.162485	0.557872	sp|P28799|GRN_HUMAN;sp|P28799-2|GRN_HUMAN;sp|P28799-3|GRN_HUMAN	sp|P28799|GRN_HUMAN;sp|P28799-2|GRN_HUMAN;sp|P28799-3|GRN_HUMAN	P28799	P28799	GRN	27.0668	26.2055	26.8336	27.0209	26.7394	26.9022	27.5961	27.3309	27.2587	27.4171	26.9842	26.7275	8	8	8	23.9	23.9	23.9	63.544	0	72.29
+	2.46623	4.92062		-0.487308	0.853608	+	2.95354	5.39764	sp|P62979|RS27A_HUMAN	sp|P62979|RS27A_HUMAN	P62979	P62979	RS27A	27.6017	26.3419	29.5195	27.1283	29.3797	26.9864	26.7964	26.1243	29.6599	26.6992	29.5314	26.8238	7	7	4	47.4	47.4	25.6	17.965	0	55.05
	0.579963	1.15998		-0.49946	0.755639		1.07942	2.17641	sp|P05141|ADT2_HUMAN;sp|P12235|ADT1_HUMAN;sp|Q9H0C2|ADT4_HUMAN	sp|P05141|ADT2_HUMAN;sp|P12235|ADT1_HUMAN	P05141	P05141	ADT2	28.5755	28.0434	29.1103	27.5693	28.296	27.3373	27.5409	27.052	28.6927	28.1546	28.0611	27.4097	10	10	3	32.2	32.2	11.1	32.852	0	22.496
	-0.285507	0.0796544		-0.510629	1.61189		0.225122	0.648416	sp|P09429|HMGB1_HUMAN;sp|B2RPK0|HGB1A_HUMAN;sp|P23497|SP100_HUMAN	sp|P09429|HMGB1_HUMAN;sp|B2RPK0|HGB1A_HUMAN	P09429	P09429	HMGB1	26.6057	26.1716	26.5226	26.4389	26.3891	26.515	26.8289	26.2025	26.9857	26.9508	25.785	25.8927	7	7	5	35.8	35.8	26	24.893	0	28.74
	-0.053143	0.189125		-0.512035	1.8847		0.458892	2.68051	sp|P23246|SFPQ_HUMAN;sp|P23246-2|SFPQ_HUMAN	sp|P23246|SFPQ_HUMAN;sp|P23246-2|SFPQ_HUMAN	P23246	P23246	SFPQ	29.9012	29.6026	29.871	29.8612	29.9816	29.5639	30.1467	29.7394	30.1331	30.3813	30.0923	29.3365	16	16	16	31.7	31.7	31.7	76.149	0	235.07
	0.7245	3.38203		-0.512298	1.21043		1.2368	3.0466	sp|Q9BWE0|REPI1_HUMAN;sp|Q9BWE0-4|REPI1_HUMAN	sp|Q9BWE0|REPI1_HUMAN;sp|Q9BWE0-4|REPI1_HUMAN	Q9BWE0	Q9BWE0	REPI1	26.8876	26.7709	27.4048	26.6458	27.1487	25.9805	26.5823	26.1428	27.5938	26.6192	27.4857	25.7915	19	19	19	37.9	37.9	37.9	63.574	0	73.327
	-0.183702	0.0128249		-0.518436	2.00298		0.334734	1.54615	sp|P32119|PRDX2_HUMAN;sp|P32119-2|PRDX2_HUMAN	sp|P32119|PRDX2_HUMAN	P32119	P32119	PRDX2	27.4292	26.835	26.9461	27.2605	27.1736	27.0601	27.2233	26.7016	27.2027	27.1977	27.0535	26.4403	5	4	4	28.3	22.7	22.7	21.892	0	8.487
+	4.79978	2.12422		-0.523508	0.218396	+	5.32329	2.86448	sp|Q58A45|PAN3_HUMAN;sp|Q58A45-3|PAN3_HUMAN;sp|Q58A45-2|PAN3_HUMAN;sp|Q58A45-4|PAN3_HUMAN	sp|Q58A45|PAN3_HUMAN;sp|Q58A45-3|PAN3_HUMAN;sp|Q58A45-2|PAN3_HUMAN;sp|Q58A45-4|PAN3_HUMAN	Q58A45	Q58A45	PAN3	22.5004	22.4239	28.2023	22.101	25.1637	22.6427	22.4491	22.6541	28.687	26.0887	30.2854	23.3246	22	22	22	36.8	36.8	36.8	95.612	0	107.22
+	3.00003	4.99416		-0.524361	0.808974	+	3.52439	5.71149	sp|Q13310-2|PABP4_HUMAN;sp|Q13310|PABP4_HUMAN;sp|Q13310-3|PABP4_HUMAN	sp|Q13310-2|PABP4_HUMAN;sp|Q13310|PABP4_HUMAN;sp|Q13310-3|PABP4_HUMAN	Q13310-2	Q13310	PABP4	24.6876	23.799	27.6842	24.2151	27.5345	24.3559	24.4938	23.8258	27.7027	25.3546	27.8298	24.673	17	8	8	29.8	13.2	13.2	69.578	0	21.764
+	1.71591	2.05329		-0.527305	0.372123	+	2.24321	3.24888	sp|Q13895|BYST_HUMAN	sp|Q13895|BYST_HUMAN	Q13895	Q13895	BYST	24.2206	22.109	24.8284	21.9375	24.2431	22.4256	23.0107	21.5602	24.3714	22.2761	24.8656	23.241	6	6	6	18.3	18.3	18.3	49.601	0	11.812
	0.601778	1.78526		-0.533121	1.96898		1.1349	3.06171	sp|O43143|DHX15_HUMAN;sp|O60231|DHX16_HUMAN;sp|Q14562|DHX8_HUMAN	sp|O43143|DHX15_HUMAN	O43143	O43143	DHX15	26.7085	26.4601	27.1382	27.1132	27.2184	26.08	26.6525	26.3774	27.9495	26.6726	27.2478	26.0969	14	14	14	17.6	17.6	17.6	90.932	0	28.607
	-0.487797	0.000426386		-0.533368	1.7712		0.0455713	0.401714	sp|P26038|MOES_HUMAN	sp|P26038|MOES_HUMAN	P26038	P26038	MOES	27.2122	26.8954	26.9872	27.4115	26.6524	27.1162	27.1755	26.4292	26.8395	27.4006	26.7695	26.6255	16	16	9	24.3	24.3	14.7	67.819	0	30.166
+	2.71016	2.47563		-0.535725	0.192065	+	3.24588	2.04854	sp|Q14684-2|RRP1B_HUMAN;sp|Q14684|RRP1B_HUMAN	sp|Q14684-2|RRP1B_HUMAN;sp|Q14684|RRP1B_HUMAN	Q14684-2	Q14684	RRP1B	25.3268	25.5133	26.6564	23.805	26.0356	22.8992	22.6535	21.2262	26.6885	24.5034	27.749	24.5071	11	11	11	21.1	21.1	21.1	82.175	0	48.883
	0.634039	1.87224		-0.543763	1.45264		1.1778	2.71096	sp|P55081|MFAP1_HUMAN	sp|P55081|MFAP1_HUMAN	P55081	P55081	MFAP1	26.7749	26.5204	27.3402	26.887	27.2483	26.2509	26.5066	25.9747	27.7622	26.4704	26.8244	25.7179	5	5	5	12.1	12.1	12.1	51.958	0	24.787
	0.588496	2.49889		-0.54872	1.21331		1.13722	3.2651	sp|Q96I25|SPF45_HUMAN	sp|Q96I25|SPF45_HUMAN	Q96I25	Q96I25	SPF45	29.872	29.5632	30.2639	29.7092	30.231	28.6858	29.25	28.9307	30.1955	29.816	30.3107	29.2726	22	22	22	49.4	49.4	49.4	44.961	0	153.16
	0.680717	1.74342		-0.549478	1.22466		1.2302	4.58258	sp|P62244|RS15A_HUMAN	sp|P62244|RS15A_HUMAN	P62244	P62244	RS15A	29.3963	29.1386	30.4792	29.2736	30.0373	29.2739	29.7216	29.0862	30.4321	30.302	30.4678	28.9971	10	10	10	73.8	73.8	73.8	14.839	0	40.816
	0.604479	2.39342		-0.556498	0.936737		1.16098	2.4552	sp|Q5VTE0|EF1A3_HUMAN;sp|P68104|EF1A1_HUMAN;sp|P68104-2|EF1A1_HUMAN;sp|Q05639|EF1A2_HUMAN	sp|Q5VTE0|EF1A3_HUMAN;sp|P68104|EF1A1_HUMAN;sp|P68104-2|EF1A1_HUMAN	Q5VTE0	Q5VTE0	EF1A3	30.3628	30.3499	30.9703	30.0661	30.7096	29.1122	29.7969	29.272	30.5333	30.2836	30.714	29.5492	15	15	15	45.2	45.2	45.2	50.184	0	93.389
+	1.37189	4.09475		-0.558138	1.27505	+	1.93003	4.3422	sp|P62899-3|RL31_HUMAN;sp|P62899|RL31_HUMAN;sp|P62899-2|RL31_HUMAN	sp|P62899-3|RL31_HUMAN;sp|P62899|RL31_HUMAN;sp|P62899-2|RL31_HUMAN	P62899-3	P62899	RL31	29.6459	29.0299	30.8685	29.3461	30.5289	29.0998	29.2231	28.4803	30.7892	28.9899	30.5059	28.3624	5	5	5	32.2	32.2	32.2	13.995	0	28.53
+	2.21837	3.44419		-0.558919	1.50581	+	2.77729	4.00667	sp|P62269|RS18_HUMAN	sp|P62269|RS18_HUMAN	P62269	P62269	RS18	27.0783	26.7308	28.5064	27.0054	29.4497	26.5989	26.6094	26.1352	29.9775	27.3158	28.9487	26.3082	10	10	10	50.7	50.7	50.7	17.718	0	24.154
	0.112534	0.417149		-0.565625	0.731104		0.678158	1.7166	sp|Q3ZCM7|TBB8_HUMAN	sp|Q3ZCM7|TBB8_HUMAN	Q3ZCM7	Q3ZCM7	TBB8	27.5322	26.8397	27.417	26.8377	26.9222	25.8691	26.0187	26.2787	27.0192	27.1533	26.6337	26.292	9	2	2	22.7	7.4	7.4	49.775	0	83.386
	0.0122294	0.345398		-0.581865	2.41029		0.594095	3.2676	sp|Q15233-2|NONO_HUMAN;sp|Q15233|NONO_HUMAN	sp|Q15233-2|NONO_HUMAN;sp|Q15233|NONO_HUMAN	Q15233-2	Q15233	NONO	29.2009	28.8316	29.3853	29.3947	29.507	28.9607	29.433	28.968	29.4767	29.6283	29.3368	28.5692	14	14	14	43.2	43.2	43.2	43.866	0	162.99
	0.522981	1.38555		-0.590863	0.914307		1.11384	2.2958	sp|Q8WWI1-3|LMO7_HUMAN;sp|Q8WWI1|LMO7_HUMAN;sp|Q8WWI1-5|LMO7_HUMAN;sp|Q8WWI1-4|LMO7_HUMAN;sp|Q8WWI1-2|LMO7_HUMAN	sp|Q8WWI1-3|LMO7_HUMAN;sp|Q8WWI1|LMO7_HUMAN;sp|Q8WWI1-5|LMO7_HUMAN;sp|Q8WWI1-4|LMO7_HUMAN;sp|Q8WWI1-2|LMO7_HUMAN	Q8WWI1-3	Q8WWI1	LMO7	29.2659	28.663	29.549	28.7794	28.8989	27.7201	28.2922	27.799	29.5361	28.8633	29.3087	28.6553	27	27	27	28.1	28.1	28.1	153.67	0	168.41
	1.27182	1.08071		-0.594261	0.384216		1.86608	1.21652	sp|Q9NWH9|SLTM_HUMAN;sp|Q9NWH9-3|SLTM_HUMAN	sp|Q9NWH9|SLTM_HUMAN;sp|Q9NWH9-3|SLTM_HUMAN	Q9NWH9	Q9NWH9	SLTM	27.436	26.0689	29.9474	27.8929	27.4637	28.212	27.6597	25.6101	30.4613	27.2768	27.4802	27.9974	12	12	12	13.2	13.2	13.2	117.15	0	52.846
+	1.37047	3.9317		-0.602216	2.58315	+	1.97269	4.95384	sp|O43390|HNRPR_HUMAN;sp|O43390-3|HNRPR_HUMAN	sp|O43390|HNRPR_HUMAN;sp|O43390-3|HNRPR_HUMAN	O43390	O43390	HNRPR	29.1451	28.8558	30.3482	29.5325	30.4579	28.6529	29.1582	28.4912	31.0227	29.161	30.6499	28.588	25	25	2	50.4	50.4	3	70.942	0	173.58
	0.549196	2.38914		-0.61227	2.23858		1.16147	5.02003	sp|P38159|RBMX_HUMAN;sp|P38159-2|RBMX_HUMAN;sp|Q96E39|RMXL1_HUMAN;sp|P38159-3|RBMX_HUMAN;sp|O75526|RMXL2_HUMAN;sp|Q8N7X1|RMXL3_HUMAN	sp|P38159|RBMX_HUMAN;sp|P38159-2|RBMX_HUMAN;sp|Q96E39|RMXL1_HUMAN	P38159	P38159	RBMX	29.4181	28.7892	29.9229	29.6496	29.7202	28.8817	29.2068	28.5453	30.0198	29.0682	29.8765	28.6775	13	13	13	32.5	32.5	32.5	42.331	0	60.971
	1.04136	1.94464		-0.618145	0.715817		1.6595	2.92683	sp|Q9UMS4|PRP19_HUMAN	sp|Q9UMS4|PRP19_HUMAN	Q9UMS4	Q9UMS4	PRP19	28.8762	28.3003	29.5569	27.9859	28.8146	27.1483	27.4072	27.0093	29.0711	28.2501	29.2422	27.5889	17	17	17	52.2	52.2	52.2	55.18	0	157.99
+	2.02325	4.5819		-0.619933	1.90613	+	2.64318	4.998	sp|P25398|RS12_HUMAN	sp|P25398|RS12_HUMAN	P25398	P25398	RS12	30.2854	29.6475	31.9266	30.5286	32.0992	29.9956	30.0142	29.3057	32.6161	30.2697	32.5491	29.6694	10	10	10	75	75	75	14.515	0	160.07
	0.52086	1.84536		-0.621614	1.22053		1.14247	3.02471	sp|O15042-2|SR140_HUMAN;sp|O15042|SR140_HUMAN;sp|O15042-3|SR140_HUMAN	sp|O15042-2|SR140_HUMAN;sp|O15042|SR140_HUMAN;sp|O15042-3|SR140_HUMAN	O15042-2	O15042	SR140	32.3583	31.9453	32.7544	32.0712	32.4896	30.9787	31.5781	31.2569	32.492	32.2289	32.5841	31.5691	43	43	43	47.9	47.9	47.9	118.23	0	323.31
	0.621698	1.45136		-0.622396	0.751137		1.24409	2.25727	sp|Q8IWX8|CHERP_HUMAN	sp|Q8IWX8|CHERP_HUMAN	Q8IWX8	Q8IWX8	CHERP	32.734	32.312	33.0879	32.0075	32.6837	30.9096	31.7036	31.3671	32.6824	32.6766	33.1545	32.0435	35	35	35	45.7	45.7	45.7	103.7	0	323.31
+	1.23614	5.48793		-0.622948	2.1514	+	1.85908	5.24548	sp|P23396|RS3_HUMAN;sp|P23396-2|RS3_HUMAN	sp|P23396|RS3_HUMAN;sp|P23396-2|RS3_HUMAN	P23396	P23396	RS3	29.7345	29.3175	30.8135	29.5021	30.7602	28.7833	29.3728	28.7121	30.875	29.5991	30.7042	28.9038	23	23	23	74.5	74.5	74.5	26.688	0	75
+	3.52348	6.03898		-0.628279	2.78774	+	4.15176	6.85137	sp|P63167|DYL1_HUMAN	sp|P63167|DYL1_HUMAN	P63167	P63167	DYL1	26.7752	25.9178	29.7809	26.3552	29.6963	25.8632	26.2936	25.9217	30.3588	26.5333	30.2152	25.7415	6	6	4	64	64	39.3	10.366	0	153.69
	0.154478	0.478134		-0.629423	1.47678		0.783901	1.61734	sp|Q9Y421|FA32A_HUMAN;sp|Q9Y421-3|FA32A_HUMAN;sp|Q9Y421-2|FA32A_HUMAN	sp|Q9Y421|FA32A_HUMAN;sp|Q9Y421-3|FA32A_HUMAN;sp|Q9Y421-2|FA32A_HUMAN	Q9Y421	Q9Y421	FA32A	25.7712	25.2251	26.117	26.479	26.345	25.6425	26.3878	25.7957	27.0026	25.8352	25.6264	25.2922	4	4	4	35.7	35.7	35.7	13.178	0	14.222
	0.378517	0.924009		-0.643686	1.15009		1.0222	3.01035	sp|Q96GA3|LTV1_HUMAN	sp|Q96GA3|LTV1_HUMAN	Q96GA3	Q96GA3	LTV1	25.6595	25.3787	26.4704	26.3117	26.4579	26.0565	26.3403	25.6461	27.0013	26.9142	26.8102	25.5698	9	9	9	21.9	21.9	21.9	54.854	0	67.726
	0.794315	2.60144		-0.646997	1.66073		1.44131	4.35281	sp|Q9NXV6|CARF_HUMAN	sp|Q9NXV6|CARF_HUMAN	Q9NXV6	Q9NXV6	CARF	26.7868	26.2012	27.6464	26.8078	27.3486	25.975	26.1205	25.5949	27.3586	26.7296	27.2685	26.0858	11	11	11	26	26	26	61.124	0	43.494
+	2.6907	4.95395		-0.662222	1.72457	+	3.35292	5.22569	sp|P46776|RL27A_HUMAN	sp|P46776|RL27A_HUMAN	P46776	P46776	RL27A	26.3711	25.3641	28.9557	26.2958	28.5214	25.7945	25.8839	25.0365	28.4875	25.9447	29.2935	25.6514	7	7	7	37.8	37.8	37.8	16.561	0	26.323
+	2.97611	5.18306		-0.665771	2.63377	+	3.64188	5.83002	sp|P62910|RL32_HUMAN	sp|P62910|RL32_HUMAN	P62910	P62910	RL32	25.7229	24.957	28.6097	26.0531	28.2599	25.2438	25.8012	25.0029	29.1918	25.5403	28.9605	25.2506	6	6	6	40	40	40	15.86	0	19.726
	1.02193	2.19824		-0.671265	1.14692	+	1.6932	3.10369	sp|Q99459|CDC5L_HUMAN	sp|Q99459|CDC5L_HUMAN	Q99459	Q99459	CDC5L	25.5249	25.2368	26.2201	24.8148	25.8053	24.3085	25.0592	24.2235	26.8184	25.6937	26.3367	24.6388	8	8	8	11.6	11.6	11.6	92.25	0	21.857
+	2.77534	2.83206		-0.672442	0.430037	+	3.44779	3.61166	sp|Q92552|RT27_HUMAN;sp|Q92552-2|RT27_HUMAN	sp|Q92552|RT27_HUMAN;sp|Q92552-2|RT27_HUMAN	Q92552	Q92552	RT27	24.4358	21.6696	25.4448	22.8103	25.8472	21.6635	21.9238	22.2225	25.3164	22.6587	26.3216	23.5832	6	6	6	19.8	19.8	19.8	47.611	0	20.904
	0.552854	2.07916		-0.674033	1.3314		1.22689	3.17104	sp|Q7Z5L9|I2BP2_HUMAN;sp|Q7Z5L9-3|I2BP2_HUMAN;sp|Q8IU81|I2BP1_HUMAN	sp|Q7Z5L9|I2BP2_HUMAN	Q7Z5L9	Q7Z5L9	I2BP2	30.509	30.1971	31.0188	30.3009	30.8489	29.1603	29.9702	29.6565	30.8877	30.7408	30.977	29.8109	30	30	2	67.5	67.5	4.1	61.024	0	323.31
+	1.46156	4.16128		-0.688505	2.64264	+	2.15007	4.90408	sp|P83731|RL24_HUMAN	sp|P83731|RL24_HUMAN	P83731	P83731	RL24	28.4505	27.7664	29.6615	28.5097	29.5677	27.9752	28.4507	27.5972	30.2315	28.153	29.9495	27.4712	9	9	9	46.5	46.5	46.5	17.779	0	22.506
	0.603552	1.93991		-0.694232	1.64515		1.29778	3.11176	sp|Q9UN86-2|G3BP2_HUMAN;sp|Q9UN86|G3BP2_HUMAN	sp|Q9UN86-2|G3BP2_HUMAN;sp|Q9UN86|G3BP2_HUMAN	Q9UN86-2	Q9UN86	G3BP2	27.9848	27.1018	28.2285	28.0753	28.304	27.3591	27.4737	26.6302	28.8738	27.7932	28.335	27.459	6	6	5	18.3	18.3	15.6	50.817	0	45.466
+	3.49212	3.99153		-0.695838	0.691969	+	4.18796	5.42188	sp|Q8TDN6|BRX1_HUMAN	sp|Q8TDN6|BRX1_HUMAN	Q8TDN6	Q8TDN6	BRX1	24.9524	23.3788	27.9568	25.2061	27.7583	23.841	24.8348	23.754	28.2237	23.3744	28.3973	24.6106	14	14	14	50.1	50.1	50.1	41.401	0	54.126
+	2.98108	5.32218		-0.696225	1.9187	+	3.67731	5.61139	sp|P46781|RS9_HUMAN	sp|P46781|RS9_HUMAN	P46781	P46781	RS9	28.3304	27.8527	30.9028	28.6382	31.2903	27.9294	28.0714	27.342	31.2209	28.2361	31.7863	27.367	16	16	16	51	51	51	22.591	0	32.747
	-0.987881	0.00626241		-0.69834	1.24261		-0.28954	0.0516141	sp|P27694|RFA1_HUMAN	sp|P27694|RFA1_HUMAN	P27694	P27694	RFA1	26.8145	25.6369	25.0717	26.6242	25.0036	25.2886	25.8606	25.6743	25.8319	25.6493	25.0898	25.5555	7	7	7	14.9	14.9	14.9	68.137	0	26.686
	0.693656	0.481592		-0.699472	0.215535		1.39313	0.626553	sp|P08670|VIME_HUMAN;sp|P17661|DESM_HUMAN;sp|Q16352|AINX_HUMAN;sp|P07196|NFL_HUMAN;sp|P12036-2|NFH_HUMAN;sp|P12036|NFH_HUMAN	sp|P08670|VIME_HUMAN	P08670	P08670	VIME	26.6026	25.5379	24.4578	26.9087	24.4377	21.9611	26.1515	26.6022	30.1426	24.4147	27.8141	27.1785	15	14	13	35.6	34.1	32.2	53.651	0	44.106
+	2.84491	4.8333		-0.699926	1.43921	+	3.54483	5.03793	sp|P84098|RL19_HUMAN	sp|P84098|RL19_HUMAN	P84098	P84098	RL19	27.6558	26.8552	30.2174	27.8583	29.9328	27.251	27.3661	26.2385	30.8863	27.1597	30.383	26.8956	10	10	10	35.7	35.7	35.7	23.466	0	49.395
	-0.65705	0.014488		-0.70791	1.20506		0.0508599	0.4006	sp|P04083|ANXA1_HUMAN	sp|P04083|ANXA1_HUMAN	P04083	P04083	ANXA1	29.0749	27.537	27.7791	28.0096	27.6246	27.9772	28.2429	27.6037	27.8254	27.8644	27.3345	27.2422	15	15	15	45.1	45.1	45.1	38.714	0	75.232
	-0.382172	0.114918		-0.716494	0.653355		0.334322	0.829104	sp|P23284|PPIB_HUMAN	sp|P23284|PPIB_HUMAN	P23284	P23284	PPIB	29.4749	29.4487	30.4251	29.7102	29.8919	30.1774	30.8837	29.9231	29.6874	31.4128	29.9485	29.0665	15	15	15	57.4	57.4	57.4	23.742	0	97.651
	0.894154	1.41799		-0.73379	0.562155		1.62794	1.93481	sp|Q96I24|FUBP3_HUMAN;sp|Q96I24-2|FUBP3_HUMAN	sp|Q96I24|FUBP3_HUMAN	Q96I24	Q96I24	FUBP3	31.8376	31.5378	32.5832	30.5675	31.8272	29.6424	30.7494	29.7465	31.768	31.945	32.4976	31.2376	26	26	24	64.5	64.5	61.4	61.64	0	276.64
+	1.92718	4.21713		-0.734956	1.26535	+	2.66214	4.08531	sp|O75683|SURF6_HUMAN	sp|O75683|SURF6_HUMAN	O75683	O75683	SURF6	24.6452	24.3611	26.2945	24.3907	25.7656	23.1688	24.2317	23.5195	26.3258	23.9664	26.5567	23.2448	5	5	5	10	10	10	41.45	0	16.962
	0.410576	0.794677		-0.74701	0.698188		1.15759	1.81359	sp|P28070|PSB4_HUMAN	sp|P28070|PSB4_HUMAN	P28070	P28070	PSB4	25.9278	25.2021	26.0364	25.0008	25.4791	24.0712	24.375	23.6311	25.3699	25.6718	25.7323	25.0829	5	5	5	24.2	24.2	24.2	29.204	0	16.547
+	1.64893	3.80527		-0.747322	1.64754	+	2.39626	4.94321	sp|Q08211|DHX9_HUMAN;sp|Q08211-2|DHX9_HUMAN;REV__sp|Q7Z6J0-3|SH3R1_HUMAN	sp|Q08211|DHX9_HUMAN	Q08211	Q08211	DHX9	29.7393	29.2083	31.0223	30.2401	31.39	29.2722	29.5069	28.5852	31.5978	29.4149	31.4869	28.8463	48	48	48	44.6	44.6	44.6	140.96	0	270.77
	-0.282226	0.138633		-0.750125	0.669971		0.467899	1.00787	sp|P47813|IF1AX_HUMAN;sp|O14602|IF1AY_HUMAN	sp|P47813|IF1AX_HUMAN;sp|O14602|IF1AY_HUMAN	P47813	P47813	IF1AX	28.2369	27.9119	28.9489	28.5667	28.948	29.1152	29.667	28.7109	28.6851	30.0747	28.8344	27.8069	6	6	6	36.1	36.1	36.1	16.46	0	42.249
	-0.468967	0.0139579		-0.75111	1.26735		0.282143	0.75435	sp|P26447|S10A4_HUMAN	sp|P26447|S10A4_HUMAN	P26447	P26447	S10A4	27.0713	26.5045	26.8056	27.793	27.0768	27.1647	27.1112	26.4757	26.7001	27.0696	26.5866	25.8957	5	5	5	46.5	46.5	46.5	11.728	0	10.531
+	6.19449	9.00445		-0.76785	0.640547	+	6.96234	5.02523	sp|P33991|MCM4_HUMAN	sp|P33991|MCM4_HUMAN	P33991	P33991	MCM4	31.248	29.8347	37.6352	31.5692	37.7361	31.65	31.4947	29.6166	37.8288	31.5825	37.4723	31.7216	68	68	68	77.9	77.9	77.9	96.557	0	323.31
+	2.11794	2.62084		-0.770283	0.995448	+	2.88822	4.23395	sp|Q9BVP2-2|GNL3_HUMAN;sp|Q9BVP2|GNL3_HUMAN	sp|Q9BVP2-2|GNL3_HUMAN;sp|Q9BVP2|GNL3_HUMAN	Q9BVP2-2	Q9BVP2	GNL3	24.5921	22.8633	26.1576	23.4404	24.8949	22.6914	22.7955	22.8518	26.121	23.916	26.0421	23.2562	7	7	7	18.6	18.6	18.6	60.54	0	32.427
	0.992724	2.2153		-0.770964	1.07737	+	1.76369	2.98199	sp|Q96PK6|RBM14_HUMAN;sp|Q96PK6-2|RBM14_HUMAN;sp|Q96PK6-3|RBM14_HUMAN;sp|Q96PK6-4|RBM14_HUMAN;sp|Q96PK6-5|RBM14_HUMAN	sp|Q96PK6|RBM14_HUMAN	Q96PK6	Q96PK6	RBM14	29.6392	29.4349	30.3423	29.6413	30.5715	28.168	29.2825	28.8316	30.855	30.3513	31.1163	29.396	20	20	20	36.2	36.2	36.2	69.491	0	118.5
	-0.360914	0.0775254		-0.777495	1.01234		0.416581	1.05077	sp|Q9Y2S6|TMA7_HUMAN	sp|Q9Y2S6|TMA7_HUMAN	Q9Y2S6	Q9Y2S6	TMA7	25.4941	24.9759	25.8158	25.2094	25.486	25.6281	26.542	25.2965	25.5589	26.258	25.1991	24.4928	2	2	2	15.6	15.6	15.6	7.0662	0	4.1799
	-0.566381	0.0025497		-0.778769	2.27628		0.212389	1.11379	sp|P63104|1433Z_HUMAN;sp|P63104-2|1433Z_HUMAN	sp|P63104|1433Z_HUMAN;sp|P63104-2|1433Z_HUMAN	P63104	P63104	1433Z	28.1387	27.0261	27.2222	27.9136	27.2124	27.2777	27.6946	27.0638	27.4163	27.4679	27.0984	26.7321	8	8	4	33.5	33.5	19.6	27.745	0	20.983
+	2.49637	5.33073		-0.779611	1.68689	+	3.27598	4.89859	sp|Q13601-2|KRR1_HUMAN;sp|Q13601|KRR1_HUMAN	sp|Q13601-2|KRR1_HUMAN;sp|Q13601|KRR1_HUMAN	Q13601-2	Q13601	KRR1	23.0725	22.2295	25.4776	23.4321	25.4418	22.9362	23.3385	21.9191	26.0442	23.1123	25.9774	22.7523	4	4	4	10.8	10.8	10.8	36.788	0	7.2006
	0.331097	0.99026		-0.813848	1.81401		1.14494	4.04194	sp|P62081|RS7_HUMAN	sp|P62081|RS7_HUMAN	P62081	P62081	RS7	29.286	28.8534	29.9753	29.5732	29.9461	29.2834	29.9406	28.8829	30.167	30.278	30.3138	28.8027	12	12	12	59.8	59.8	59.8	22.127	0	112.18
+	1.45992	4.41676		-0.819955	2.59124	+	2.27988	4.78492	sp|P62847-2|RS24_HUMAN;sp|P62847-3|RS24_HUMAN;sp|P62847|RS24_HUMAN;sp|P62847-4|RS24_HUMAN	sp|P62847-2|RS24_HUMAN;sp|P62847-3|RS24_HUMAN;sp|P62847|RS24_HUMAN;sp|P62847-4|RS24_HUMAN	P62847-2	P62847	RS24	28.0802	27.072	29.4078	28.1248	29.077	27.6146	27.8936	26.9147	29.6887	27.8717	29.6365	27.0892	6	6	6	36.9	36.9	36.9	15.069	0	33.164
	0.566456	2.85139		-0.831361	2.11886		1.39782	3.57266	sp|Q00839|HNRPU_HUMAN;sp|Q00839-2|HNRPU_HUMAN	sp|Q00839|HNRPU_HUMAN;sp|Q00839-2|HNRPU_HUMAN	Q00839	Q00839	HNRPU	30.9312	30.5506	31.4973	30.896	31.2264	29.6258	30.6198	29.921	31.5996	31.0131	31.4027	30.0373	31	31	31	44.1	44.1	44.1	90.583	0	290.52
	-0.72432	0.000168756		-0.835286	2.90094		0.110966	0.590652	sp|O43684-2|BUB3_HUMAN;sp|O43684|BUB3_HUMAN	sp|O43684-2|BUB3_HUMAN;sp|O43684|BUB3_HUMAN	O43684-2	O43684	BUB3	27.3476	26.683	26.8277	27.657	26.8021	26.9092	27.5195	26.7058	26.9149	27.4046	26.4867	26.2895	10	10	10	39.6	39.6	39.6	36.954	0	59.011
	-0.664868	0.0304071		-0.844336	1.88239		0.179468	0.520303	sp|P02545|LMNA_HUMAN;sp|P02545-5|LMNA_HUMAN;sp|P02545-2|LMNA_HUMAN;sp|P02545-4|LMNA_HUMAN;sp|P02545-6|LMNA_HUMAN;sp|P02545-3|LMNA_HUMAN	sp|P02545|LMNA_HUMAN;sp|P02545-5|LMNA_HUMAN;sp|P02545-2|LMNA_HUMAN;sp|P02545-4|LMNA_HUMAN;sp|P02545-6|LMNA_HUMAN;sp|P02545-3|LMNA_HUMAN	P02545	P02545	LMNA	24.9096	24.0311	24.0156	25.2548	23.4828	23.6785	24.3625	23.7404	24.9331	24.3322	23.7681	24.0318	6	6	6	10.7	10.7	10.7	74.139	0	16.935
	0.594863	1.61161		-0.87495	1.19341		1.46981	2.6464	sp|P07437|TBB5_HUMAN;sp|Q9H4B7|TBB1_HUMAN;CON__ENSEMBL:ENSBTAP00000025008	sp|P07437|TBB5_HUMAN	P07437	P07437	TBB5	28.2203	27.8034	28.471	27.9284	28.4198	26.4107	27.1992	26.6292	28.033	27.5981	28.4016	26.6029	21	5	4	60.1	19.4	16	49.67	0	67.972
	-0.582844	0.0042302		-0.896736	2.70165		0.313891	1.16448	sp|P43351|RAD52_HUMAN;sp|P43351-2|RAD52_HUMAN;sp|P43351-4|RAD52_HUMAN;sp|P43351-3|RAD52_HUMAN	sp|P43351|RAD52_HUMAN	P43351	P43351	RAD52	28.7017	27.8741	28.1059	28.4301	27.7778	27.2925	28.1181	27.533	28.0527	28.5284	27.5106	27.4918	14	14	14	54.1	54.1	54.1	46.168	0	85.341
	-0.151271	0.0349657		-0.900249	2.64053		0.748978	2.63511	sp|Q9UNZ5|L10K_HUMAN	sp|Q9UNZ5|L10K_HUMAN	Q9UNZ5	Q9UNZ5	L10K	27.7039	27.312	27.6393	28.0613	27.7429	27.0108	27.9052	26.537	27.6449	27.8399	27.8782	27.0496	4	4	4	25.3	25.3	25.3	10.576	0	9.9202
	-0.833043	0.0124458		-0.914776	1.54248		0.0817332	0.413578	sp|P61769|B2MG_HUMAN	sp|P61769|B2MG_HUMAN	P61769	P61769	B2MG	25.0752	24.834	24.7666	25.7744	24.8348	25.0776	26.4047	25.1927	25.6261	25.989	24.6837	24.4799	2	2	2	19.3	19.3	19.3	13.714	0	5.1257
	-0.48716	0.0122437		-0.92291	2.59543		0.43575	2.00536	sp|Q14103-4|HNRPD_HUMAN;sp|Q14103-3|HNRPD_HUMAN;sp|Q14103-2|HNRPD_HUMAN;sp|Q14103|HNRPD_HUMAN;sp|O14979-3|HNRDL_HUMAN;sp|O14979-2|HNRDL_HUMAN;sp|O14979|HNRDL_HUMAN	sp|Q14103-4|HNRPD_HUMAN;sp|Q14103-3|HNRPD_HUMAN;sp|Q14103-2|HNRPD_HUMAN;sp|Q14103|HNRPD_HUMAN	Q14103-4	Q14103	HNRPD	27.1393	26.5218	27.0285	27.9614	27.0232	26.8037	27.4384	26.4585	27.3037	27.5013	26.7362	26.5647	6	6	6	19.5	19.5	19.5	30.672	0	24.327
	-0.359203	0.0143901		-0.949545	1.9896		0.590342	1.79889	sp|P14618|KPYM_HUMAN;sp|P14618-2|KPYM_HUMAN;sp|P14618-3|KPYM_HUMAN	sp|P14618|KPYM_HUMAN;sp|P14618-2|KPYM_HUMAN;sp|P14618-3|KPYM_HUMAN	P14618	P14618	KPYM	28.4527	27.7332	27.8448	28.2155	27.7471	27.1319	27.7423	26.9269	27.7328	27.9765	27.6255	26.7967	15	15	15	46.3	46.3	46.3	57.936	0	107.73
	0.158288	0.924966		-0.995505	2.44774		1.15379	2.98288	sp|P27708|PYR1_HUMAN	sp|P27708|PYR1_HUMAN	P27708	P27708	PYR1	24.3345	23.7108	24.4703	24.4725	24.7665	23.1475	24.3181	23.0544	24.3994	24.6356	24.7575	23.8658	3	3	3	1.4	1.4	1.4	242.98	0	9.0726
	0.0503173	0.435356		-0.997326	2.97		1.04764	4.01874	sp|Q15637-6|SF01_HUMAN;sp|Q15637-4|SF01_HUMAN;sp|Q15637-3|SF01_HUMAN;sp|Q15637-2|SF01_HUMAN;sp|Q15637|SF01_HUMAN;sp|Q15637-5|SF01_HUMAN;sp|Q15637-7|SF01_HUMAN	sp|Q15637-6|SF01_HUMAN;sp|Q15637-4|SF01_HUMAN;sp|Q15637-3|SF01_HUMAN;sp|Q15637-2|SF01_HUMAN;sp|Q15637|SF01_HUMAN;sp|Q15637-5|SF01_HUMAN;sp|Q15637-7|SF01_HUMAN	Q15637-6	Q15637	SF01	29.1526	28.1101	29.1461	29.3655	29.3425	28.4145	28.9923	28.0538	29.4481	29.5728	29.3478	28.5156	16	16	16	40.3	40.3	40.3	61.888	0	84.353
	0.232241	0.802489		-1.01406	2.80589		1.2463	2.95106	sp|Q15717|ELAV1_HUMAN;sp|Q15717-2|ELAV1_HUMAN	sp|Q15717|ELAV1_HUMAN;sp|Q15717-2|ELAV1_HUMAN	Q15717	Q15717	ELAV1	25.5287	24.6112	25.6614	25.6509	25.3728	24.0001	25.1893	24.3956	26.2079	25.4028	25.4585	24.7085	4	4	4	17.8	17.8	17.8	36.091	0	14.212
	0.325132	0.828884		-1.03559	1.43283		1.36072	2.71041	sp|P68371|TBB4B_HUMAN;sp|P04350|TBB4A_HUMAN;sp|Q13509-2|TBB3_HUMAN;sp|A6NNZ2|TBB8L_HUMAN	sp|P68371|TBB4B_HUMAN;sp|P04350|TBB4A_HUMAN;sp|Q13509-2|TBB3_HUMAN	P68371	P68371	TBB4B	30.6749	29.7384	30.5803	30.0375	30.2252	28.6667	29.3846	28.5025	30.2177	30.1839	30.5583	29.231	22	22	3	63.8	63.8	12.6	49.83	0	278.64
	0.349528	0.995145		-1.05477	3.19701		1.4043	3.66098	sp|Q13547|HDAC1_HUMAN;sp|O15379|HDAC3_HUMAN;sp|O15379-2|HDAC3_HUMAN	sp|Q13547|HDAC1_HUMAN	Q13547	Q13547	HDAC1	25.5685	24.5939	25.7034	25.9533	25.5016	24.5107	25.381	24.3117	26.3914	25.2661	25.9705	24.5334	6	6	2	14.5	14.5	5.8	55.102	0	23.793
	0.490916	2.13212		-1.08616	2.85999	+	1.57708	4.39726	sp|P22087|FBRL_HUMAN	sp|P22087|FBRL_HUMAN	P22087	P22087	FBRL	27.1391	26.2564	27.5707	27.4454	27.4741	26.356	27.1612	25.9111	27.8242	26.8383	27.6787	25.7158	10	10	9	47	47	43.6	33.784	0	58.818
+	2.76544	2.68846		-1.08912	0.692868	+	3.85456	4.03972	sp|Q9Y2R9|RT07_HUMAN	sp|Q9Y2R9|RT07_HUMAN	Q9Y2R9	Q9Y2R9	RT07	24.0832	22.4998	26.3474	24.508	26.2575	21.5087	21.7937	23.7199	26.1354	23.9019	26.6082	22.2019	7	7	7	34.7	34.7	34.7	28.134	0	16.228
	-1.27887	0.00648543		-1.08922	1.53195		-0.189654	0.163641	sp|P0DP25|CALM3_HUMAN;sp|P0DP24|CALM2_HUMAN;sp|P0DP23|CALM1_HUMAN	sp|P0DP25|CALM3_HUMAN;sp|P0DP24|CALM2_HUMAN;sp|P0DP23|CALM1_HUMAN	P0DP25	P0DP25	CALM3	28.1339	25.8392	25.4977	27.4676	25.7788	25.9432	27.1331	26.5752	26.9354	26.5776	25.9847	26.5978	3	3	3	36.9	36.9	36.9	16.837	0	18.724
	-0.616276	0.000106483		-1.0989	3.13456		0.482624	1.79599	sp|P08238|HS90B_HUMAN;sp|Q58FF8|H90B2_HUMAN;sp|Q14568|HS902_HUMAN;sp|Q58FF7|H90B3_HUMAN;sp|Q58FG0|HS905_HUMAN;sp|Q58FG1|HS904_HUMAN;sp|P14625|ENPL_HUMAN	sp|P08238|HS90B_HUMAN	P08238	P08238	HS90B	27.3018	26.5194	26.6933	27.2862	26.4685	26.0569	27.1256	26.0414	26.668	27.0356	26.4544	25.7359	13	13	8	19.1	19.1	11.2	83.263	0	32.449
	-0.188241	0.131393		-1.101	2.18945		0.91276	1.87968	sp|O96019-2|ACL6A_HUMAN;sp|O96019|ACL6A_HUMAN	sp|O96019-2|ACL6A_HUMAN;sp|O96019|ACL6A_HUMAN	O96019-2	O96019	ACL6A	24.475	23.593	24.0828	23.9886	23.3776	22.5689	23.8583	22.9866	24.1441	24.4753	24.4398	23.2447	2	2	2	10.3	10.3	10.3	43.236	0	28.416
	0.0734568	0.430124		-1.10574	1.90449		1.1792	2.67013	sp|P68363|TBA1B_HUMAN;sp|P68363-2|TBA1B_HUMAN;sp|A6NHL2-2|TBAL3_HUMAN;sp|A6NHL2|TBAL3_HUMAN	sp|P68363|TBA1B_HUMAN;sp|P68363-2|TBA1B_HUMAN	P68363	P68363	TBA1B	31.133	30.2364	31.0452	30.7031	30.6821	29.3766	30.1944	29.0747	30.6533	30.7527	30.6964	29.6725	21	21	0	56.5	56.5	0	50.151	0	258.68
	-1.03407	4.01345e-05		-1.1324	2.91883		0.0983257	0.549338	sp|O00763-3|ACACB_HUMAN;sp|O00763|ACACB_HUMAN;sp|O00763-2|ACACB_HUMAN	sp|O00763-3|ACACB_HUMAN;sp|O00763|ACACB_HUMAN;sp|O00763-2|ACACB_HUMAN	O00763-3	O00763	ACACB	31.9694	31.0607	30.8321	31.9754	30.757	30.3021	31.4626	30.6914	30.6509	31.7849	30.816	30.6085	96	79	79	53.1	45.4	45.4	255.09	0	323.31
+	4.01624	1.68417		-1.13269	0.301705	+	5.14894	6.13829	sp|O14929|HAT1_HUMAN;sp|O14929-2|HAT1_HUMAN	sp|O14929|HAT1_HUMAN;sp|O14929-2|HAT1_HUMAN	O14929	O14929	HAT1	28.3976	25.7447	31.3169	29.0392	31.2971	26.231	29.1986	25.8819	31.3299	22.7088	31.4652	26.9559	14	14	14	52	52	52	49.512	0	94.383
	-1.05439	0.000171547		-1.16178	2.6745		0.10739	0.555972	sp|Q13085-4|ACACA_HUMAN	sp|Q13085-4|ACACA_HUMAN	Q13085-4	Q13085	ACACA	38.1943	37.2732	37.0403	38.2258	36.8223	36.5084	37.541	36.7537	36.8248	37.9719	37.0281	36.7506	201	201	2	82.7	82.7	1.3	270	0	323.31
+	7.04021	10.178		-1.18892	1.5851	+	8.22913	6.33643	sp|P49736|MCM2_HUMAN	sp|P49736|MCM2_HUMAN	P49736	P49736	MCM2	31.1155	29.2309	38.1865	31.36	38.2614	30.9631	31.3326	29.606	38.4495	31.278	38.3495	30.5305	72	72	72	74.8	74.8	74.8	101.89	0	323.31
+	2.34578	2.99114		-1.20634	1.39367	+	3.55212	4.21205	sp|Q96EY7|PTCD3_HUMAN;sp|Q96EY7-2|PTCD3_HUMAN	sp|Q96EY7|PTCD3_HUMAN	Q96EY7	Q96EY7	PTCD3	23.5909	22.8591	25.3574	24.3723	26.0857	22.2035	23.1007	22.4425	25.2944	22.7188	26.4283	21.4521	8	8	8	14.4	14.4	14.4	78.549	0	28.187
	-0.711871	0.00671089		-1.21327	2.16467		0.5014	1.25431	sp|P24278|ZBT25_HUMAN	sp|P24278|ZBT25_HUMAN	P24278	P24278	ZBT25	29.237	28.1068	28.6256	28.7568	28.2133	27.1335	28.4134	27.5688	27.9504	29.2516	28.0219	27.9964	14	14	14	48.7	48.7	48.7	48.99	0	94.324
+	2.05273	3.86887		-1.21368	2.10679	+	3.26641	5.79682	sp|P46782|RS5_HUMAN	sp|P46782|RS5_HUMAN	P46782	P46782	RS5	26.7108	25.1839	28.3605	25.5684	28.0323	24.492	25.7414	24.5696	27.944	26.1677	28.0624	25.0881	9	9	9	36.8	36.8	36.8	22.876	0	37.615
	-2.11774	0.00938083		-1.23282	0.875639		-0.884919	0.0824312	sp|Q13085-3|ACACA_HUMAN	sp|Q13085-3|ACACA_HUMAN	Q13085-3	Q13085	ACACA	29.5799	28.1745	27.9009	29.8026	25.7556	28.9045	29.485	28.2201	28.495	27.7684	26.0135	26.4056	197	2	2	82.8	0.4	0.4	257.24	0	3.8638
	-1.00056	0.000275763		-1.25312	3.35007		0.252565	1.34575	sp|P41091|IF2G_HUMAN;sp|Q2VIR3|IF2GL_HUMAN;sp|Q2VIR3-2|IF2GL_HUMAN	sp|P41091|IF2G_HUMAN;sp|Q2VIR3|IF2GL_HUMAN;sp|Q2VIR3-2|IF2GL_HUMAN	P41091	P41091	IF2G	27.2053	26.0376	26.113	27.4462	26.2252	25.9045	26.8357	25.6271	26.1129	26.8003	25.8342	25.7058	10	10	10	25	25	25	51.109	0	36.609
+	5.78865	8.26827		-1.30215	1.18013	+	7.0908	5.02061	sp|Q09028-3|RBBP4_HUMAN;sp|Q09028-2|RBBP4_HUMAN;sp|Q09028|RBBP4_HUMAN;sp|Q09028-4|RBBP4_HUMAN	sp|Q09028-3|RBBP4_HUMAN;sp|Q09028-2|RBBP4_HUMAN;sp|Q09028|RBBP4_HUMAN;sp|Q09028-4|RBBP4_HUMAN	Q09028-3	Q09028	RBBP4	30.433	28.0413	36.0796	30.5445	36.3988	30.3798	30.1825	28.1436	36.2061	30.2591	35.8892	29.6458	30	30	22	84.1	84.1	78	46.158	0	323.31
	-1.22116	0.00262554		-1.32272	3.2425		0.101562	0.414875	sp|P26885|FKBP2_HUMAN	sp|P26885|FKBP2_HUMAN	P26885	P26885	FKBP2	25.8135	24.7084	25.1507	25.6527	24.2973	24.5313	26.2132	24.5177	24.9944	25.4855	23.8379	24.1166	5	5	5	28.2	28.2	28.2	15.649	0	11.153
+	6.57659	8.8906		-1.38455	2.78633	+	7.96114	7.45063	sp|Q14566|MCM6_HUMAN	sp|Q14566|MCM6_HUMAN	Q14566	Q14566	MCM6	30.9949	29.3607	37.4876	31.2566	37.558	30.239	30.8456	29.1895	37.8699	31.1066	37.5945	29.8764	78	78	78	79.7	79.7	79.7	92.888	0	323.31
+	1.89847	2.45925		-1.39825	1.59249	+	3.29671	4.13383	sp|O76021|RL1D1_HUMAN;sp|O76021-2|RL1D1_HUMAN	sp|O76021|RL1D1_HUMAN;sp|O76021-2|RL1D1_HUMAN	O76021	O76021	RL1D1	26.2901	24.7251	28.1562	27.6449	27.7867	25.5325	26.2269	24.5674	28.7243	25.9095	28.998	25.6534	16	16	16	31.6	31.6	31.6	54.972	0	51.588
+	1.61043	3.6242		-1.40485	6.09175	+	3.01528	5.17343	sp|P61254|RL26_HUMAN	sp|P61254|RL26_HUMAN	P61254	P61254	RL26	29.1415	27.7495	30.4247	29.133	30.2728	27.8173	29.248	27.7367	31.1763	29.0021	31.0925	27.6017	12	12	2	53.8	53.8	6.9	17.258	0	40.183
	-2.3603	0.00254838		-1.41244	1.52402		-0.947857	0.0653325	sp|Q9GZV5|WWTR1_HUMAN	sp|Q9GZV5|WWTR1_HUMAN	Q9GZV5	Q9GZV5	WWTR1	24.6794	24.3787	23.371	25.0839	22.3704	22.3206	24.4092	22.615	22.9525	24.4308	20.4681	23.6392	2	2	2	7.8	7.8	7.8	44.101	0	7.3124
	-1.02323	0.00117028		-1.44899	2.49938		0.425763	1.17285	sp|Q06587-2|RING1_HUMAN;sp|Q06587|RING1_HUMAN;sp|Q99496|RING2_HUMAN	sp|Q06587-2|RING1_HUMAN;sp|Q06587|RING1_HUMAN	Q06587-2	Q06587	RING1	25.9037	24.645	24.7524	25.7722	24.2028	23.8771	24.9874	23.614	24.4352	25.2899	24.4699	24.0211	4	4	4	14.1	14.1	14.1	39.145	0	13.282
+	1.39145	3.22901		-1.56962	3.22394	+	2.96107	4.59159	sp|P05455|LA_HUMAN	sp|P05455|LA_HUMAN	P05455	P05455	LARP1	27.5356	26.3205	28.5687	28.1277	29.5053	26.6796	27.7476	26.1356	29.2905	27.7038	29.3161	25.7004	16	16	16	42.2	42.2	42.2	46.836	0	50.847
	-1.56138	0.000962411		-1.58989	2.13028		0.0285101	0.339109	sp|P04080|CYTB_HUMAN	sp|P04080|CYTB_HUMAN	P04080	P04080	CYTB	26.9251	24.3479	24.4159	25.4696	24.7216	24.8338	25.6861	24.5075	24.1496	25.7146	24.2628	23.7466	3	3	3	58.2	58.2	58.2	11.139	0	13.968
	-0.727524	0.0899376		-1.60085	1.68094		0.873328	0.753478	sp|P07814|SYEP_HUMAN	sp|P07814|SYEP_HUMAN	P07814	P07814	SYEP	24.296	21.7396	21.6147	24.8894	24.7144	23.8659	24.025	22.5915	24.2427	24.8217	24.5502	23.4317	3	3	3	2.2	2.2	2.2	170.59	0	7.2832
+	2.43306	6.06984		-1.78236	4.04099	+	4.21542	6.66461	sp|P55209-2|NP1L1_HUMAN;sp|P55209|NP1L1_HUMAN;sp|P55209-3|NP1L1_HUMAN	sp|P55209-2|NP1L1_HUMAN;sp|P55209|NP1L1_HUMAN;sp|P55209-3|NP1L1_HUMAN	P55209-2	P55209	NP1L1	27.5983	25.4827	29.5259	27.251	29.8373	25.7823	27.106	25.1114	29.7777	27.3593	29.9058	25.8087	10	10	9	39.9	39.9	37.2	42.761	0	121.97
	1.22147	0.638007		-2.16569	0.683357	+	3.38716	5.33201	sp|Q5SSJ5|HP1B3_HUMAN;sp|Q5SSJ5-2|HP1B3_HUMAN;sp|Q5SSJ5-3|HP1B3_HUMAN;sp|Q5SSJ5-5|HP1B3_HUMAN	sp|Q5SSJ5|HP1B3_HUMAN;sp|Q5SSJ5-2|HP1B3_HUMAN;sp|Q5SSJ5-3|HP1B3_HUMAN	Q5SSJ5	Q5SSJ5	HP1B3	28.1541	24.7157	27.8237	28.3063	27.4745	24.4888	28.5683	24.824	28.4662	22.2298	28.38	24.5673	19	19	19	33.6	33.6	33.6	61.206	0	43.22
	-1.58335	0.0720561		-2.16803	0.954305		0.584679	0.42094	sp|P49368-2|TCPG_HUMAN;sp|P49368|TCPG_HUMAN	sp|P49368-2|TCPG_HUMAN;sp|P49368|TCPG_HUMAN	P49368-2	P49368	TCPG	27.0784	22.4838	21.7775	27.5772	27.6172	25.4456	27.7029	28.1249	26.5386	27.6547	27.7464	25.2867	15	15	15	35.9	35.9	35.9	56.43	0	47.761
	-2.30259	0.00194172		-2.18816	3.01306		0		sp|Q5JSH3-4|WDR44_HUMAN;sp|Q5JSH3-2|WDR44_HUMAN;sp|Q5JSH3|WDR44_HUMAN;sp|Q5JSH3-3|WDR44_HUMAN	sp|Q5JSH3-4|WDR44_HUMAN;sp|Q5JSH3-2|WDR44_HUMAN;sp|Q5JSH3|WDR44_HUMAN;sp|Q5JSH3-3|WDR44_HUMAN	Q5JSH3-4	Q5JSH3	WDR44	24.9127	21.8534	21.0152	25.1593	23.7687	22.9346	24.859	22.8332	22.6729	25.0369	23.3007	23.5941	4	4	4	4.9	4.9	4.9	91.271	0	10.055
	-0.160896	0.243437		-2.19649	2.91402		2.0356	1.4626	sp|Q96KR1|ZFR_HUMAN	sp|Q96KR1|ZFR_HUMAN	Q96KR1	Q96KR1	ZFR	25.0509	22.0192	25.9516	25.5562	22.5593	23.5339	24.9465	23.1901	26.1782	25.4478	25.6687	23.4723	7	7	7	7.4	7.4	7.4	117.01	0	43.247
	-3.10043	5.87299e-07		-2.28834	2.66065		-0.812084	0.0278382	sp|A0AVT1|UBA6_HUMAN;sp|A0AVT1-2|UBA6_HUMAN	sp|A0AVT1|UBA6_HUMAN;sp|A0AVT1-2|UBA6_HUMAN	A0AVT1	A0AVT1	UBA6	25.3344	23.5413	22.5335	25.5927	22.438	22.8957	25.4888	23.9306	21.8983	25.059	22.2035	21.954	5	5	5	5.9	5.9	5.9	117.97	0	16.48
	-1.83376	0.0335164		-2.33236	2.15377		0.498593	0.463091	sp|P29692|EF1D_HUMAN;sp|P29692-2|EF1D_HUMAN;sp|P29692-3|EF1D_HUMAN;sp|P29692-4|EF1D_HUMAN	sp|P29692|EF1D_HUMAN;sp|P29692-2|EF1D_HUMAN;sp|P29692-3|EF1D_HUMAN;sp|P29692-4|EF1D_HUMAN	P29692	P29692	EF1D	26.3768	23.0898	23.4773	25.5424	23.3828	22.8954	25.5502	23.6434	22.5634	26.6315	27.3423	25.1429	6	6	6	28.8	28.8	28.8	31.121	0	24.907
+	1.38945	2.73617		-2.38232	3.99444	+	3.77178	5.23797	sp|P62424|RL7A_HUMAN	sp|P62424|RL7A_HUMAN	P62424	P62424	RL7A	29.9193	27.4023	30.9523	30.2672	30.6336	27.8822	29.365	27.1115	31.5509	29.5711	31.5435	27.1973	19	19	19	59	59	59	29.995	0	100.6
	-1.92514	1.48999e-05		-2.42547	4.74872		0.500326	1.76446	sp|P48643|TCPE_HUMAN;sp|P48643-2|TCPE_HUMAN	sp|P48643|TCPE_HUMAN;sp|P48643-2|TCPE_HUMAN	P48643	P48643	TCPE	27.0007	25.3543	25.2138	27.5325	25.3004	24.9054	27.3588	24.8307	25.6037	27.6991	25.7726	24.7988	17	17	17	47.3	47.3	47.3	59.67	0	49.497
	-1.93301	0.00249481		-2.4416	1.07582		0.508591	0.454218	sp|Q8IZP2|ST134_HUMAN;sp|P50502|F10A1_HUMAN	sp|Q8IZP2|ST134_HUMAN;sp|P50502|F10A1_HUMAN	Q8IZP2	Q8IZP2	ST134	23.736	23.1715	21.5525	24.4857	23.5868	23.6842	23.7215	20.879	21.8291	24.1631	21.4059	18.6052	2	2	2	9.6	9.6	9.6	27.406	0	5.6954
	-2.87366	1.74625e-05		-2.55495	1.82001		-0.318714	0.180434	sp|Q8N5G2-2|MACOI_HUMAN;sp|Q8N5G2-3|MACOI_HUMAN;sp|Q8N5G2|MACOI_HUMAN	sp|Q8N5G2-2|MACOI_HUMAN;sp|Q8N5G2-3|MACOI_HUMAN;sp|Q8N5G2|MACOI_HUMAN	Q8N5G2-2	Q8N5G2	MACOI	25.6253	24.2239	22.2023	25.9811	22.4661	22.8276	24.8551	20.8693	22.9972	25.1104	22.4118	23.4314	6	6	6	22.5	22.5	22.5	35.026	0	12.161
	-3.10488	8.53804e-05		-2.71646	2.00397		-0.388421	0.172508	sp|Q16773-2|KAT1_HUMAN;sp|Q16773|KAT1_HUMAN	sp|Q16773-2|KAT1_HUMAN;sp|Q16773|KAT1_HUMAN	Q16773-2	Q16773	KAT1	25.4439	21.0923	21.7687	25.9986	23.3924	22.9843	25.4116	24.5987	22.9443	25.4419	21.7711	22.7549	5	5	5	21.8	21.8	21.8	42.55	0	18.33
	-2.69495	0.00298018		-2.80835	2.52968		0.113405	0.342074	sp|Q8N8S7|ENAH_HUMAN;sp|Q8N8S7-3|ENAH_HUMAN;sp|Q8N8S7-2|ENAH_HUMAN	sp|Q8N8S7|ENAH_HUMAN;sp|Q8N8S7-3|ENAH_HUMAN;sp|Q8N8S7-2|ENAH_HUMAN	Q8N8S7	Q8N8S7	ENAH	25.9844	22.9895	23.6516	25.9318	21.0575	21.5019	25.4525	23.0549	24.7202	25.7006	22.8601	24.2895	7	7	7	16.6	16.6	16.6	66.509	0	37.014
	-2.59234	1.1347e-08		-2.83623	6.26041		0.243894	1.44337	sp|O00244|ATOX1_HUMAN	sp|O00244|ATOX1_HUMAN	O00244	O00244	ATOX1	29.4278	26.537	26.7416	29.458	26.8879	26.7489	29.1664	26.6303	26.7502	29.459	26.7621	26.2499	5	5	5	76.5	76.5	76.5	7.4016	0	27.511
	-2.26098	1.67734e-06		-2.84554	5.5209		0.584555	2.57693	sp|P50991|TCPD_HUMAN;sp|P50991-2|TCPD_HUMAN	sp|P50991|TCPD_HUMAN;sp|P50991-2|TCPD_HUMAN	P50991	P50991	TCPD	26.8527	24.5292	24.7822	27.3547	24.8863	24.5925	27.2198	24.1733	25.1869	27.4703	24.9983	24.2205	14	14	14	33	33	33	57.924	0	41.78
	-2.50573	3.19247e-06		-2.88512	4.87135		0.379392	1.03601	sp|Q99832-3|TCPH_HUMAN;sp|Q99832|TCPH_HUMAN;sp|Q99832-4|TCPH_HUMAN;sp|Q99832-2|TCPH_HUMAN	sp|Q99832-3|TCPH_HUMAN;sp|Q99832|TCPH_HUMAN;sp|Q99832-4|TCPH_HUMAN;sp|Q99832-2|TCPH_HUMAN	Q99832-3	Q99832	TCPH	27.2323	24.5216	24.6453	26.699	24.0309	23.784	26.9623	24.3531	24.776	27.0756	24.4942	23.7701	13	13	13	34.7	34.7	34.7	54.804	0	31.395
	-2.84887	5.98461e-06		-2.90506	4.30424		0.0561924	0.374621	sp|O14965|AURKA_HUMAN	sp|O14965|AURKA_HUMAN	O14965	O14965	AURKA	28.1252	25.133	25.3653	28.5721	25.2489	25.7044	28.2624	24.7168	25.7297	27.6862	24.9065	25.4716	11	11	11	33.7	33.7	33.7	45.809	0	32.99
	-2.31087	2.34326e-05		-2.97205	3.51118		0.661179	1.19035	sp|P26641|EF1G_HUMAN;sp|P26641-2|EF1G_HUMAN	sp|P26641|EF1G_HUMAN;sp|P26641-2|EF1G_HUMAN	P26641	P26641	EF1G	28.0325	25.4472	25.8185	28.1727	25.544	25.2751	27.2531	23.9701	25.4187	27.6432	25.077	24.521	8	8	8	22.2	22.2	22.2	50.118	0	35.098
	-2.81789	0.000537636		-3.05904	1.92485		0.241151	0.3884	sp|P27695|APEX1_HUMAN	sp|P27695|APEX1_HUMAN	P27695	P27695	APEX1	26.0377	24.3152	23.5069	25.8251	22.5837	20.738	26.5491	22.7565	22.2766	25.9095	24.6827	24.2756	3	3	3	13.8	13.8	13.8	35.554	0	11.375
	-2.60293	0.00723148		-3.16476	1.99706		0.561827	0.570936	sp|Q5T750|XP32_HUMAN	sp|Q5T750|XP32_HUMAN	Q5T750	Q5T750	XP32	27.7477	22.2048	24.5297	25.0391	22.2078	24.122	25.108	22.3923	21.811	25.1128	24.0474	21.6295	6	6	6	27.2	27.2	27.2	26.238	0	26.203
	-2.962	9.68743e-06		-3.1736	2.2306		0.211609	0.39715	sp|O94916-2|NFAT5_HUMAN;sp|O94916|NFAT5_HUMAN;sp|O94916-4|NFAT5_HUMAN;sp|O94916-5|NFAT5_HUMAN	sp|O94916-2|NFAT5_HUMAN;sp|O94916|NFAT5_HUMAN;sp|O94916-4|NFAT5_HUMAN;sp|O94916-5|NFAT5_HUMAN	O94916-2	O94916	NFAT5	25.7169	22.5169	23.173	25.4137	22.9739	23.7573	25.689	23.0731	22.0354	25.4832	22.2725	20.2611	3	3	3	2.8	2.8	2.8	157.98	0	4.9261
	-4.54286	0.000483339		-3.29812	2.08946		0		sp|P59666|DEF3_HUMAN;sp|P59665|DEF1_HUMAN	sp|P59666|DEF3_HUMAN;sp|P59665|DEF1_HUMAN	P59666	P59666	DEF3	26.6349	24.908	22.4679	26.2772	23.0385	22.7921	29.1593	23.2858	23.4677	26.0988	21.0247	23.9919	4	4	4	20.2	20.2	20.2	10.245	0	9.1436
	-3.24155	8.70775e-05		-3.30218	4.79008		0.060627	0.351411	sp|P30419-2|NMT1_HUMAN;sp|P30419|NMT1_HUMAN;sp|O60551|NMT2_HUMAN	sp|P30419-2|NMT1_HUMAN;sp|P30419|NMT1_HUMAN	P30419-2	P30419	NMT1	25.9147	23.2658	22.4209	26.8749	23.3958	23.037	26.3837	22.6024	22.3389	25.9411	23.9927	23.0006	5	5	5	17.8	17.8	17.8	48.14	0	13.492
	-2.57458	0.00035152		-3.31204	4.13817		0.737468	1.08677	sp|P27816-4|MAP4_HUMAN;sp|P27816-6|MAP4_HUMAN;sp|P27816|MAP4_HUMAN;sp|P27816-2|MAP4_HUMAN;sp|P27816-5|MAP4_HUMAN	sp|P27816-4|MAP4_HUMAN;sp|P27816-6|MAP4_HUMAN;sp|P27816|MAP4_HUMAN;sp|P27816-2|MAP4_HUMAN;sp|P27816-5|MAP4_HUMAN	P27816-4	P27816	MAP4	26.4947	23.2902	22.9066	27.0487	24.4218	23.6489	26.1712	22.6788	23.392	25.8679	24.5638	22.7164	9	9	9	13.9	13.9	13.9	91.153	0	26.949
	-2.55107	0.000331938		-3.36879	4.22589		0.817721	1.19245	sp|Q9H967|WDR76_HUMAN	sp|Q9H967|WDR76_HUMAN	Q9H967	Q9H967	WDR76	25.893	22.2597	23.4635	26.3333	22.4118	22.8058	25.2288	22.0057	24.3367	26.1302	23.169	23.0389	8	8	8	13.6	13.6	13.6	69.768	0	15.85
	-2.54154	0.000172152		-3.37576	3.36771		0.834219	0.952074	sp|Q9Y305|ACOT9_HUMAN;sp|Q9Y305-2|ACOT9_HUMAN;sp|Q9Y305-4|ACOT9_HUMAN;sp|Q9Y305-3|ACOT9_HUMAN	sp|Q9Y305|ACOT9_HUMAN;sp|Q9Y305-2|ACOT9_HUMAN;sp|Q9Y305-4|ACOT9_HUMAN;sp|Q9Y305-3|ACOT9_HUMAN	Q9Y305	Q9Y305	ACOT9	26.8757	23.5471	24.52	27.1801	23.3767	22.4185	26.6893	24.7127	24.1843	26.7787	25.2766	23.3424	10	10	10	26.2	26.2	26.2	49.901	0	29.064
	-3.55261	0.000162889		-3.45766	4.02211		-0.0949459	0.239516	sp|Q99613-2|EIF3C_HUMAN;sp|Q99613|EIF3C_HUMAN;sp|B5ME19|EIFCL_HUMAN	sp|Q99613-2|EIF3C_HUMAN;sp|Q99613|EIF3C_HUMAN;sp|B5ME19|EIFCL_HUMAN	Q99613-2	Q99613	EIF3C	26.5723	22.9014	22.8973	27.4262	24.1448	23.1862	25.9186	23.3682	22.7046	26.0331	21.9929	22.6637	11	11	11	14.2	14.2	14.2	104.1	0	20.785
	-3.94883	0.000355291		-3.51755	3.54776		-0.431284	0.165781	sp|P17987|TCPA_HUMAN	sp|P17987|TCPA_HUMAN	P17987	P17987	TCPA	26.8599	22.6277	21.9398	27.1045	25.1619	24.7692	26.8925	23.3237	22.4613	27.0017	22.5002	23.068	15	15	15	33.8	33.8	33.8	60.343	0	36.956
	-2.9474	0.00609875		-3.52246	1.87345		0.575051	0.522093	sp|P29508|SPB3_HUMAN;sp|P29508-2|SPB3_HUMAN	sp|P29508|SPB3_HUMAN;sp|P29508-2|SPB3_HUMAN	P29508	P29508	SPB3	28.5139	24.9488	25.7043	25.246	23.9685	22.0697	26.0548	23.8591	22.19	27.0549	23.2171	21.9021	10	10	4	27.9	27.9	13.3	44.564	0	26.415
	-4.28922	6.48668e-06		-3.54461	4.22945		-0.744607	0.0363784	sp|P18858-3|DNLI1_HUMAN;sp|P18858|DNLI1_HUMAN;sp|P18858-2|DNLI1_HUMAN	sp|P18858-3|DNLI1_HUMAN;sp|P18858|DNLI1_HUMAN;sp|P18858-2|DNLI1_HUMAN	P18858-3	P18858	DNLI1	26.5703	22.8424	22.8161	27.2368	23.1468	23.1469	26.6096	24.0905	21.5797	26.5332	22.2504	22.6917	8	8	8	10.9	10.9	10.9	98.227	0	22.384
	-3.80041	7.99643e-05		-3.70059	4.27413		-0.0998225	0.251241	sp|Q96HC4-4|PDLI5_HUMAN;sp|Q96HC4|PDLI5_HUMAN;sp|Q96HC4-6|PDLI5_HUMAN;sp|Q96HC4-7|PDLI5_HUMAN;sp|Q96HC4-3|PDLI5_HUMAN;sp|Q96HC4-2|PDLI5_HUMAN	sp|Q96HC4-4|PDLI5_HUMAN;sp|Q96HC4|PDLI5_HUMAN;sp|Q96HC4-6|PDLI5_HUMAN;sp|Q96HC4-7|PDLI5_HUMAN	Q96HC4-4	Q96HC4	PDLI5	26.4091	22.4885	24.0746	26.712	21.9723	22.3329	26.5198	22.4284	22.8117	26.2212	21.8019	23.81	9	9	9	18.5	18.5	18.5	53.077	0	18.671
	-5.35226	3.81675e-06		-3.72669	2.66367		-1.62557	0.00995717	sp|Q02413|DSG1_HUMAN;sp|Q02413-2|DSG1_HUMAN	sp|Q02413|DSG1_HUMAN	Q02413	Q02413	DSG1	29.2947	26.2534	22.7205	27.8003	23.4349	24.0022	28.2249	24.2605	22.5562	27.5271	22.7263	23.4241	14	14	14	20.2	20.2	20.2	113.75	0	82.176
	-3.54843	5.50117e-07		-3.84528	5.42179		0.296847	0.954854	sp|Q96KB5|TOPK_HUMAN;sp|Q96KB5-2|TOPK_HUMAN	sp|Q96KB5|TOPK_HUMAN;sp|Q96KB5-2|TOPK_HUMAN	Q96KB5	Q96KB5	TOPK	26.7252	23.4308	23.096	27.3596	23.4634	22.8755	26.7295	23.1786	23.1215	26.6728	23.6125	22.621	6	6	6	21.7	21.7	21.7	36.085	0	13.707
	-4.21793	1.85093e-05		-3.90309	3.174		-0.314835	0.17554	sp|P51784|UBP11_HUMAN;sp|Q13107-2|UBP4_HUMAN;sp|Q9Y4E8-2|UBP15_HUMAN;sp|Q9Y4E8-3|UBP15_HUMAN;sp|Q13107|UBP4_HUMAN;sp|Q9Y4E8|UBP15_HUMAN	sp|P51784|UBP11_HUMAN	P51784	P51784	UBP11	27.3654	22.9492	22.6569	27.2088	22.9779	22.8851	26.3781	21.9034	21.7849	27.0336	23.6946	24.6358	12	12	12	14.1	14.1	14.1	109.82	0	32.179
	-4.28244	3.85146e-06		-3.95179	4.21178		-0.33065	0.123076	sp|Q9NQ38|ISK5_HUMAN;sp|Q9NQ38-3|ISK5_HUMAN;sp|Q9NQ38-2|ISK5_HUMAN	sp|Q9NQ38|ISK5_HUMAN;sp|Q9NQ38-3|ISK5_HUMAN;sp|Q9NQ38-2|ISK5_HUMAN	Q9NQ38	Q9NQ38	ISK5	25.8976	23.3718	21.8105	26.8011	22.3262	22.3482	26.5715	21.6777	22.8149	26.3093	21.4981	22.3746	5	5	5	6.9	6.9	6.9	120.71	0	28.539
	-4.63364	1.36308e-07		-3.99499	3.26228		-0.638652	0.0748841	sp|Q9Y490|TLN1_HUMAN;sp|Q9Y4G6|TLN2_HUMAN	sp|Q9Y490|TLN1_HUMAN	Q9Y490	Q9Y490	TLN1	27.9303	25.091	23.2251	27.9945	23.251	23.8278	27.3175	22.32	22.811	27.4007	22.8213	23.4243	20	20	20	10.9	10.9	10.9	269.76	0	85.002
	-3.95744	0.000100925		-4.00002	2.10878		0.042573	0.313346	sp|P50990|TCPQ_HUMAN;sp|P50990-2|TCPQ_HUMAN;sp|P50990-3|TCPQ_HUMAN	sp|P50990|TCPQ_HUMAN;sp|P50990-2|TCPQ_HUMAN;sp|P50990-3|TCPQ_HUMAN	P50990	P50990	TCPQ	27.2424	20.8447	22.5102	27.5512	25.0491	25.8203	27.388	23.242	22.8444	27.1868	23.1349	23.4613	16	16	16	33.6	33.6	33.6	59.62	0	41.15
	-4.23816	0.000336231		-4.00334	3.05836		-0.234827	0.225903	sp|P40121-2|CAPG_HUMAN;sp|P40121|CAPG_HUMAN	sp|P40121-2|CAPG_HUMAN;sp|P40121|CAPG_HUMAN	P40121-2	P40121	CAPG	27.2799	22.6133	22.7471	28.0084	22.1924	23.3952	26.924	22.1447	22.0009	26.8288	25.148	24.8745	5	5	5	19.5	19.5	19.5	36.856	0	23.418
	-2.19425	0.0041213		-4.08843	1.53395		1.89418	0.860209	sp|Q9Y314|NOSIP_HUMAN	sp|Q9Y314|NOSIP_HUMAN	Q9Y314	Q9Y314	NOSIP	29.0169	21.2823	25.4748	29.423	28.2839	25.5157	28.9782	28.2244	25.9618	28.7864	27.7071	24.8285	15	15	15	72.8	72.8	72.8	33.172	0	90.134
	-4.53081	2.69576e-05		-4.15343	3.08405		-0.377383	0.129739	sp|P01876|IGHA1_HUMAN	sp|P01876|IGHA1_HUMAN	P01876	P01876	IGHA1	27.1128	22.7146	22.3182	26.0471	23.4415	24.2801	27.8886	23.4928	22.6207	28.0566	22.6014	22.0038	9	9	6	41.4	41.4	27.5	37.654	0	55.89
	-3.8214	0.000273583		-4.1711	4.25765		0.349704	0.48911	sp|Q9Y6D9-3|MD1L1_HUMAN;sp|Q9Y6D9|MD1L1_HUMAN	sp|Q9Y6D9-3|MD1L1_HUMAN;sp|Q9Y6D9|MD1L1_HUMAN	Q9Y6D9-3	Q9Y6D9	MD1L1	26.8342	22.47	22.4352	27.2503	23.2122	22.6354	26.6772	23.4687	21.5271	26.2306	24.5323	21.7338	7	7	7	13.7	13.7	13.7	72.286	0	17.425
	-4.29435	8.9242e-06		-4.22922	4.33323		-0.0651283	0.23504	sp|P03973|SLPI_HUMAN	sp|P03973|SLPI_HUMAN	P03973	P03973	SLPI	26.7208	23.4486	23.1025	27.0938	23.6464	23.5539	28.0388	23.42	23.3752	28.1071	22.6591	22.6211	4	4	4	32.6	32.6	32.6	14.326	0	23.231
	-4.48126	1.58938e-05		-4.30148	3.96741		-0.179779	0.215969	sp|Q9H3P7|GCP60_HUMAN	sp|Q9H3P7|GCP60_HUMAN	Q9H3P7	Q9H3P7	GCP60	27.4132	23.0217	23.0662	28.0224	24.3547	23.4443	27.6811	24.4275	22.4308	27.2549	22.595	22.2722	8	8	8	21	21	21	60.593	0	33.194
	-3.6804	0.000425007		-4.42265	3.30321		0.74225	0.631403	sp|P78371|TCPB_HUMAN;sp|P78371-2|TCPB_HUMAN	sp|P78371|TCPB_HUMAN;sp|P78371-2|TCPB_HUMAN	P78371	P78371	TCPB	27.6909	21.7008	22.475	27.8035	23.4139	23.0183	27.8927	24.5976	25.2835	27.7942	25.2874	24.1742	15	15	15	33.8	33.8	33.8	57.488	0	41.838
	-4.12817	0.00114867		-4.45402	3.76716		0.32585	0.415752	sp|Q08554-2|DSC1_HUMAN;sp|Q08554|DSC1_HUMAN	sp|Q08554-2|DSC1_HUMAN;sp|Q08554|DSC1_HUMAN	Q08554-2	Q08554	DSC1	26.8924	23.0266	23.244	25.9022	23.4973	21.9673	26.248	21.3035	22.2395	25.8552	19.4043	20.7844	6	6	6	8.7	8.7	8.7	93.834	0	21.045
	-4.22516	0.00051503		-4.62337	2.79171		0.398212	0.427134	sp|P40227|TCPZ_HUMAN;sp|P40227-2|TCPZ_HUMAN	sp|P40227|TCPZ_HUMAN;sp|P40227-2|TCPZ_HUMAN	P40227	P40227	TCPZ	27.6141	22.3335	22.7547	28.1559	26.0977	25.7228	27.7059	22.6127	22.8725	27.8539	22.7043	22.1674	14	14	12	35.6	35.6	31.8	58.024	0	62.925
	-4.02615	6.02304e-07		-4.67671	6.51135		0.65056	1.99967	sp|Q8N448|LNX2_HUMAN	sp|Q8N448|LNX2_HUMAN	Q8N448	Q8N448	LNX2	27.2446	23.0254	23.2599	27.8093	22.9651	22.5156	27.0824	22.6998	23.5215	27.5107	23.7959	22.6994	12	12	12	28.7	28.7	28.7	76.003	0	49.365
	-4.34475	0.000219325		-4.75205	3.03328		0.4073	0.501923	sp|Q01469|FABP5_HUMAN;sp|A8MUU1|FB5L3_HUMAN	sp|Q01469|FABP5_HUMAN	Q01469	Q01469	FABP5	28.4241	21.8478	22.53	26.6119	23.2115	22.0696	26.5714	22.4417	22.1643	28.2413	24.5638	24.4814	10	10	10	67.4	67.4	67.4	15.164	0	46.267
	-5.4272	0.000308496		-4.76975	2.68301		-0.657454	0.160988	sp|P15924|DESP_HUMAN;sp|P15924-3|DESP_HUMAN;sp|P15924-2|DESP_HUMAN	sp|P15924|DESP_HUMAN;sp|P15924-3|DESP_HUMAN;sp|P15924-2|DESP_HUMAN	P15924	P15924	DESP	30.2275	26.9336	26.2839	28.7384	21.8523	23.1553	28.9398	24.4052	23.5987	29.0994	23.5614	23.4321	50	50	50	20	20	20	331.77	0	166.49
	-4.10961	4.6345e-08		-4.78163	3.08696		0.672028	0.682899	sp|P14735|IDE_HUMAN;sp|P14735-2|IDE_HUMAN	sp|P14735|IDE_HUMAN;sp|P14735-2|IDE_HUMAN	P14735	P14735	IDE	28.3001	24.7159	23.807	27.8687	24.1749	24.2426	27.8171	22.8231	24.0409	28.2605	23.7853	21.3383	16	16	16	21.1	21.1	21.1	117.97	0	42.461
	-4.47502	0.000310561		-4.82652	3.39011		0.351499	0.437629	sp|P14923|PLAK_HUMAN;sp|P35222|CTNB1_HUMAN	sp|P14923|PLAK_HUMAN	P14923	P14923	PLAK	28.6883	21.9402	22.1422	27.4041	22.7504	22.704	27.6186	22.5592	22.9681	27.5864	25.5365	24.7879	15	15	15	27.7	27.7	27.7	81.744	0	52.566
	-4.79089	0.00181096		-4.82857	2.70027		0.0376749	0.310715	sp|Q9NZT1|CALL5_HUMAN	sp|Q9NZT1|CALL5_HUMAN	Q9NZT1	Q9NZT1	CALL5	29.5098	25.159	26.1351	26.7269	23.2189	21.9858	27.5247	22.3173	21.7725	27.8011	21.2724	22.7861	8	8	8	63.7	63.7	63.7	15.892	0	104.42
	-6.42466	0.000921485		-4.86996	5.08867		-1.5547	0.0782443	sp|P12273|PIP_HUMAN	sp|P12273|PIP_HUMAN	P12273	P12273	PIP	27.7634	21.5985	16.7046	27.2613	22.7434	23.0528	27.3969	22.6229	21.892	27.1301	22.513	22.7976	6	6	6	38.4	38.4	38.4	16.572	0	23.144
	-4.42014	5.76128e-06		-4.89812	4.75128		0.477975	0.719897	sp|O60271-9|JIP4_HUMAN;sp|O60271-4|JIP4_HUMAN;sp|O60271|JIP4_HUMAN;sp|O60271-2|JIP4_HUMAN;sp|O60271-5|JIP4_HUMAN;sp|O60271-3|JIP4_HUMAN;sp|Q9UPT6|JIP3_HUMAN	sp|O60271-9|JIP4_HUMAN;sp|O60271-4|JIP4_HUMAN;sp|O60271|JIP4_HUMAN;sp|O60271-2|JIP4_HUMAN;sp|O60271-5|JIP4_HUMAN;sp|O60271-3|JIP4_HUMAN	O60271-9	O60271	JIP4	28.2101	23.899	23.2954	27.8615	24.2257	22.6439	27.4225	22.1749	23.5771	27.8182	22.5336	23.002	18	18	18	21	21	21	128.61	0	57.724
	-2.78542	0.037679		-4.94957	3.78346		2.16415	0.844478	sp|P31944|CASPE_HUMAN	sp|P31944|CASPE_HUMAN	P31944	P31944	CASPE	27.5752	21.8972	29.3809	27.0792	22.5475	21.1603	26.8443	21.6797	21.4816	26.8048	23.7519	23.768	9	9	9	39.3	39.3	39.3	27.679	0	26.408
	-4.97564	3.03458e-05		-5.00606	4.54725		0.0304198	0.317791	sp|Q96L92|SNX27_HUMAN;sp|Q96L92-2|SNX27_HUMAN;sp|Q96L92-3|SNX27_HUMAN	sp|Q96L92|SNX27_HUMAN;sp|Q96L92-2|SNX27_HUMAN;sp|Q96L92-3|SNX27_HUMAN	Q96L92	Q96L92	SNX27	28.0188	23.8703	24.107	28.5756	21.6726	22.4379	27.2936	22.4204	23.1792	27.5858	22.6124	22.7209	14	14	14	29.2	29.2	29.2	61.264	0	38.078
	-5.14155	3.781e-05		-5.17369	4.78002		0.0321412	0.315838	sp|Q12800|TFCP2_HUMAN;sp|Q12800-3|TFCP2_HUMAN;sp|Q12800-4|TFCP2_HUMAN;sp|Q12800-2|TFCP2_HUMAN;sp|Q9NZI7-4|UBIP1_HUMAN;sp|Q9NZI7|UBIP1_HUMAN	sp|Q12800|TFCP2_HUMAN;sp|Q12800-3|TFCP2_HUMAN;sp|Q12800-4|TFCP2_HUMAN;sp|Q12800-2|TFCP2_HUMAN	Q12800	Q12800	TFCP2	27.0508	20.9826	20.0654	27.2159	22.5091	22.3454	26.682	22.5998	22.8056	26.9066	21.909	21.2327	7	7	6	21.9	21.9	19.3	57.255	0	32.145
	-5.3084	3.3373e-08		-5.35968	4.76176		0.0512815	0.341791	sp|P81605|DCD_HUMAN;sp|P81605-2|DCD_HUMAN	sp|P81605|DCD_HUMAN;sp|P81605-2|DCD_HUMAN	P81605	P81605	DCD	27.963	22.1208	22.2045	27.8067	22.6104	22.5422	28.0255	21.5863	22.8368	27.4345	22.3445	23.5417	4	4	4	43.6	43.6	43.6	11.284	0	13.97
	-5.86732	3.2862e-07		-5.45865	5.18281		-0.408667	0.0726534	sp|P27540-2|ARNT_HUMAN;sp|P27540-3|ARNT_HUMAN;sp|P27540-4|ARNT_HUMAN;sp|P27540|ARNT_HUMAN	sp|P27540-2|ARNT_HUMAN;sp|P27540-3|ARNT_HUMAN;sp|P27540-4|ARNT_HUMAN;sp|P27540|ARNT_HUMAN	P27540-2	P27540	ARNT	28.9488	23.7435	22.3474	29.3381	22.8103	23.597	28.3508	23.4851	23.3302	28.4615	23.142	22.439	8	8	8	20.4	20.4	20.4	84.947	0	122.99
	-4.75929	8.89629e-06		-5.60143	3.20858		0.842139	0.711941	sp|Q6UWP8|SBSN_HUMAN	sp|Q6UWP8|SBSN_HUMAN	Q6UWP8	Q6UWP8	SBSN	27.7378	22.2991	23.8543	27.921	23.3914	20.2144	28.5687	24.2373	23.2748	27.4167	22.0864	22.4876	9	9	6	32.5	32.5	25.4	60.54	0	61.4
	-5.09454	0.000188508		-5.60821	4.18048		0.513673	0.510871	sp|Q9HC35|EMAL4_HUMAN;sp|Q9HC35-2|EMAL4_HUMAN	sp|Q9HC35|EMAL4_HUMAN;sp|Q9HC35-2|EMAL4_HUMAN	Q9HC35	Q9HC35	EMAL4	28.0972	21.8076	24.4332	28.4486	21.0767	21.5512	27.811	23.947	21.9714	27.5579	24.0553	22.1762	14	14	14	18	18	18	108.91	0	56.746
	-4.34273	0.000553418		-5.71817	5.59235		1.37543	1.03507	sp|P49902-2|5NTC_HUMAN;sp|P49902|5NTC_HUMAN	sp|P49902-2|5NTC_HUMAN;sp|P49902|5NTC_HUMAN	P49902-2	P49902	5NTC	28.4675	22.6227	26.5096	28.6227	23.6092	23.4594	28.109	22.1313	22.6934	28.0788	23.0948	22.1919	19	19	19	49.2	49.2	49.2	61.44	0	85.091
	-6.08399	4.69355e-06		-5.73414	4.12192		-0.349854	0.173864	sp|Q9Y696|CLIC4_HUMAN	sp|Q9Y696|CLIC4_HUMAN	Q9Y696	Q9Y696	CLIC4	28.5791	23.7691	23.4102	28.9807	21.592	23.8235	28.2452	22.0595	23.1839	28.3656	21.6486	21.5819	6	6	6	34.4	34.4	34.4	28.772	0	28.635
	-5.27485	0.000121024		-5.94572	5.65191		0.670873	0.641467	sp|Q7Z4S6-6|KI21A_HUMAN;sp|Q7Z4S6-3|KI21A_HUMAN;sp|Q7Z4S6-5|KI21A_HUMAN;sp|Q7Z4S6-2|KI21A_HUMAN;sp|Q7Z4S6|KI21A_HUMAN;sp|Q7Z4S6-4|KI21A_HUMAN;sp|O75037-3|KI21B_HUMAN;sp|O75037-4|KI21B_HUMAN;sp|O75037-2|KI21B_HUMAN;sp|O75037|KI21B_HUMAN;sp|Q86VH2-3|KIF27_HUMAN;sp|Q86VH2-2|KIF27_HUMAN;sp|Q2M1P5|KIF7_HUMAN;sp|Q86VH2|KIF27_HUMAN	sp|Q7Z4S6-6|KI21A_HUMAN;sp|Q7Z4S6-3|KI21A_HUMAN;sp|Q7Z4S6-5|KI21A_HUMAN;sp|Q7Z4S6-2|KI21A_HUMAN;sp|Q7Z4S6|KI21A_HUMAN;sp|Q7Z4S6-4|KI21A_HUMAN	Q7Z4S6-6	Q7Z4S6	KI21A	28.1841	21.6317	21.6814	28.3219	24.4735	22.2391	27.7443	21.6027	21.229	27.9437	23.7108	22.9377	24	24	24	24.2	24.2	24.2	180.74	0	161.6
	-6.71602	0.00130579		-5.96368	3.08952		-0.752341	0.187339	sp|Q53SF7-4|COBL1_HUMAN;sp|Q53SF7-2|COBL1_HUMAN;sp|Q53SF7-3|COBL1_HUMAN;sp|Q53SF7|COBL1_HUMAN;sp|Q53SF7-5|COBL1_HUMAN	sp|Q53SF7-4|COBL1_HUMAN;sp|Q53SF7-2|COBL1_HUMAN;sp|Q53SF7-3|COBL1_HUMAN;sp|Q53SF7|COBL1_HUMAN	Q53SF7-4	Q53SF7	COBL1	30.385	22.5792	22.7628	30.1577	20.8521	22.3625	29.5788	24.8625	21.5308	29.8388	27.9506	26.3015	36	36	36	45.3	45.3	45.3	123.87	0	250.05
	-5.87211	0.000368459		-6.01286	2.33029		0.140752	0.336566	sp|P31151|S10A7_HUMAN	sp|P31151|S10A7_HUMAN	P31151	P31151	S10A7	31.6658	26.513	25.6536	28.4541	22.0488	22.9811	28.4618	21.1437	22.9967	28.8295	23.2237	22.722	9	9	5	66.3	66.3	32.7	11.471	0	49.258
	-6.68329	0.000181055		-6.05337	4.3324		-0.629917	0.151403	sp|P05109|S10A8_HUMAN	sp|P05109|S10A8_HUMAN	P05109	P05109	S10A8	30.1761	23.5715	22.0282	28.48	21.535	22.3131	29.4006	24.439	25.858	30.0231	21.9255	23.5426	7	7	7	47.3	47.3	47.3	10.834	0	17.04
	-6.32272	4.74936e-06		-6.06545	4.4921		-0.257271	0.200537	sp|O00161|SNP23_HUMAN;sp|O00161-2|SNP23_HUMAN	sp|O00161|SNP23_HUMAN	O00161	O00161	SNP23	29.5519	23.6302	23.1114	29.7964	24.0464	22.7038	29.4445	24.8228	23.7462	29.1283	21.7261	22.5025	9	9	9	44.5	44.5	44.5	23.354	0	169.38
	-6.3447	1.03936e-05		-6.24549	4.64145		-0.0992093	0.253701	sp|Q5T749|KPRP_HUMAN	sp|Q5T749|KPRP_HUMAN	Q5T749	Q5T749	KPRP	30.9391	24.6969	24.5814	29.6674	23.3468	22.6877	29.5254	23.6494	24.1632	29.5928	22.2546	23.7088	20	20	20	56.5	56.5	56.5	64.135	0	132.37
	-7.15569	5.65972e-06		-6.2742	3.25169		-0.881486	0.0964826	sp|P06702|S10A9_HUMAN	sp|P06702|S10A9_HUMAN	P06702	P06702	S10A9	31.0268	25.789	23.6333	29.1685	22.7656	21.7292	29.4377	23.0863	21.4563	30.0052	23.1602	23.9368	10	10	10	74.6	74.6	74.6	13.242	0	82.029
	-4.46289	3.82742e-07		-6.37262	3.78355		1.90973	1.61338	sp|Q13435|SF3B2_HUMAN	sp|Q13435|SF3B2_HUMAN	Q13435	Q13435	SF3B2	30.6257	24.992	25.8122	30.7637	26.1477	24.6087	30.2365	21.8208	25.5296	30.1091	26.394	24.823	7	7	7	13.3	13.3	13.3	100.23	0	62.217
	-6.34023	3.43653e-05		-6.72781	6.49789		0.387585	0.504987	sp|O75131|CPNE3_HUMAN;sp|Q86YQ8-2|CPNE8_HUMAN;sp|Q9HCH3-2|CPNE5_HUMAN;sp|Q96FN4-2|CPNE2_HUMAN;sp|Q96FN4|CPNE2_HUMAN;sp|Q8IYJ1|CPNE9_HUMAN;sp|Q96A23|CPNE4_HUMAN;sp|O95741|CPNE6_HUMAN;sp|Q9UBL6-2|CPNE7_HUMAN;sp|Q86YQ8|CPNE8_HUMAN;sp|Q96A23-2|CPNE4_HUMAN;sp|Q9HCH3|CPNE5_HUMAN;sp|O95741-2|CPNE6_HUMAN;sp|Q9UBL6|CPNE7_HUMAN	sp|O75131|CPNE3_HUMAN	O75131	O75131	CPNE3	30.0908	23.3755	22.8329	30.6202	23.051	23.7644	29.991	23.4264	23.1684	29.6339	25.9226	22.8585	20	20	20	41.9	41.9	41.9	60.13	0	112.19
	-5.66041	6.77868e-05		-6.81971	5.19349		1.1593	1.1132	sp|P61626|LYSC_HUMAN	sp|P61626|LYSC_HUMAN	P61626	P61626	LYSC	28.5353	22.7453	22.8009	28.9076	23.4271	22.2298	29.0737	21.7145	22.5143	30.3117	25.4443	22.8599	5	5	5	45.9	45.9	45.9	16.537	0	70.747
	-6.70886	5.62071e-06		-7.13536	4.63102		0.426505	0.514699	sp|Q9BXP5-4|SRRT_HUMAN;sp|Q9BXP5-2|SRRT_HUMAN;sp|Q9BXP5-3|SRRT_HUMAN;sp|Q9BXP5|SRRT_HUMAN;sp|Q9BXP5-5|SRRT_HUMAN	sp|Q9BXP5-4|SRRT_HUMAN;sp|Q9BXP5-2|SRRT_HUMAN;sp|Q9BXP5-3|SRRT_HUMAN;sp|Q9BXP5|SRRT_HUMAN;sp|Q9BXP5-5|SRRT_HUMAN	Q9BXP5-4	Q9BXP5	SRRT	30.4726	22.8515	23.281	30.863	25.2652	24.9546	29.9101	22.8569	23.4602	30.3302	22.7342	22.3715	24	24	24	30.9	30.9	30.9	100.15	0	106.27
	-6.44511	0.00243547		-7.17865	2.35043		0.733537	0.414217	sp|P26358|DNMT1_HUMAN;sp|P26358-2|DNMT1_HUMAN;sp|P26358-3|DNMT1_HUMAN	sp|P26358|DNMT1_HUMAN;sp|P26358-2|DNMT1_HUMAN;sp|P26358-3|DNMT1_HUMAN	P26358	P26358	DNMT1	30.7603	22.9434	23.0088	31.3757	29.9653	21.7933	31.2301	22.1702	22.9301	30.9571	22.6385	28.7016	42	42	42	32.3	32.3	32.3	183.16	0	243.29

## Sheet: ASF1B WT vs HBM vs control
Soluble SILAC ASF1B pulldowns WT vs HBM vs Control. Filtered for n=4/4 detection in at least one experimental condition, imputed
ASF1B WT/Control (S0=2, FDR=0.01)			ASF1B HBM/Control (S0=2, FDR=0.01)			ASF1B WT/HBM (S0=2, FDR=0.01)			Protein information					Log2 LFQ-SILAC Intensities												Other information
Significant	Ratio (log2)	p-value (-log10)	Significant	Ratio (log2)	p-value (-log10)	Significant	Ratio (log2)	p-value (-log10)	Protein IDs	Majority protein IDs	Uniprot ID	Canonical Uniprot ID	Entry Name	L 1 (control)	M 1 (HBM)	H 1 (WT)	L 2 (control)	M 2 (WT)	H 2 (HBM)	L 3 (control)	M 3 (HBM)	H 3 (WT)	L 4 (control)	M 4 (WT)	H 4 (HBM)	Peptides	Razor + unique peptides	Unique peptides	Sequence coverage [%]	Unique + razor sequence coverage [%]	Unique sequence coverage [%]	Mol. weight [kDa]	Q-value	Score
+	7.04316	3.93553	+	6.93766	3.5394		0.105505	0.115912	sp|Q13111|CAF1A_HUMAN;sp|Q13111-3|CAF1A_HUMAN;sp|Q13111-2|CAF1A_HUMAN	sp|Q13111|CAF1A_HUMAN;sp|Q13111-3|CAF1A_HUMAN;sp|Q13111-2|CAF1A_HUMAN	Q13111	Q13111	CAF1A	25.8757	30.4736	30.8469	23.048	30.4506	30.83	22.114	29.5147	30.1346	22.201	29.9794	30.171	26	26	26	38.2	38.2	38.2	106.91	0	177.46
+	6.02465	2.04443	+	6.58884	1.90283		-0.564188	0.798037	sp|Q9NPG3-2|UBN1_HUMAN;sp|Q9NPG3|UBN1_HUMAN	sp|Q9NPG3-2|UBN1_HUMAN;sp|Q9NPG3|UBN1_HUMAN	Q9NPG3-2	Q9NPG3	UBN1	22.2715	30.5486	30.5291	29.9047	30.9322	31.6528	22.4169	30.9973	29.7953	22.827	30.2621	30.5768	44	44	44	54.8	54.8	54.8	118.55	0	323.31
+	3.94536	2.53773	+	6.4937	3.51027	+	-2.54834	3.25433	sp|Q9NQW7-3|XPP1_HUMAN;sp|Q9NQW7|XPP1_HUMAN;sp|Q9NQW7-4|XPP1_HUMAN;sp|Q9NQW7-2|XPP1_HUMAN;sp|O00462|MANBA_HUMAN	sp|Q9NQW7-3|XPP1_HUMAN;sp|Q9NQW7|XPP1_HUMAN;sp|Q9NQW7-4|XPP1_HUMAN;sp|Q9NQW7-2|XPP1_HUMAN	Q9NQW7-3	Q9NQW7	XPP1	24.4767	29.0433	27.4971	21.0273	25.9681	29.482	21.5211	29.3916	27.1515	24.0146	26.2045	29.0976	23	23	23	52.1	52.1	52.1	74.797	0	145.05
+	5.72043	8.64733	+	6.09286	9.5236		-0.372432	1.70958	sp|Q9NVP2|ASF1B_HUMAN	sp|Q9NVP2|ASF1B_HUMAN	Q9NVP2	Q9NVP2	ASF1B	31.5568	37.6267	37.4169	31.4812	37.1836	37.5846	31.3514	37.3632	37.0814	31.3386	36.9278	37.5249	15	15	13	100	100	94.6	22.433	0	323.31
+	4.89568	6.19212	+	5.92345	5.25509		-1.02777	1.39408	sp|Q13112|CAF1B_HUMAN	sp|Q13112|CAF1B_HUMAN	Q13112	Q13112	CAF1B	26.8743	32.9138	31.7398	26.5217	31.4832	32.904	26.0411	31.4616	31.0068	26.2386	31.0286	32.0901	26	26	26	62.1	62.1	62.1	61.492	0	288.63
	-0.0642376	0.255469	+	5.7164	6.73609	+	-5.78063	5.09282	sp|Q5UIP0|RIF1_HUMAN;sp|Q5UIP0-2|RIF1_HUMAN	sp|Q5UIP0|RIF1_HUMAN;sp|Q5UIP0-2|RIF1_HUMAN	Q5UIP0	Q5UIP0	RIF1	28.3405	33.3628	28.5655	27.7641	27.105	33.7889	27.5355	33.4883	28.2527	27.5268	26.9866	33.3924	97	97	97	53.6	53.6	53.6	274.46	0	323.31
+	5.15454	6.28889	+	5.49853	5.66479		-0.343991	0.420877	sp|Q6ZU65|UBN2_HUMAN;sp|Q6ZU65-2|UBN2_HUMAN	sp|Q6ZU65|UBN2_HUMAN;sp|Q6ZU65-2|UBN2_HUMAN	Q6ZU65	Q6ZU65	UBN2	26.5484	31.5517	32.0746	26.5598	32.1098	32.8753	26.2477	31.8983	31.2188	26.876	31.4468	31.9006	53	53	53	48.8	48.8	48.8	146.09	0	323.31
+	1.56242	1.20746	+	5.47442	3.09862	+	-3.912	2.61922	sp|Q9UHD8|SEPT9_HUMAN;sp|Q9UHD8-7|SEPT9_HUMAN;sp|Q9UHD8-2|SEPT9_HUMAN;sp|Q9UHD8-5|SEPT9_HUMAN;sp|Q9UHD8-3|SEPT9_HUMAN;sp|Q9UHD8-4|SEPT9_HUMAN;sp|Q9UHD8-9|SEPT9_HUMAN;sp|Q9UHD8-8|SEPT9_HUMAN	sp|Q9UHD8|SEPT9_HUMAN;sp|Q9UHD8-7|SEPT9_HUMAN;sp|Q9UHD8-2|SEPT9_HUMAN;sp|Q9UHD8-5|SEPT9_HUMAN;sp|Q9UHD8-3|SEPT9_HUMAN	Q9UHD8	Q9UHD8	SEPT9	21.7515	28.6034	24.087	21.231	25.289	28.8778	22.8064	26.4015	22.6474	24.3232	24.3384	28.127	18	18	18	44	44	44	65.401	0	71.922
+	5.7124	7.43854	+	5.14831	6.08834		0.564082	1.26016	sp|Q14244|MAP7_HUMAN;sp|Q14244-6|MAP7_HUMAN;sp|Q14244-7|MAP7_HUMAN;sp|Q14244-3|MAP7_HUMAN;sp|Q14244-5|MAP7_HUMAN;sp|Q3KQU3-3|MA7D1_HUMAN;sp|Q3KQU3-2|MA7D1_HUMAN;sp|Q3KQU3-4|MA7D1_HUMAN;sp|Q3KQU3|MA7D1_HUMAN	sp|Q14244|MAP7_HUMAN;sp|Q14244-6|MAP7_HUMAN;sp|Q14244-7|MAP7_HUMAN;sp|Q14244-3|MAP7_HUMAN;sp|Q14244-5|MAP7_HUMAN	Q14244	Q14244	MAP7	27.4535	32.769	33.3104	27.3467	33.0626	32.7246	26.879	31.8818	32.7819	27.4766	32.8505	32.3736	42	42	7	53.9	53.9	7.1	84.051	0	323.31
	0.489789	0.570336	+	4.53358	2.96511	+	-4.0438	5.66687	sp|P62140|PP1B_HUMAN	sp|P62140|PP1B_HUMAN	P62140	P62140	PP1B	21.6779	28.1456	24.4603	24.4738	24.4438	28.8798	24.6976	28.0189	24.1137	24.758	24.5486	28.6973	19	6	6	62.1	26	26	37.186	0	40.579
	0.22495	1.56808	+	4.51759	8.42317	+	-4.29264	8.22886	sp|P62136|PP1A_HUMAN;sp|P62136-2|PP1A_HUMAN;sp|P62136-3|PP1A_HUMAN	sp|P62136|PP1A_HUMAN;sp|P62136-2|PP1A_HUMAN;sp|P62136-3|PP1A_HUMAN	P62136	P62136	PP1A	27.4014	31.8671	27.4874	27.1425	27.3191	31.6841	27.1887	31.9245	27.5652	27.3747	27.6353	31.7019	21	21	6	66.7	66.7	23	37.512	0	224.77
+	3.75897	6.55444	+	4.31924	6.15312		-0.560272	1.543	sp|P62280|RS11_HUMAN	sp|P62280|RS11_HUMAN	P62280	P62280	RS11	29.7956	34.2661	33.8289	29.7354	33.4389	34.4085	30.0372	33.8288	33.4672	29.4242	33.2932	33.766	18	18	18	66.5	66.5	66.5	18.431	0	91.068
+	2.14931	2.26228	+	4.28761	2.69882	+	-2.1383	1.71685	sp|Q14980-2|NUMA1_HUMAN	sp|Q14980-2|NUMA1_HUMAN	Q14980-2	Q14980	NUMA1	25.9672	31.7221	29.9801	27.6887	29.7442	33.1497	28.495	30.121	29.011	26.996	29.0089	31.3046	93	93	2	54.3	54.3	0.6	236.51	0	323.31
+	3.88909	8.09602	+	4.00568	6.3283		-0.116585	0.284323	sp|P62913-2|RL11_HUMAN;sp|P62913|RL11_HUMAN	sp|P62913-2|RL11_HUMAN;sp|P62913|RL11_HUMAN	P62913-2	P62913	RL11	27.8969	31.9082	31.7398	27.6079	31.4879	31.9917	27.5639	31.4922	31.5607	27.6355	31.4722	31.3348	12	12	12	66.7	66.7	66.7	20.124	0	63.759
+	3.49326	5.03167	+	3.97709	5.20999		-0.483828	0.951298	sp|Q9Y6J0|CABIN_HUMAN;sp|Q9Y6J0-2|CABIN_HUMAN	sp|Q9Y6J0|CABIN_HUMAN;sp|Q9Y6J0-2|CABIN_HUMAN	Q9Y6J0	Q9Y6J0	CABIN	28.3387	31.9482	32.2422	28.8947	32.0407	32.7402	28.0954	32.3576	31.5056	27.9393	31.4526	32.1304	77	77	77	48.9	48.9	48.9	246.35	0	323.31
+	6.34019	7.83116	+	3.90444	5.3295	+	2.43575	4.17735	sp|Q9Y2V0|CO041_HUMAN;sp|Q9Y2V0-2|CO041_HUMAN	sp|Q9Y2V0|CO041_HUMAN;sp|Q9Y2V0-2|CO041_HUMAN	Q9Y2V0	Q9Y2V0	CO041	27.1476	31.3977	33.7597	27.5036	33.6768	31.5037	27.243	30.5541	33.4881	26.8876	33.218	30.9441	15	15	15	78.6	78.6	78.6	32.264	0	235.73
+	3.65104	2.13793	+	3.75732	1.89317		-0.106275	0.184241	sp|Q9Y294|ASF1A_HUMAN	sp|Q9Y294|ASF1A_HUMAN	Q9Y294	Q9Y294	ASF1A	22.4238	28.7336	28.8312	24.8115	28.5031	28.8281	27.5571	28.2228	28.2719	24.2616	28.0521	28.2989	8	6	6	59.3	53.9	53.9	22.968	0	136.32
+	2.68081	2.28197	+	3.51169	2.50143		-0.830875	0.748431	sp|Q9BXS6-3|NUSAP_HUMAN;sp|Q9BXS6-2|NUSAP_HUMAN;sp|Q9BXS6-4|NUSAP_HUMAN;sp|Q9BXS6-5|NUSAP_HUMAN;sp|Q9BXS6|NUSAP_HUMAN;sp|Q9BXS6-7|NUSAP_HUMAN;sp|Q9BXS6-6|NUSAP_HUMAN	sp|Q9BXS6-3|NUSAP_HUMAN;sp|Q9BXS6-2|NUSAP_HUMAN;sp|Q9BXS6-4|NUSAP_HUMAN;sp|Q9BXS6-5|NUSAP_HUMAN;sp|Q9BXS6|NUSAP_HUMAN;sp|Q9BXS6-7|NUSAP_HUMAN;sp|Q9BXS6-6|NUSAP_HUMAN	Q9BXS6-3	Q9BXS6	NUSAP	22.4341	27.2268	26.5005	24.6963	25.9602	26.9716	22.8331	25.5401	24.8322	21.782	25.1758	26.0537	11	11	11	27.8	27.8	27.8	49.195	0	50.915
+	1.74184	3.44493	+	3.30327	4.94551		-1.56143	3.23585	sp|P12270|TPR_HUMAN;sp|P12270-2|TPR_HUMAN	sp|P12270|TPR_HUMAN	P12270	P12270	TPR	29.4184	32.3884	30.8041	28.9241	31.075	32.4918	28.4511	32.0011	30.3253	28.7656	30.3223	31.8911	98	98	98	43.8	43.8	43.8	267.29	0	323.31
+	5.65978	7.55793	+	3.2013	5.25174	+	2.45847	4.64403	sp|Q8IWY9|CDAN1_HUMAN;sp|Q8IWY9-1|CDAN1_HUMAN	sp|Q8IWY9|CDAN1_HUMAN;sp|Q8IWY9-1|CDAN1_HUMAN	Q8IWY9	Q8IWY9	CDAN1	30.467	33.5723	36.0097	30.1358	35.9516	33.6888	30.1002	32.9803	35.742	29.8484	35.4874	33.1154	56	56	56	56.2	56.2	56.2	134.12	0	323.31
+	2.30862	3.46384	+	2.79779	3.51072		-0.489169	0.641834	sp|P54198|HIRA_HUMAN;sp|P54198-2|HIRA_HUMAN	sp|P54198|HIRA_HUMAN;sp|P54198-2|HIRA_HUMAN	P54198	P54198	HIRA	29.9113	32.2365	32.4805	30.62	32.7015	33.4479	29.4158	32.6695	31.6025	29.608	32.005	32.3924	53	53	53	66.6	66.6	66.6	111.83	0	323.31
+	10.409	2.7329		2.68058	0.544305	+	7.7284	5.79638	sp|Q86UE8-2|TLK2_HUMAN	sp|Q86UE8-2|TLK2_HUMAN	Q86UE8-2	Q86UE8	TLK2	21.8357	26.6026	35.0605	20.9633	35.0531	27.8925	23.8291	26.2864	34.791	30.9091	34.2686	27.478	53	53	0	72.4	72.4	0	85.443	0	323.31
+	6.6643	7.38749	+	2.31362	4.1054	+	4.35069	5.14596	sp|P62805|H4_HUMAN	sp|P62805|H4_HUMAN	P62805	P62805	H4	30.2548	32.2759	36.2978	29.9542	37.0433	32.8834	29.8856	32.3101	36.9672	29.8895	36.3329	31.7692	20	20	20	68.9	68.9	68.9	11.367	0	138.57
+	6.44462	6.03686	+	2.0673	1.96635	+	4.37732	3.57379	sp|P84243|H33_HUMAN	sp|P84243|H33_HUMAN	P84243	P84243	H33	30.5972	31.2298	37.2195	29.678	36.0858	33.4091	30.7505	32.0271	37.1373	30.5737	36.9353	33.2026	17	17	4	69.1	69.1	33.8	15.328	0	132.98
+	3.33412	6.04172		1.9561	1.29476		1.37802	0.884109	sp|Q13185|CBX3_HUMAN;sp|P83916|CBX1_HUMAN	sp|Q13185|CBX3_HUMAN	Q13185	Q13185	CBX3	22.6236	22.5526	26.043	22.8591	26.0114	25.6763	22.3468	24.5396	26.2764	23.1534	25.9887	26.0388	3	3	2	22.4	22.4	15.8	20.811	0	11.532
+	3.68067	3.21172		1.82634	1.28574	+	1.85433	2.35134	sp|P52597|HNRPF_HUMAN	sp|P52597|HNRPF_HUMAN	P52597	P52597	HNRPF	22.7213	25.3939	26.6435	24.9696	27.0538	24.5127	22.1625	25.7877	26.6271	22.5347	26.7863	23.999	7	5	5	26.3	19.8	19.8	45.671	0	42.276
+	2.3304	4.14129		1.72534	2.40415		0.605056	0.803054	sp|P46013|KI67_HUMAN;sp|P46013-2|KI67_HUMAN	sp|P46013|KI67_HUMAN;sp|P46013-2|KI67_HUMAN	P46013	P46013	KI67	24.5235	26.0531	27.2122	24.8496	26.9035	27.0914	23.8905	25.6661	26.3788	24.4361	26.5269	25.7905	13	13	13	7.5	7.5	7.5	358.69	0	58.334
+	11.1058	3.4197		1.58899	0.268979	+	9.51683	2.86376	sp|Q71DI3|H32_HUMAN	sp|Q71DI3|H32_HUMAN	Q71DI3	Q71DI3	H32	28.4879	25.7941	35.7681	26.6557	36.0841	30.5819	22.7821	26.3337	36.0573	20.7936	35.2331	22.3656	16	3	1	69.1	33.8	23.5	15.388	0	126.59
+	6.28732	4.51003		1.57002	1.24935	+	4.71731	5.57671	sp|P05386|RLA1_HUMAN	sp|P05386|RLA1_HUMAN	P05386	P05386	RLA1	24.3614	25.0311	30.2233	23.542	30.1877	25.8746	24.8152	24.7528	29.7172	21.9922	29.7319	25.3322	3	3	3	79.8	79.8	79.8	11.514	0	80.007
+	9.80894	4.93035		1.50887	0.886245	+	8.30007	6.85252	sp|Q9UKI8|TLK1_HUMAN;sp|Q9UKI8-2|TLK1_HUMAN;sp|Q9UKI8-4|TLK1_HUMAN;sp|Q9UKI8-3|TLK1_HUMAN	sp|Q9UKI8|TLK1_HUMAN;sp|Q9UKI8-2|TLK1_HUMAN;sp|Q9UKI8-4|TLK1_HUMAN;sp|Q9UKI8-3|TLK1_HUMAN	Q9UKI8	Q9UKI8	TLK1	22.4497	25.2999	33.6583	22.4751	33.446	25.4805	25.9076	24.3726	32.9778	23.0812	33.0672	24.7961	37	27	2	63.4	51.6	1.7	86.699	0	323.31
+	1.38547	3.47159		1.46124	3.04063		-0.0757613	0.136974	sp|P51114-2|FXR1_HUMAN;sp|P51114|FXR1_HUMAN;sp|P51114-3|FXR1_HUMAN	sp|P51114-2|FXR1_HUMAN;sp|P51114|FXR1_HUMAN;sp|P51114-3|FXR1_HUMAN	P51114-2	P51114	FXR1	26.4372	28.1559	28.4244	26.7184	28.2679	28.8174	27.0711	28.1791	28.4075	27.2094	27.8782	28.1286	15	13	12	34.7	31.7	30.2	60.791	0	69.992
+	2.91425	5.00387		1.43984	3.02981		1.47442	2.35577	sp|P26373|RL13_HUMAN;sp|P26373-2|RL13_HUMAN	sp|P26373|RL13_HUMAN;sp|P26373-2|RL13_HUMAN	P26373	P26373	RL13	28.6453	30.1627	32.0445	28.6848	31.9541	30.7853	28.7886	29.6451	30.9978	28.8593	31.6385	30.1443	9	9	9	40.3	40.3	40.3	24.261	0	68.433
+	5.58196	5.49885		1.35847	3.33126	+	4.22349	4.65343	sp|P06748|NPM_HUMAN;sp|P06748-3|NPM_HUMAN;sp|P06748-2|NPM_HUMAN	sp|P06748|NPM_HUMAN;sp|P06748-3|NPM_HUMAN;sp|P06748-2|NPM_HUMAN	P06748	P06748	NPM	25.8907	27.1135	31.7506	25.741	31.6653	27.0319	25.1711	26.702	30.4612	25.3431	30.5965	26.7323	12	12	12	49	49	49	32.575	0	189.39
+	3.53555	3.37594		1.34149	1.29178	+	2.19406	1.61312	sp|P39687|AN32A_HUMAN;sp|Q92688-2|AN32B_HUMAN;sp|Q92688|AN32B_HUMAN	sp|P39687|AN32A_HUMAN	P39687	P39687	AN32A	23.3056	24.9762	26.3762	22.4263	27.6659	22.6152	22.3409	24.4598	25.3852	22.6746	25.4624	24.0622	3	3	3	16.5	16.5	16.5	28.585	0	20.359
+	1.61795	2.93738		1.34138	2.29444		0.276575	0.266443	sp|Q14444-2|CAPR1_HUMAN;sp|Q14444|CAPR1_HUMAN	sp|Q14444-2|CAPR1_HUMAN;sp|Q14444|CAPR1_HUMAN	Q14444-2	Q14444	CAPR1	28.3301	28.9372	30.7978	28.1797	29.7309	29.9714	28.4954	29.7123	30.1684	28.5957	29.3755	30.3454	15	15	15	24.4	24.4	24.4	76.861	0	153.74
+	1.21117	3.69746		1.32564	3.10737		-0.114464	0.176362	sp|P30044-2|PRDX5_HUMAN;sp|P30044|PRDX5_HUMAN;sp|P30044-3|PRDX5_HUMAN;sp|P30044-4|PRDX5_HUMAN	sp|P30044-2|PRDX5_HUMAN;sp|P30044|PRDX5_HUMAN;sp|P30044-3|PRDX5_HUMAN;sp|P30044-4|PRDX5_HUMAN	P30044-2	P30044	PRDX5	25.3087	26.3095	26.5295	25.0387	25.9521	26.07	25.3106	26.9688	26.6642	25.0781	26.4349	26.6902	7	7	7	49.4	49.4	49.4	17.031	0	24.382
+	2.68415	4.64943		1.23028	3.31739		1.45387	3.03068	sp|P62753|RS6_HUMAN	sp|P62753|RS6_HUMAN	P62753	P62753	RS6	27.8128	28.9516	30.8185	27.731	31.0542	29.3358	27.9029	29.4057	30.0527	28.3658	30.6237	29.0405	10	10	10	36.5	36.5	36.5	28.68	0	68.847
	0.93701	2.70336		1.22268	3.21378		-0.285673	0.992485	sp|Q06830|PRDX1_HUMAN	sp|Q06830|PRDX1_HUMAN	Q06830	Q06830	PRDX1	29.6491	30.8096	30.7659	29.1704	30.4051	31.0204	29.4822	30.6898	30.6337	29.9713	30.2164	30.6439	16	16	13	71.9	71.9	60.3	22.11	0	101.3
	0.790962	2.8405		1.21753	6.14435		-0.426569	1.47456	sp|P11021|BIP_HUMAN	sp|P11021|BIP_HUMAN	P11021	P11021	BIP	31.7211	32.8384	32.6727	31.4803	32.6814	32.8664	31.6146	32.8817	32.2581	31.6957	32.0634	32.7952	41	41	39	53.7	53.7	52.6	72.332	0	323.31
+	2.35951	2.41909		1.16243	0.898781		1.19708	1.17222	sp|Q8NEV1|CSK23_HUMAN;sp|P68400|CSK21_HUMAN;sp|P68400-2|CSK21_HUMAN	sp|Q8NEV1|CSK23_HUMAN;sp|P68400|CSK21_HUMAN;sp|P68400-2|CSK21_HUMAN	Q8NEV1	Q8NEV1	CSK23	23.5071	24.5558	25.903	24.4269	26.1048	25.0664	22.1249	24.6686	25.5836	22.7099	24.6155	23.1277	5	5	5	20.5	20.5	20.5	45.219	0	14.704
	0.139366	0.377799		1.13902	1.09778		-0.999657	1.19455	sp|Q92598-2|HS105_HUMAN;sp|Q92598-3|HS105_HUMAN;sp|Q92598|HS105_HUMAN;sp|Q92598-4|HS105_HUMAN;sp|O95757|HS74L_HUMAN;sp|P34932|HSP74_HUMAN	sp|Q92598-2|HS105_HUMAN;sp|Q92598-3|HS105_HUMAN;sp|Q92598|HS105_HUMAN;sp|Q92598-4|HS105_HUMAN	Q92598-2	Q92598	HS105	24.7786	25.4525	24.8941	23.8626	23.5714	24.8046	24.245	24.9294	24.3131	22.3905	23.0555	24.6462	7	7	7	9.7	9.7	9.7	92.115	0	12.521
+	2.53624	2.57395		1.09873	0.394874		1.43751	0.632868	sp|O96018|APBA3_HUMAN	sp|O96018|APBA3_HUMAN	O96018	O96018	APBA3	22.8551	23.0822	26.3682	23.4728	25.9345	26.6438	23.2043	22.8817	26.219	25.4391	26.5945	26.7586	3	3	3	5.9	5.9	5.9	61.453	0	9.6313
+	1.18579	5.16393		1.09871	3.73416		0.0870738	0.333596	sp|P31040-2|SDHA_HUMAN;sp|P31040|SDHA_HUMAN;sp|P31040-3|SDHA_HUMAN	sp|P31040-2|SDHA_HUMAN;sp|P31040|SDHA_HUMAN;sp|P31040-3|SDHA_HUMAN	P31040-2	P31040	SDHA	25.396	26.2446	26.6718	25.2603	26.4973	26.6508	25.3167	26.6956	26.574	25.6442	26.6172	26.421	8	8	8	14.9	14.9	14.9	67.299	0	30.479
+	5.09653	7.30289		1.09363	4.06084	+	4.0029	6.62002	sp|P05388|RLA0_HUMAN;sp|P05388-2|RLA0_HUMAN;sp|Q8NHW5|RLA0L_HUMAN	sp|P05388|RLA0_HUMAN;sp|P05388-2|RLA0_HUMAN;sp|Q8NHW5|RLA0L_HUMAN	P05388	P05388	RLA0	26.1365	27.2409	31.5932	26.0522	31.2089	27.1465	25.8697	27.0374	31.0131	26.3382	30.9675	27.3464	15	15	15	58.4	58.4	58.4	34.273	0	111.64
	0.784651	2.74267		1.07691	4.71368		-0.292263	1.0076	sp|P0DMV9|HS71B_HUMAN;sp|P0DMV8|HS71A_HUMAN;sp|P0DMV8-2|HS71A_HUMAN	sp|P0DMV9|HS71B_HUMAN;sp|P0DMV8|HS71A_HUMAN;sp|P0DMV8-2|HS71A_HUMAN	P0DMV9	P0DMV9	HS71B	31.938	33.0515	32.9686	31.7466	33.0066	33.0733	32.1023	33.0986	32.6812	32.105	32.3739	32.976	34	29	20	57.6	52	33.4	70.051	0	323.31
+	1.51889	3.50171		1.04325	3.25735		0.475643	0.901912	sp|P62829|RL23_HUMAN	sp|P62829|RL23_HUMAN	P62829	P62829	RL23	28.8279	29.6337	30.9124	28.947	30.2952	30.0497	28.6862	29.5382	30.1945	28.6935	29.8281	30.1059	8	8	8	47.1	47.1	47.1	14.865	0	59.016
+	3.34374	3.58744		0.98902	1.82903	+	2.35472	2.28429	sp|P52294|IMA5_HUMAN;sp|O60684|IMA7_HUMAN;sp|O15131|IMA6_HUMAN	sp|P52294|IMA5_HUMAN	P52294	P52294	IMA5	22.3353	24.0413	26.3391	22.8902	27.164	23.6298	22.7738	24.0138	25.5451	22.6259	24.9518	22.8963	7	7	7	17.1	17.1	17.1	60.221	0	48.04
+	4.04937	4.619		0.909591	2.53316	+	3.13978	3.94154	sp|P62917|RL8_HUMAN	sp|P62917|RL8_HUMAN	P62917	P62917	RL8	26.2331	27.0476	30.3847	25.9858	30.3679	26.8326	25.471	26.9066	28.9814	26.2247	30.378	26.7662	15	15	15	44	44	44	28.024	0	131.39
	0.993421	1.12478		0.90889	0.450622		0.0845308	0.0284109	sp|P13639|EF2_HUMAN	sp|P13639|EF2_HUMAN	P13639	P13639	EF2	26.0819	25.7961	28.1376	26.1969	26.2857	28.4642	25.363	25.1969	27.8416	26.6462	25.9967	28.4664	12	12	12	16.2	16.2	16.2	95.337	0	21.156
	0.714105	2.20926		0.908607	1.77988		-0.194502	0.406879	sp|P38646|GRP75_HUMAN	sp|P38646|GRP75_HUMAN	P38646	P38646	GRP75	30.0115	30.6794	30.7498	29.6355	30.7059	30.7172	30.3616	31.4956	31.0016	30.4823	30.89	31.2331	31	30	30	53.6	53.6	53.6	73.68	0	323.31
+	2.21431	3.81788		0.855071	0.329514		1.35924	0.587189	sp|P11802|CDK4_HUMAN;sp|P11802-2|CDK4_HUMAN;sp|Q00535-2|CDK5_HUMAN;sp|P24941-2|CDK2_HUMAN;sp|Q00535|CDK5_HUMAN;sp|P06493|CDK1_HUMAN;sp|P24941|CDK2_HUMAN;sp|Q00526|CDK3_HUMAN;sp|Q00534|CDK6_HUMAN;sp|Q96Q40-6|CDK15_HUMAN;sp|P50750|CDK9_HUMAN;sp|Q96Q40-4|CDK15_HUMAN;sp|Q96Q40-3|CDK15_HUMAN;sp|O94921-3|CDK14_HUMAN;sp|Q96Q40-5|CDK15_HUMAN;sp|Q96Q40|CDK15_HUMAN;sp|O94921-2|CDK14_HUMAN;sp|O94921|CDK14_H…	sp|P11802|CDK4_HUMAN;sp|P11802-2|CDK4_HUMAN	P11802	P11802	CDK4	23.7343	25.7689	26.4881	23.9876	25.8804	25.9466	23.1189	21.4224	25.8518	24.2767	25.7544	25.3999	7	7	6	29.7	29.7	27.1	33.729	0	12.752
	0.7693	2.29292		0.84477	1.97337		-0.0754704	0.183205	sp|Q16778|H2B2E_HUMAN;sp|P33778|H2B1B_HUMAN;sp|P23527|H2B1O_HUMAN;sp|Q8N257|H2B3B_HUMAN;sp|P06899|H2B1J_HUMAN;sp|Q96A08|H2B1A_HUMAN;sp|Q6DRA6|H2B2D_HUMAN;sp|Q6DN03|H2B2C_HUMAN	sp|Q16778|H2B2E_HUMAN;sp|P33778|H2B1B_HUMAN;sp|P23527|H2B1O_HUMAN;sp|Q8N257|H2B3B_HUMAN;sp|P06899|H2B1J_HUMAN;sp|Q96A08|H2B1A_HUMAN	Q16778	Q16778	H2B2E	29.1195	29.4849	29.9362	28.5184	29.5615	29.9078	29.0508	30.0235	29.9358	29.4239	29.7563	30.0753	9	9	2	60.3	60.3	7.9	13.92	0	42.477
+	1.15154	2.35663		0.833794	1.54479		0.317742	0.625226	sp|Q06787-5|FMR1_HUMAN;sp|Q06787-8|FMR1_HUMAN;sp|Q06787-6|FMR1_HUMAN;sp|Q06787-3|FMR1_HUMAN;sp|Q06787|FMR1_HUMAN;sp|Q06787-4|FMR1_HUMAN;sp|Q06787-9|FMR1_HUMAN;sp|Q06787-7|FMR1_HUMAN;sp|Q06787-2|FMR1_HUMAN;sp|Q06787-10|FMR1_HUMAN;sp|Q06787-11|FMR1_HUMAN	sp|Q06787-5|FMR1_HUMAN;sp|Q06787-8|FMR1_HUMAN;sp|Q06787-6|FMR1_HUMAN;sp|Q06787-3|FMR1_HUMAN;sp|Q06787|FMR1_HUMAN;sp|Q06787-4|FMR1_HUMAN;sp|Q06787-9|FMR1_HUMAN;sp|Q06787-7|FMR1_HUMAN;sp|Q06787-2|FMR1_HUMAN;sp|Q06787-10|FMR1_HUMAN;sp|Q06787-11|FMR1_HUMAN	Q06787-5	Q06787	FMR1	28.1405	29.1375	29.8261	28.3792	29.5297	29.7955	28.5549	29.5786	30.2024	29.2644	29.387	29.1626	23	23	20	43.5	43.5	37.7	68.454	0	170.69
	0.75917	0.697251		0.768103	0.396263		-0.00893307	0.0134924	sp|P63241|IF5A1_HUMAN;sp|P63241-2|IF5A1_HUMAN;sp|Q9GZV4|IF5A2_HUMAN;sp|Q6IS14|IF5AL_HUMAN	sp|P63241|IF5A1_HUMAN;sp|P63241-2|IF5A1_HUMAN;sp|Q9GZV4|IF5A2_HUMAN;sp|Q6IS14|IF5AL_HUMAN	P63241	P63241	IF5A1	25.5922	25.3348	26.0565	22.6363	25.4743	26.0592	25.8513	26.1467	25.9198	26.2898	25.9557	25.9013	4	4	4	36.4	36.4	36.4	16.832	0	15.697
+	6.99715	6.98673		0.724235	0.847898	+	6.27291	5.1239	sp|Q16576|RBBP7_HUMAN;sp|Q16576-2|RBBP7_HUMAN	sp|Q16576|RBBP7_HUMAN;sp|Q16576-2|RBBP7_HUMAN	Q16576	Q16576	RBBP7	29.4639	29.0102	36.6411	28.8013	36.5372	30.6783	29.5887	29.6943	36.0757	29.1844	35.7729	30.5525	29	21	21	80.7	72.5	72.5	47.82	0	323.31
	0.581572	2.57086		0.700403	4.81217		-0.118832	0.391403	sp|P11142|HSP7C_HUMAN;sp|P11142-2|HSP7C_HUMAN;sp|P54652|HSP72_HUMAN	sp|P11142|HSP7C_HUMAN;sp|P11142-2|HSP7C_HUMAN	P11142	P11142	HSP7C	32.5241	33.1541	33.2693	32.3736	33.3055	33.1544	32.5785	33.2875	33.0257	32.5458	32.7477	33.2276	39	37	30	63.5	62.4	54.5	70.897	0	323.31
+	5.58745	4.6655		0.688644	0.490488	+	4.8988	4.48166	sp|P30050|RL12_HUMAN;sp|P30050-2|RL12_HUMAN	sp|P30050|RL12_HUMAN;sp|P30050-2|RL12_HUMAN	P30050	P30050	RL12	24.9129	25.3911	30.4924	22.9318	29.7117	24.8625	24.721	26.0165	29.7067	25.0657	30.0705	24.1159	7	7	7	60	60	60	17.818	0	121.75
	0.687025	2.68317		0.679604	1.89744		0.00742054	0.0161011	sp|Q99878|H2A1J_HUMAN;sp|Q96KK5|H2A1H_HUMAN;sp|Q9BTM1|H2AJ_HUMAN;sp|Q16777|H2A2C_HUMAN;sp|Q6FI13|H2A2A_HUMAN;sp|P20671|H2A1D_HUMAN;sp|P0C0S8|H2A1_HUMAN;sp|Q9BTM1-2|H2AJ_HUMAN	sp|Q99878|H2A1J_HUMAN;sp|Q96KK5|H2A1H_HUMAN;sp|Q9BTM1|H2AJ_HUMAN;sp|Q16777|H2A2C_HUMAN;sp|Q6FI13|H2A2A_HUMAN;sp|P20671|H2A1D_HUMAN;sp|P0C0S8|H2A1_HUMAN;sp|Q9BTM1-2|H2AJ_HUMAN	Q99878	Q99878	H2A1J	28.9216	29.1137	29.6369	28.4387	29.3674	29.5929	28.9017	29.7598	29.6431	29.0595	29.4222	29.5736	5	5	2	35.9	35.9	14.1	13.936	0	37.53
	0.87649	2.81861		0.677667	2.43622		0.198823	0.572571	sp|P60891|PRPS1_HUMAN;sp|P60891-2|PRPS1_HUMAN;sp|P21108|PRPS3_HUMAN;sp|P11908|PRPS2_HUMAN;sp|P11908-2|PRPS2_HUMAN	sp|P60891|PRPS1_HUMAN;sp|P60891-2|PRPS1_HUMAN;sp|P21108|PRPS3_HUMAN	P60891	P60891	PRPS1	24.479	25.0056	25.6195	24.0972	25.3163	25.0691	24.6202	25.376	25.3968	24.5835	24.9533	25.04	5	5	5	14.5	14.5	14.5	34.834	0	7.4066
	-0.144403	0.13632		0.671441	2.20307		-0.815844	2.46133	sp|P51784|UBP11_HUMAN;sp|Q13107-2|UBP4_HUMAN;sp|Q9Y4E8-2|UBP15_HUMAN;sp|Q9Y4E8-3|UBP15_HUMAN;sp|Q13107|UBP4_HUMAN;sp|Q9Y4E8|UBP15_HUMAN	sp|P51784|UBP11_HUMAN	P51784	P51784	UBP11	27.6768	27.8729	27.4317	27.477	27.4613	27.9106	27.0275	28.0931	27.0726	27.1363	26.7744	28.1269	17	17	17	25.2	25.2	25.2	109.82	0	63.289
+	5.29057	3.85386		0.667482	0.542995	+	4.62309	4.31738	sp|P62906|RL10A_HUMAN	sp|P62906|RL10A_HUMAN	P62906	P62906	RL10A	22.7432	23.6901	29.2268	22.4918	28.3723	23.3395	21.7567	23.2373	27.292	24.3869	27.6497	23.7817	7	7	7	40.1	40.1	40.1	24.831	0	37.816
	0.664133	1.09319		0.656475	0.800506		0.007658	0.0184765	sp|P49458|SRP09_HUMAN;sp|P49458-2|SRP09_HUMAN	sp|P49458|SRP09_HUMAN	P49458	P49458	SRP09	28.2976	28.6821	29.2271	27.2061	28.7408	28.9418	28.3574	28.9539	28.741	29.151	28.9598	29.0601	7	7	7	68.6	68.6	68.6	10.112	0	20.154
	0.789806	1.372		0.638341	0.780019		0.151465	0.471382	sp|P37108|SRP14_HUMAN	sp|P37108|SRP14_HUMAN	P37108	P37108	SRP14	28.0776	28.66	29.1402	27.3368	28.983	28.8257	28.8109	29.308	29.1922	29.0068	29.0759	28.9918	8	8	8	59.6	59.6	59.6	14.57	0	45.61
+	5.46682	2.14147		0.60678	0.138002	+	4.86004	2.08289	sp|Q8WV44|TRI41_HUMAN;sp|Q8WV44-2|TRI41_HUMAN;sp|Q8WV44-4|TRI41_HUMAN;sp|Q8WV44-3|TRI41_HUMAN	sp|Q8WV44|TRI41_HUMAN;sp|Q8WV44-2|TRI41_HUMAN;sp|Q8WV44-4|TRI41_HUMAN	Q8WV44	Q8WV44	TRI41	21.6566	23.1748	29.7393	27.1175	30.1567	26.1059	22.2371	21.5747	27.2502	21.1858	26.9181	23.7688	25	25	25	50.6	50.6	50.6	71.669	0	128.47
	0.911724	3.35008		0.601274	2.78681		0.31045	0.981217	sp|O15235|RT12_HUMAN	sp|O15235|RT12_HUMAN	O15235	O15235	RT12	23.8386	24.8095	25.0792	24.0924	25.0965	24.4072	24.0181	24.4565	24.6894	23.8362	24.5671	24.5172	4	4	4	39.9	39.9	39.9	15.173	0	8.2924
+	3.89371	3.3772		0.600965	0.342671	+	3.29275	3.21848	sp|Q504Q3-2|PAN2_HUMAN;sp|Q504Q3-3|PAN2_HUMAN;sp|Q504Q3|PAN2_HUMAN	sp|Q504Q3-2|PAN2_HUMAN;sp|Q504Q3-3|PAN2_HUMAN;sp|Q504Q3|PAN2_HUMAN	Q504Q3-2	Q504Q3	PAN2	22.9922	24.3345	27.148	24.4339	26.8612	23.0146	21.812	23.9919	26.1539	22.0338	26.6836	22.3347	9	9	9	8.7	8.7	8.7	135.01	0	17.699
+	1.91369	4.218		0.56732	1.79252		1.34637	3.63214	sp|P62266|RS23_HUMAN	sp|P62266|RS23_HUMAN	P62266	P62266	RS23	27.911	28.5974	30.2407	27.6301	29.9913	28.4228	28.3688	28.6906	29.6593	27.8943	29.5677	28.3627	8	8	8	54.5	54.5	54.5	15.807	0	22.161
	0.331123	1.17566		0.559842	2.19116		-0.228719	0.573327	sp|P30041|PRDX6_HUMAN	sp|P30041|PRDX6_HUMAN	P30041	P30041	PRDX6	25.8938	26.4266	26.3474	25.6886	26.571	26.7489	26.0241	26.5209	26.3628	26.1611	25.811	26.3105	5	5	5	32.6	32.6	32.6	25.035	0	24.21
+	1.73137	3.64215		0.529939	1.63157		1.20143	2.39946	sp|P27635|RL10_HUMAN;sp|Q96L21|RL10L_HUMAN	sp|P27635|RL10_HUMAN	P27635	P27635	RL10	29.4737	29.7185	31.7588	29.3416	31.5965	30.2859	29.7909	30.3215	30.7513	29.744	31.1691	30.1441	13	13	13	51.9	51.9	51.9	24.604	0	155.29
+	2.3508	3.67617		0.514985	0.68965	+	1.83581	2.56471	sp|P61513|RL37A_HUMAN;sp|A6NKH3|RL37L_HUMAN	sp|P61513|RL37A_HUMAN	P61513	P61513	RL37A	26.5049	27.2149	28.9207	25.4125	27.9883	25.8617	25.9953	26.3962	27.8087	25.8119	28.41	26.3117	4	4	4	38	38	38	10.275	0	16.636
+	1.95277	1.67512		0.488904	0.256685		1.46386	3.11959	sp|Q8NC51-4|PAIRB_HUMAN;sp|Q8NC51-3|PAIRB_HUMAN;sp|Q8NC51-2|PAIRB_HUMAN;sp|Q8NC51|PAIRB_HUMAN	sp|Q8NC51-4|PAIRB_HUMAN;sp|Q8NC51-3|PAIRB_HUMAN;sp|Q8NC51-2|PAIRB_HUMAN;sp|Q8NC51|PAIRB_HUMAN	Q8NC51-4	Q8NC51	PAIRB	25.3892	24.4911	26.7094	25.0695	26.2457	24.9432	25.4125	25.4354	26.6355	22.2996	26.3914	25.2569	4	4	4	12.4	12.4	12.4	42.426	0	56.973
	0.0800548	0.521414		0.450109	1.27876		-0.370054	0.908013	sp|P06576|ATPB_HUMAN	sp|P06576|ATPB_HUMAN	P06576	P06576	ATPB	24.6684	25.1557	24.6527	24.3553	24.5135	24.5233	24.44	25.2952	24.9316	24.68	24.3661	24.9699	4	4	4	9.8	9.8	9.8	56.559	0	10.22
+	1.90918	3.79659		0.446404	0.644105		1.46278	2.72731	sp|P62857|RS28_HUMAN	sp|P62857|RS28_HUMAN	P62857	P62857	RS28	23.7777	23.7892	26.0093	23.4043	25.5064	24.201	24.1557	24.6972	26.0905	24.4312	25.7994	24.8672	3	3	3	39.1	39.1	39.1	7.8409	0	20.278
+	1.1138	2.40362		0.436854	0.763964		0.676945	2.47459	sp|Q9Y3Y2-4|CHTOP_HUMAN;sp|Q9Y3Y2|CHTOP_HUMAN;sp|Q9Y3Y2-3|CHTOP_HUMAN	sp|Q9Y3Y2-4|CHTOP_HUMAN;sp|Q9Y3Y2|CHTOP_HUMAN;sp|Q9Y3Y2-3|CHTOP_HUMAN	Q9Y3Y2-4	Q9Y3Y2	CHTOP	24.9088	25.9556	26.7537	24.9443	26.5504	25.5199	25.9712	25.888	26.3518	25.6592	26.2829	25.8674	3	3	3	17.8	17.8	17.8	21.918	0	35.039
+	4.05006	5.33938		0.429055	1.65862	+	3.621	4.53789	sp|P36578|RL4_HUMAN	sp|P36578|RL4_HUMAN	P36578	P36578	RL4	27.1244	27.0538	31.6475	26.9633	31.4008	27.6601	27.0168	27.5628	30.3372	26.9492	30.8684	27.4931	24	24	24	52.2	52.2	52.2	47.697	0	136.03
+	4.61794	6.01623		0.425581	0.903036	+	4.19236	5.70012	sp|P05387|RLA2_HUMAN	sp|P05387|RLA2_HUMAN	P05387	P05387	RLA2	26.3527	26.9502	31.2749	25.6842	31.0223	26.4495	26.4606	26.8861	30.5738	26.4353	30.5335	26.3493	8	8	8	80.9	80.9	80.9	11.665	0	145.95
+	2.43224	3.81492		0.425387	0.794012	+	2.00685	3.18296	sp|P83881|RL36A_HUMAN	sp|P83881|RL36A_HUMAN	P83881	P83881	RL36A	25.5523	25.5622	28.3113	24.773	27.5123	25.5088	25.527	25.8572	27.2323	25.6396	28.1649	26.2653	6	6	1	33	33	9.4	12.441	0	16.251
+	6.0573	8.24223		0.424426	0.391886	+	5.63288	4.56653	sp|Q07021|C1QBP_HUMAN	sp|Q07021|C1QBP_HUMAN	Q07021	Q07021	C1QBP	27.5501	26.8536	33.7793	27.4151	33.7767	28.8136	27.5333	27.3823	33.4057	27.4561	33.2222	28.6027	12	12	12	52.5	52.5	52.5	31.362	0	233.74
	0.743102	2.64474		0.423695	1.96853		0.319407	0.922432	sp|Q71UM5|RS27L_HUMAN;sp|P42677|RS27_HUMAN	sp|Q71UM5|RS27L_HUMAN;sp|P42677|RS27_HUMAN	Q71UM5	Q71UM5	RS27L	26.8738	27.5131	27.9225	27.033	27.9398	27.3259	27.0563	27.4518	27.3916	26.7403	27.4221	27.1074	2	2	2	25	25	25	9.4771	0	9.9174
+	1.18515	2.96572		0.417255	0.704631		0.767896	1.33517	sp|Q5JU85-3|IQEC2_HUMAN;sp|Q5JU85|IQEC2_HUMAN;sp|Q6DN90-2|IQEC1_HUMAN;sp|Q6DN90|IQEC1_HUMAN	sp|Q5JU85-3|IQEC2_HUMAN;sp|Q5JU85|IQEC2_HUMAN	Q5JU85-3	Q5JU85	IQEC2	26.3232	26.7011	28.2551	27.0192	27.8866	27.6684	26.6196	26.6664	27.9437	26.7699	27.3871	27.3651	17	17	17	22	22	22	105.1	0	70.213
+	4.69827	5.60624		0.411848	1.53596	+	4.28642	5.00845	sp|P50914|RL14_HUMAN	sp|P50914|RL14_HUMAN	P50914	P50914	RL14	24.5151	24.3897	29.7222	24.2014	29.0896	24.6359	24.1606	24.9431	28.5284	24.1258	28.4558	24.6817	8	8	8	33.5	33.5	33.5	23.432	0	21.361
+	2.07763	3.65264		0.394712	0.64211		1.68291	2.51503	sp|P42766|RL35_HUMAN	sp|P42766|RL35_HUMAN	P42766	P42766	RL35	28.6653	28.4635	31.5005	28.5834	30.6404	29.2469	29.1836	29.0974	30.736	28.4417	30.3076	29.6451	8	8	8	49.6	49.6	49.6	14.551	0	39.139
	0.584777	1.33802		0.393839	0.737114		0.190938	0.211957	sp|P33316-2|DUT_HUMAN;sp|P33316|DUT_HUMAN	sp|P33316-2|DUT_HUMAN;sp|P33316|DUT_HUMAN	P33316-2	P33316	DUT	26.9786	26.8612	28.1071	26.8223	27.1314	27.9131	27.2819	27.3628	28.1599	27.2578	27.2813	27.7788	8	8	8	58.5	58.5	58.5	17.748	0	28.7
+	1.93151	2.63885		0.374822	0.534794		1.55668	1.77226	sp|O43390|HNRPR_HUMAN;sp|O43390-3|HNRPR_HUMAN;sp|O43390-2|HNRPR_HUMAN;sp|O43390-4|HNRPR_HUMAN	sp|O43390|HNRPR_HUMAN;sp|O43390-3|HNRPR_HUMAN;sp|O43390-2|HNRPR_HUMAN;sp|O43390-4|HNRPR_HUMAN	O43390	O43390	HNRPR	26.8744	26.7371	29.339	26.5045	28.5907	27.3519	25.95	26.1104	28.0064	26.3781	27.4969	27.0068	13	13	9	24.6	24.6	18.5	70.942	0	34.881
	-0.139606	0.168093		0.372263	0.616416		-0.511868	1.17138	sp|P04075|ALDOA_HUMAN;sp|P04075-2|ALDOA_HUMAN;sp|P09972|ALDOC_HUMAN;sp|P05062|ALDOB_HUMAN	sp|P04075|ALDOA_HUMAN;sp|P04075-2|ALDOA_HUMAN	P04075	P04075	ALDOA	26.8731	26.9423	26.9634	26.2224	26.6345	27.4686	26.3877	26.6906	26.2889	27.2569	26.2949	27.1277	8	8	8	32.1	32.1	32.1	39.42	0	26.586
+	2.82095	2.692		0.365843	0.243398	+	2.45511	3.89153	sp|P62249|RS16_HUMAN	sp|P62249|RS16_HUMAN	P62249	P62249	RS16	24.142	25.4481	27.9798	25.7525	28.2992	24.81	23.779	25.6023	27.3332	26.1491	27.494	25.4255	10	10	10	61.6	61.6	61.6	16.445	0	20.687
	0.680916	1.1519		0.348511	0.352418		0.332406	0.782345	sp|Q15365|PCBP1_HUMAN	sp|Q15365|PCBP1_HUMAN	Q15365	Q15365	PCBP1	25.7123	26.1596	27.0024	25.5012	26.5347	26.3188	26.2941	26.9439	26.9688	27.2275	26.9527	26.7068	9	9	6	45.2	45.2	34.3	37.497	0	77.155
	0.255026	1.3642		0.33374	1.93905		-0.0787144	0.309695	sp|P05783|K1C18_HUMAN;CON__H-INV:HIT000015463	sp|P05783|K1C18_HUMAN	P05783	P05783	K1C18	26.5898	26.8851	26.9116	26.515	26.8477	27.0693	26.4599	26.8525	27.0525	26.8216	26.5946	26.9144	8	7	5	17.2	15.1	10.9	48.057	0	13.618
	0.820562	1.47218		0.333115	0.225644		0.487448	0.432388	sp|Q86Y79|PTH_HUMAN	sp|Q86Y79|PTH_HUMAN	Q86Y79	Q86Y79	PTH	22.9609	22.8554	25.1276	23.8805	24.6749	25.0381	24.2926	24.3471	24.5522	24.5118	24.5735	24.7376	3	3	3	20.1	20.1	20.1	22.936	0	10.98
	0.20171	0.446622		0.329773	0.267282		-0.128063	0.106769	sp|P05204|HMGN2_HUMAN;sp|Q15651-2|HMGN3_HUMAN;sp|Q15651|HMGN3_HUMAN	sp|P05204|HMGN2_HUMAN;sp|Q15651-2|HMGN3_HUMAN;sp|Q15651|HMGN3_HUMAN	P05204	P05204	HMGN2	27.6583	27.0075	28.5494	26.5298	27.052	27.8969	27.3685	28.3619	27.3738	28.5294	27.9176	28.1387	3	3	3	16.7	16.7	16.7	9.3926	0	9.5042
	0.169303	0.386374		0.328681	0.133199		-0.159378	0.0782605	sp|Q13085-3|ACACA_HUMAN	sp|Q13085-3|ACACA_HUMAN	Q13085-3	Q13085	ACACA	27.5658	27.175	27.7788	27.0019	27.0501	28.4884	25.0385	25.3952	26.2792	27.9702	27.1455	27.8324	183	2	2	77.9	0.4	0.4	257.24	0	3.8209
+	4.31735	5.20241		0.327569	0.816908	+	3.98978	4.47884	sp|Q02543|RL18A_HUMAN	sp|Q02543|RL18A_HUMAN	Q02543	Q02543	RL18A	25.725	25.4362	30.5813	25.6323	30.1069	26.2234	25.2886	25.7119	29.1288	25.462	29.5603	26.0467	8	8	8	39.2	39.2	39.2	20.762	0	39.758
+	1.21096	4.16353		0.316522	1.80052		0.894443	3.63072	sp|Q15393|SF3B3_HUMAN;sp|Q15393-3|SF3B3_HUMAN;sp|Q15393-2|SF3B3_HUMAN	sp|Q15393|SF3B3_HUMAN;sp|Q15393-3|SF3B3_HUMAN	Q15393	Q15393	SF3B3	26.5324	26.6221	27.8452	26.1239	27.6732	26.721	26.4574	26.7714	27.4785	26.3851	27.3458	26.6503	14	14	14	15.9	15.9	15.9	135.58	0	53.952
+	2.60768	3.44292		0.308209	0.733615	+	2.29947	3.04426	sp|P62979|RS27A_HUMAN	sp|P62979|RS27A_HUMAN	P62979	P62979	RS27A	26.9513	26.8769	30.0057	26.324	29.3143	26.7579	26.0866	26.9761	28.3132	26.5719	28.7313	26.5558	6	6	3	42.9	42.9	21.2	17.965	0	67.431
+	4.47749	3.28972		0.307356	0.094987	+	4.17014	2.14757	sp|Q6ZRQ5|MMS22_HUMAN	sp|Q6ZRQ5|MMS22_HUMAN	Q6ZRQ5	Q6ZRQ5	MMS22	22.0352	20.9569	27.9925	24.6929	27.9063	25.7045	22.9711	23.2433	26.5451	21.75	26.9152	22.7739	16	16	16	14.2	14.2	14.2	142.32	0	39.094
	0.32563	1.24758		0.304053	0.634578		0.0215764	0.0405314	sp|Q96J01|THOC3_HUMAN;sp|Q96J01-2|THOC3_HUMAN	sp|Q96J01|THOC3_HUMAN;sp|Q96J01-2|THOC3_HUMAN	Q96J01	Q96J01	THOC3	26.0063	26.0983	26.4705	25.5214	26.1943	25.9006	26.1862	26.6031	26.3962	26.1809	26.1363	26.509	10	10	10	36.8	36.8	36.8	38.771	0	23.787
	0.314377	1.34514		0.295556	0.671498		0.0188212	0.0416163	sp|Q15233-2|NONO_HUMAN;sp|Q15233|NONO_HUMAN	sp|Q15233-2|NONO_HUMAN;sp|Q15233|NONO_HUMAN	Q15233-2	Q15233	NONO	27.1554	27.3551	27.7665	27.1171	27.739	27.7888	27.5277	28.0442	27.567	27.7354	27.7206	27.5297	11	11	11	32.7	32.7	32.7	43.866	0	38.126
+	1.34263	4.13111		0.288489	0.668524		1.05414	3.44377	sp|P31943|HNRH1_HUMAN;sp|P55795|HNRH2_HUMAN	sp|P31943|HNRH1_HUMAN;sp|P55795|HNRH2_HUMAN	P31943	P31943	HNRH1	27.3701	27.3454	28.8777	27.0819	28.8203	27.863	27.7002	27.8578	28.8584	27.7312	28.6975	27.9713	10	10	8	29.6	29.6	23.6	49.229	0	72.382
	0.903795	2.39868		0.285594	0.433873		0.618201	1.59229	sp|P61978-3|HNRPK_HUMAN;sp|P61978|HNRPK_HUMAN;sp|P61978-2|HNRPK_HUMAN	sp|P61978-3|HNRPK_HUMAN;sp|P61978|HNRPK_HUMAN;sp|P61978-2|HNRPK_HUMAN	P61978-3	P61978	HNRPK	24.9146	24.6691	25.7588	24.3297	25.8199	25.2672	25.2226	25.5695	26.0628	25.291	25.7316	25.3945	5	5	5	16.1	16.1	16.1	48.562	0	24.019
+	2.42052	3.75889		0.284525	0.352528	+	2.136	3.32072	sp|O75683|SURF6_HUMAN	sp|O75683|SURF6_HUMAN	O75683	O75683	SURF6	24.5833	24.5395	27.0521	23.8401	27.1134	24.0762	24.9861	25.1731	26.7822	24.0506	26.1945	24.8094	5	5	5	10	10	10	41.45	0	17.905
+	9.14148	3.51788		0.277051	0.0646298	+	8.86443	5.06625	sp|P0DP91|ERPG3_HUMAN;sp|Q8N328|PGBD3_HUMAN	sp|P0DP91|ERPG3_HUMAN;sp|Q8N328|PGBD3_HUMAN	P0DP91	P0DP91	ERPG3	21.9107	23.3723	33.5795	23.5937	33.2983	26.0065	28.1517	23.437	32.976	22.785	33.1533	24.7336	37	37	22	39.5	39.5	19.7	119.49	0	323.31
	-0.656181	0.0720728		0.272875	0.195078		-0.929056	1.0751	sp|Q15170|TCAL1_HUMAN;sp|Q15170-2|TCAL1_HUMAN	sp|Q15170|TCAL1_HUMAN;sp|Q15170-2|TCAL1_HUMAN	Q15170	Q15170	TCAL1	27.1371	26.7264	26.4444	26.2822	25.631	26.3989	24.9183	25.7735	24.7493	26.5878	25.4761	27.1182	4	4	4	33.8	33.8	33.8	18.354	0	13.787
	0.0353246	0.366537		0.258635	0.574004		-0.22331	0.534843	sp|P32121|ARRB2_HUMAN;sp|P32121-3|ARRB2_HUMAN;sp|P32121-4|ARRB2_HUMAN;sp|P32121-5|ARRB2_HUMAN;sp|P32121-2|ARRB2_HUMAN;sp|P49407-2|ARRB1_HUMAN;sp|P49407|ARRB1_HUMAN	sp|P32121|ARRB2_HUMAN;sp|P32121-3|ARRB2_HUMAN;sp|P32121-4|ARRB2_HUMAN;sp|P32121-5|ARRB2_HUMAN;sp|P32121-2|ARRB2_HUMAN	P32121	P32121	ARRB2	31.3066	31.3006	31.4192	30.8961	31.5823	31.4379	31.3972	31.9913	31.0048	31.603	31.3378	31.5075	23	23	22	64.8	64.8	62.8	46.105	0	323.31
+	2.61872	4.20522		0.234067	0.53448	+	2.38466	3.67591	sp|P46779|RL28_HUMAN;sp|P46779-2|RL28_HUMAN;sp|P46779-3|RL28_HUMAN;sp|P46779-4|RL28_HUMAN;sp|P46779-5|RL28_HUMAN	sp|P46779|RL28_HUMAN;sp|P46779-2|RL28_HUMAN;sp|P46779-3|RL28_HUMAN;sp|P46779-4|RL28_HUMAN;sp|P46779-5|RL28_HUMAN	P46779	P46779	RL28	27.4788	27.0722	30.4034	26.8339	29.9513	27.5437	27.3523	27.6101	29.1439	27.3499	29.9912	27.7251	10	10	10	55.5	55.5	55.5	15.747	0	18.596
	0.435783	0.93022		0.225688	0.347732		0.210095	0.393608	sp|Q9UJV9|DDX41_HUMAN	sp|Q9UJV9|DDX41_HUMAN	Q9UJV9	Q9UJV9	DDX41	26.3974	26.7128	27.7163	26.3673	27.0236	26.9628	26.8824	27.1922	27.3536	27.4611	26.7577	27.1432	13	13	13	22.3	22.3	22.3	69.837	0	41.213
	0.250353	0.941761		0.224363	0.785803		0.02599	0.0474736	sp|P23246|SFPQ_HUMAN;sp|P23246-2|SFPQ_HUMAN	sp|P23246|SFPQ_HUMAN;sp|P23246-2|SFPQ_HUMAN	P23246	P23246	SFPQ	27.8083	27.855	28.3179	27.8373	28.2185	28.1066	27.7157	28.3652	27.6536	28.1549	28.3278	28.087	13	13	13	29	29	29	76.149	0	114.31
+	1.37026	3.31597		0.218119	0.353407		1.15214	3.22611	sp|O75533|SF3B1_HUMAN;sp|O75533-2|SF3B1_HUMAN	sp|O75533|SF3B1_HUMAN	O75533	O75533	SF3B1	25.9891	26.1141	27.7459	25.6833	27.4438	26.0862	26.2431	26.6481	27.3903	26.698	27.5147	26.6375	15	15	15	16.6	16.6	16.6	145.83	0	47.057
+	4.2425	5.11785		0.217271	0.176925	+	4.02523	4.23603	sp|Q6PKG0|LARP1_HUMAN;sp|Q6PKG0-3|LARP1_HUMAN;sp|Q659C4-7|LAR1B_HUMAN;sp|Q659C4-6|LAR1B_HUMAN;sp|Q659C4-5|LAR1B_HUMAN;sp|Q659C4-2|LAR1B_HUMAN;sp|Q659C4|LAR1B_HUMAN;sp|Q659C4-9|LAR1B_HUMAN	sp|Q6PKG0|LARP1_HUMAN;sp|Q6PKG0-3|LARP1_HUMAN	Q6PKG0	Q6PKG0	LARP1	23.8668	23.7678	27.5551	23.7644	27.9789	24.4186	22.9242	22.6767	27.3523	22.6684	27.3076	23.2298	13	13	13	15.9	15.9	15.9	123.51	0	37.281
	0.589938	0.909379		0.214971	0.16348		0.374967	0.619584	sp|P32969|RL9_HUMAN	sp|P32969|RL9_HUMAN	P32969	P32969	RL9	28.5616	28.56	29.8397	28.0223	29.2122	29.0468	29.3487	29.6867	29.71	30.021	29.5514	29.5199	14	14	14	74	74	74	21.863	0	89.71
+	1.79044	3.82895		0.207199	0.554568		1.58324	3.22614	sp|P62263|RS14_HUMAN	sp|P62263|RS14_HUMAN	P62263	P62263	RS14	26.957	26.8614	29.2738	27.3325	29.0048	27.4466	26.7434	27.2852	28.4849	26.9878	28.4192	27.2565	7	7	7	40.4	40.4	40.4	16.273	0	33.526
	0.641025	1.81411		0.197484	0.348577		0.443541	1.47498	sp|O00571-2|DDX3X_HUMAN;sp|O00571|DDX3X_HUMAN;sp|Q9NQI0-3|DDX4_HUMAN;sp|Q9NQI0-2|DDX4_HUMAN;sp|Q9NQI0-4|DDX4_HUMAN;sp|Q9NQI0|DDX4_HUMAN	sp|O00571-2|DDX3X_HUMAN;sp|O00571|DDX3X_HUMAN	O00571-2	O00571	DDX3X	27.6445	27.7374	28.3888	27.3525	28.274	27.9142	28.1877	28.2975	28.7217	28.1775	28.5417	28.2029	17	17	3	32.2	32.2	6.2	71.354	0	93.878
	0.750681	2.54504		0.19427	0.460231		0.556412	2.20312	sp|Q9BWE0|REPI1_HUMAN;sp|Q9BWE0-4|REPI1_HUMAN	sp|Q9BWE0|REPI1_HUMAN;sp|Q9BWE0-4|REPI1_HUMAN	Q9BWE0	Q9BWE0	REPI1	27.4948	27.512	28.587	27.256	28.3508	27.7488	27.6352	27.9378	28.2287	28.0106	28.233	27.9751	21	21	21	42.7	42.7	42.7	63.574	0	122.52
+	3.60735	3.09591		0.189601	0.109112	+	3.41775	3.71106	sp|Q9H307|PININ_HUMAN	sp|Q9H307|PININ_HUMAN	Q9H307	Q9H307	PININ	23.7674	23.8167	27.2035	23.872	26.6431	22.8971	22.0082	22.5704	26.1784	21.6475	25.6996	22.7695	5	5	5	9.5	9.5	9.5	81.627	0	10.22
+	4.1389	5.64707		0.172857	0.736375	+	3.96605	5.23321	sp|P19338|NUCL_HUMAN	sp|P19338|NUCL_HUMAN	P19338	P19338	NUCL	26.8561	26.9945	31.5197	27.0203	31.3806	27.2537	26.6568	26.8627	30.5275	26.9692	30.6302	27.0829	26	26	26	36.8	36.8	36.8	76.613	0	252.7
	-1.32543	0.00159371		0.166167	0.0887659		-1.4916	1.25487	sp|P63261|ACTG_HUMAN;sp|P60709|ACTB_HUMAN;sp|P63267-2|ACTH_HUMAN;sp|Q562R1|ACTBL_HUMAN;sp|Q6S8J3|POTEE_HUMAN;sp|P0CG38|POTEI_HUMAN;sp|A5A3E0|POTEF_HUMAN;sp|Q9BYX7|ACTBM_HUMAN;sp|P0CG39|POTEJ_HUMAN	sp|P63261|ACTG_HUMAN;sp|P60709|ACTB_HUMAN	P63261	P63261	ACTG	29.5956	31.1718	28.5216	29.16	27.8172	28.7579	29.0983	28.6685	28.3489	30.3905	28.2549	30.3108	17	17	9	59.2	59.2	43.2	41.792	0	191.39
	0.796064	3.58406		0.165533	0.455588		0.630531	2.08607	sp|O15042-2|SR140_HUMAN;sp|O15042|SR140_HUMAN;sp|O15042-3|SR140_HUMAN	sp|O15042-2|SR140_HUMAN;sp|O15042|SR140_HUMAN;sp|O15042-3|SR140_HUMAN	O15042-2	O15042	SR140	31.8813	31.7783	32.9805	31.8944	32.9414	32.3192	32.1027	32.2795	32.7361	32.2291	32.6337	32.3926	43	43	43	46.1	46.1	46.1	118.23	0	323.31
+	0.98942	5.19266		0.16525	0.595115		0.82417	3.42424	sp|Q8NAV1|PR38A_HUMAN	sp|Q8NAV1|PR38A_HUMAN	Q8NAV1	Q8NAV1	PR38A	24.9816	25.0189	25.841	24.8048	25.7567	25.1108	24.9314	25.2173	25.9078	24.6705	25.8405	24.7023	5	5	5	17	17	17	37.476	0	16.422
	-0.171299	0.0974726		0.164847	0.375836		-0.336146	0.866406	sp|P26447|S10A4_HUMAN	sp|P26447|S10A4_HUMAN	P26447	P26447	S10A4	26.6591	26.4415	26.6324	26.1968	26.1085	26.7244	26.6048	27.1072	26.6312	26.8105	26.2139	26.6574	5	5	5	46.5	46.5	46.5	11.728	0	8.3769
	0.108775	0.59704		0.160854	0.387081		-0.0520787	0.104522	sp|Q9H3K6|BOLA2_HUMAN;sp|Q9H3K6-2|BOLA2_HUMAN	sp|Q9H3K6|BOLA2_HUMAN;sp|Q9H3K6-2|BOLA2_HUMAN	Q9H3K6	Q9H3K6	BOLA2	24.5999	24.7028	24.9577	24.8348	24.7926	25.2927	24.9302	25.2638	25.2935	25.1151	24.8712	24.864	2	2	2	32.6	32.6	32.6	10.116	0	8.8927
	0.917158	2.06284		0.156778	0.268882		0.76038	1.97448	sp|Q9NXV6|CARF_HUMAN	sp|Q9NXV6|CARF_HUMAN	Q9NXV6	Q9NXV6	CARF	25.42	25.8776	27.2673	25.9854	26.7951	26.3137	25.6028	25.8731	26.4918	26.3966	26.5191	25.9674	11	11	11	26	26	26	61.124	0	43.29
	0.634092	1.82069		0.153519	0.31048		0.480573	2.19955	sp|Q8WWI1-3|LMO7_HUMAN;sp|Q8WWI1|LMO7_HUMAN;sp|Q8WWI1-5|LMO7_HUMAN;sp|Q8WWI1-4|LMO7_HUMAN;sp|Q8WWI1-2|LMO7_HUMAN	sp|Q8WWI1-3|LMO7_HUMAN;sp|Q8WWI1|LMO7_HUMAN;sp|Q8WWI1-5|LMO7_HUMAN;sp|Q8WWI1-4|LMO7_HUMAN;sp|Q8WWI1-2|LMO7_HUMAN	Q8WWI1-3	Q8WWI1	LMO7	25.4348	25.9146	26.71	25.918	26.6204	26.1867	25.9189	26.1205	26.2565	26.4158	26.6369	26.0798	10	10	10	8.7	8.7	8.7	153.67	0	55.157
	0.0794826	0.483735		0.153228	0.427277		-0.0737453	0.219846	sp|Q00610-2|CLH1_HUMAN;sp|Q00610|CLH1_HUMAN;sp|P53675-2|CLH2_HUMAN;sp|P53675|CLH2_HUMAN	sp|Q00610-2|CLH1_HUMAN;sp|Q00610|CLH1_HUMAN	Q00610-2	Q00610	CLH1	26.9737	26.9984	27.3534	26.6409	26.9067	27.0351	27.1955	27.2698	27.1511	27.2241	26.9409	27.3438	16	16	16	13.7	13.7	13.7	187.89	0	65.969
+	3.76335	5.24515		0.150573	0.389964	+	3.61278	5.03806	sp|P39023|RL3_HUMAN;sp|Q92901|RL3L_HUMAN	sp|P39023|RL3_HUMAN	P39023	P39023	RL3	27.3313	26.8263	31.1542	26.7828	31.0066	27.1764	26.689	27.2445	30.0554	26.9611	30.6013	27.1193	19	19	19	45.4	45.4	45.4	46.108	0	116.21
	0.157005	0.760921		0.149618	0.471441		0.00738668	0.0287977	sp|P22061|PIMT_HUMAN;sp|P22061-2|PIMT_HUMAN	sp|P22061|PIMT_HUMAN;sp|P22061-2|PIMT_HUMAN	P22061	P22061	PIMT	31.3155	31.3371	31.6718	30.9695	31.5136	31.5169	31.435	31.5349	31.4549	31.6096	31.3173	31.5391	15	15	15	71.4	71.4	71.4	24.636	0	169.04
	0.855501	3.07847		0.146997	0.644873		0.708504	2.02936	sp|Q8IWX8|CHERP_HUMAN	sp|Q8IWX8|CHERP_HUMAN	Q8IWX8	Q8IWX8	CHERP	32.3318	32.2592	33.5239	32.4592	33.5529	32.7462	32.4293	32.6367	33.0507	32.4401	32.9549	32.6064	32	32	32	45.4	45.4	45.4	103.7	0	323.31
+	1.88905	3.09189		0.146281	0.113903		1.74276	2.63887	sp|Q01105|SET_HUMAN;sp|Q01105-3|SET_HUMAN;sp|Q01105-4|SET_HUMAN;sp|Q01105-2|SET_HUMAN;sp|P0DME0|SETLP_HUMAN	sp|Q01105|SET_HUMAN;sp|Q01105-3|SET_HUMAN;sp|Q01105-4|SET_HUMAN;sp|Q01105-2|SET_HUMAN;sp|P0DME0|SETLP_HUMAN	Q01105	Q01105	SET	30.0206	29.9677	32.3081	29.8661	32.475	30.2333	31.1724	31.2123	32.6081	31.0465	32.2706	31.2774	18	18	18	55.9	55.9	55.9	33.488	0	312.93
+	4.33955	5.35426		0.145738	0.177595	+	4.19381	4.66394	sp|P18077|RL35A_HUMAN	sp|P18077|RL35A_HUMAN	P18077	P18077	RL35A	25.4122	24.8283	29.929	24.5463	29.4068	24.7591	25.1215	25.8501	29.0366	24.7338	28.7997	24.9592	5	5	5	39.1	39.1	39.1	12.538	0	16.402
	0.175581	0.607332		0.144858	0.258042		0.0307236	0.0741557	sp|Q14247|SRC8_HUMAN;sp|Q14247-3|SRC8_HUMAN;sp|Q14247-2|SRC8_HUMAN	sp|Q14247|SRC8_HUMAN;sp|Q14247-3|SRC8_HUMAN;sp|Q14247-2|SRC8_HUMAN	Q14247	Q14247	SRC8	26.0142	26.5939	26.6417	26.7679	26.9376	26.8466	26.9878	26.9872	27.0504	26.7182	26.5606	26.6398	7	7	7	13.5	13.5	13.5	61.585	0	15.921
	0.71483	3.46422		0.14008	0.457421		0.574749	2.6236	sp|Q9NYF8-2|BCLF1_HUMAN;sp|Q9NYF8|BCLF1_HUMAN;sp|Q9NYF8-4|BCLF1_HUMAN	sp|Q9NYF8-2|BCLF1_HUMAN;sp|Q9NYF8|BCLF1_HUMAN;sp|Q9NYF8-4|BCLF1_HUMAN	Q9NYF8-2	Q9NYF8	BCLF1	31.8962	31.8365	32.5746	31.718	32.7414	32.176	31.8758	32.2658	32.7128	32.1795	32.5001	31.9515	22	21	3	26.7	25.9	3.4	105.95	0	163.3
+	3.32952	5.06161		0.128467	0.215548	+	3.20106	4.90708	sp|P46777|RL5_HUMAN	sp|P46777|RL5_HUMAN	P46777	P46777	RL5	26.7899	26.3088	30.1745	25.9397	29.3257	26.2661	26.2592	26.1734	29.4736	26.0757	29.4088	26.83	10	10	10	35	35	35	34.362	0	58.446
	-0.686897	0.0240131		0.126305	0.13692		-0.813201	2.28039	sp|P04406|G3P_HUMAN;sp|P04406-2|G3P_HUMAN	sp|P04406|G3P_HUMAN;sp|P04406-2|G3P_HUMAN	P04406	P04406	G3P	29.8636	29.7048	29.1734	29.0501	28.8575	29.7154	28.8743	29.8258	28.4285	30.2608	28.8419	29.308	14	14	14	49.9	49.9	49.9	36.053	0	145.65
	0.949826	2.78876		0.122226	0.155668		0.8276	1.97703	sp|Q15366-4|PCBP2_HUMAN;sp|Q15366-5|PCBP2_HUMAN;sp|Q15366-6|PCBP2_HUMAN;sp|Q15366-3|PCBP2_HUMAN;sp|Q15366|PCBP2_HUMAN;sp|Q15366-2|PCBP2_HUMAN;sp|Q15366-7|PCBP2_HUMAN;sp|Q15366-8|PCBP2_HUMAN;sp|P57721-2|PCBP3_HUMAN;sp|P57721-3|PCBP3_HUMAN;sp|P57721-5|PCBP3_HUMAN;sp|P57721-4|PCBP3_HUMAN;sp|P57721|PCBP3_HUMAN;sp|P57723-2|PCBP4_HUMAN;sp|P57723|PCBP4_HUMAN	sp|Q15366-4|PCBP2_HUMAN;sp|Q15366-5|PCBP2_HUMAN;sp|Q15366-6|PCBP2_HUMAN;sp|Q15366-3|PCBP2_HUMAN;sp|Q15366|PCBP2_HUMAN;sp|Q15366-2|PCBP2_HUMAN;sp|Q15366-7|PCBP2_HUMAN;sp|Q15366-8|PCBP2_HUMAN;sp|P57721-2|PCBP3_HUMAN;sp|P57721-3|PCBP3_HUMAN;sp|P57721-5|PCBP3_HUMAN;sp|P57721-4|PCBP3_HUMAN;sp|P57721|PCBP3_HUMAN	Q15366-4	Q15366	PCBP2	23.886	23.7701	25.2549	24.0973	25.1835	24.4864	24.3165	24.8353	25.2037	24.8186	25.2756	24.5154	6	3	3	29.3	17.5	17.5	34.917	0	7.4138
+	7.42105	4.75122		0.121614	0.0621247	+	7.29944	6.12824	sp|Q96HA7|TONSL_HUMAN;sp|Q96HA7-2|TONSL_HUMAN	sp|Q96HA7|TONSL_HUMAN;sp|Q96HA7-2|TONSL_HUMAN	Q96HA7	Q96HA7	TONSL	22.7165	23.4477	31.8215	25.7502	31.9654	24.4173	23.5718	24.3128	31.0871	24.3029	31.1516	24.65	45	45	45	48.5	48.5	48.5	150.93	0	323.31
	0.75444	2.5821		0.118328	0.263589		0.636113	2.33119	sp|Q96I25|SPF45_HUMAN	sp|Q96I25|SPF45_HUMAN	Q96I25	Q96I25	SPF45	29.5098	29.6584	30.7128	29.67	30.7023	29.952	30.1663	30.0058	30.625	29.983	30.3067	30.1861	22	22	22	48.4	48.4	48.4	44.961	0	194.77
	0.265734	1.22635		0.117516	0.424739		0.148218	0.6722	sp|P84090|ERH_HUMAN	sp|P84090|ERH_HUMAN	P84090	P84090	ERH	32.5471	32.549	32.8296	32.0849	32.7153	32.6717	32.5305	32.5001	32.7869	32.5212	32.4149	32.4329	9	9	9	61.5	61.5	61.5	12.259	0	184.2
	0.825301	2.06503		0.111677	0.143549		0.713624	1.11423	sp|P62854|RS26_HUMAN;sp|Q5JNZ5|RS26L_HUMAN	sp|P62854|RS26_HUMAN;sp|Q5JNZ5|RS26L_HUMAN	P62854	P62854	RS26	30.1958	29.8779	31.45	29.9665	31.1801	30.0707	30.4289	30.7425	30.5178	30.6132	31.3578	30.9601	5	5	5	39.1	39.1	39.1	13.015	0	24.944
	0.0289097	0.349405		0.105957	0.539828		-0.0770469	0.131854	sp|Q15369|ELOC_HUMAN;sp|Q15369-2|ELOC_HUMAN	sp|Q15369|ELOC_HUMAN;sp|Q15369-2|ELOC_HUMAN	Q15369	Q15369	ELOC	26.4314	26.3364	26.8413	26.3189	26.6464	26.5592	26.4703	26.7292	26.4757	26.5189	25.8918	26.5386	5	5	5	58	58	58	12.473	0	20.746
+	2.56614	4.38517		0.100368	0.15622	+	2.46577	4.46147	sp|P82912-2|RT11_HUMAN;sp|P82912|RT11_HUMAN	sp|P82912-2|RT11_HUMAN;sp|P82912|RT11_HUMAN	P82912-2	P82912	RT11	22.5193	23.2809	25.6758	22.8671	25.9487	23.1694	23.5091	23.0929	25.2386	22.9062	25.2031	22.6599	2	2	2	20.7	20.7	20.7	20.459	0	24.535
+	2.13775	4.65844		0.10031	0.160428	+	2.03744	4.78277	sp|P60866|RS20_HUMAN;sp|P60866-2|RS20_HUMAN	sp|P60866|RS20_HUMAN;sp|P60866-2|RS20_HUMAN	P60866	P60866	RS20	27.0497	27.104	29.613	26.8881	29.3412	27.2233	27.5664	27.7677	29.4737	27.6633	29.2905	27.4737	5	5	5	29.4	29.4	29.4	13.373	0	27.322
+	4.12834	6.22844		0.0993195	0.13992	+	4.02902	4.71597	sp|P49207|RL34_HUMAN	sp|P49207|RL34_HUMAN	P49207	P49207	RL34	25.273	24.8133	29.6991	25.0601	29.5962	25.052	25.2635	26.0193	28.7872	25.3167	29.3442	25.4259	5	5	5	29.9	29.9	29.9	13.293	0	10.953
	0.199487	1.3785		0.0951409	0.3599		0.104346	0.460364	sp|P51991|ROA3_HUMAN	sp|P51991|ROA3_HUMAN	P51991	P51991	ROA3	27.215	27.0518	27.5114	26.9431	27.2907	27.2	27.0995	27.2258	27.2715	27.2988	27.2807	27.4594	11	11	1	31	31	4.2	39.594	0	41.631
+	1.92391	4.15565		0.088201	0.167181	+	1.83571	3.3183	sp|P18621|RL17_HUMAN;sp|P18621-3|RL17_HUMAN;sp|P18621-2|RL17_HUMAN	sp|P18621|RL17_HUMAN;sp|P18621-3|RL17_HUMAN;sp|P18621-2|RL17_HUMAN	P18621	P18621	RL17	28.1075	27.8041	30.3971	27.9571	30.4905	28.5621	28.424	28.5365	29.64	28.2584	29.915	28.1971	12	12	12	56.5	56.5	56.5	21.397	0	80.939
	0.669342	2.12466		0.0863671	0.120011		0.582975	1.22424	sp|O43143|DHX15_HUMAN;sp|O60231|DHX16_HUMAN;sp|Q14562|DHX8_HUMAN	sp|O43143|DHX15_HUMAN	O43143	O43143	DHX15	26.8654	26.6934	27.4068	26.4513	27.4073	26.5507	27.0524	27.5232	27.4676	27.1544	27.9191	27.1016	15	15	15	20.9	20.9	20.9	90.932	0	58.629
	0.214375	0.997259		0.0817337	0.179152		0.132642	0.391548	sp|P09651-2|ROA1_HUMAN;sp|P09651|ROA1_HUMAN;sp|P09651-3|ROA1_HUMAN;sp|Q32P51|RA1L2_HUMAN	sp|P09651-2|ROA1_HUMAN;sp|P09651|ROA1_HUMAN;sp|P09651-3|ROA1_HUMAN;sp|Q32P51|RA1L2_HUMAN	P09651-2	P09651	ROA1	28.4162	28.2675	28.5647	28.2437	28.8308	28.629	28.6914	28.8469	28.926	28.7959	28.6831	28.7308	14	14	14	50	50	50	34.196	0	129.04
	0.710574	1.694		0.0809989	0.139698		0.629575	1.16071	sp|Q96PK6|RBM14_HUMAN;sp|Q96PK6-3|RBM14_HUMAN;sp|Q96PK6-4|RBM14_HUMAN;sp|Q96PK6-2|RBM14_HUMAN;sp|Q96PK6-5|RBM14_HUMAN	sp|Q96PK6|RBM14_HUMAN	Q96PK6	Q96PK6	RBM14	27.8967	27.7363	29.1208	27.8854	29.0444	28.1807	27.9655	28.5436	28.1035	28.4885	28.8097	28.0994	12	12	12	23	23	23	69.491	0	75.755
	0.31409	1.12411		0.0751991	0.207761		0.238891	0.544866	sp|Q9UMF0|ICAM5_HUMAN	sp|Q9UMF0|ICAM5_HUMAN	Q9UMF0	Q9UMF0	ICAM5	28.4221	28.3308	28.9845	28.0529	28.7639	28.4924	28.3428	28.6245	28.5619	28.4255	28.1892	28.0964	17	17	17	21.2	21.2	21.2	97.115	0	114.34
+	3.6088	2.70406		0.0683355	0.0261315	+	3.54047	2.64011	sp|Q5SSJ5|HP1B3_HUMAN;sp|Q5SSJ5-3|HP1B3_HUMAN;sp|Q5SSJ5-2|HP1B3_HUMAN;sp|Q5SSJ5-5|HP1B3_HUMAN	sp|Q5SSJ5|HP1B3_HUMAN;sp|Q5SSJ5-3|HP1B3_HUMAN;sp|Q5SSJ5-2|HP1B3_HUMAN	Q5SSJ5	Q5SSJ5	HP1B3	21.2633	22.2375	27.1215	22.5181	26.5522	22.3446	23.8236	24.7095	25.4734	24.323	27.2161	22.9099	12	12	12	24.8	24.8	24.8	61.206	0	17.903
+	3.46994	2.7479		0.0682788	0.0292047	+	3.40167	3.90244	sp|P39019|RS19_HUMAN	sp|P39019|RS19_HUMAN	P39019	P39019	RS19	24.5454	24.2857	28.4313	22.5747	27.6398	23.9289	24.5932	25.5112	27.9858	26.1158	27.6519	24.3764	8	8	8	44.8	44.8	44.8	16.06	0	15.917
+	2.3137	4.57804		0.0590487	0.129348	+	2.25465	3.89947	sp|P46776|RL27A_HUMAN	sp|P46776|RL27A_HUMAN	P46776	P46776	RL27A	26.29	26.1094	29.1553	26.3771	29.1159	26.7806	26.6828	26.6922	28.343	26.4869	28.4776	26.4909	8	8	8	38.5	38.5	38.5	16.561	0	32.204
+	3.03632	1.95052		0.0570464	0.0186677	+	2.97927	2.95889	sp|Q9Y2Q9|RT28_HUMAN	sp|Q9Y2Q9|RT28_HUMAN	Q9Y2Q9	Q9Y2Q9	RT28	25.3985	23.3854	26.01	21.2412	26.6637	22.2412	23.2903	22.2417	25.2557	21.6007	25.7466	23.8906	5	5	5	34.2	34.2	34.2	20.843	0	9.9098
+	3.24617	5.14187		0.0545516	0.160788	+	3.19162	4.8566	sp|P25398|RS12_HUMAN	sp|P25398|RS12_HUMAN	P25398	P25398	RS12	29.4587	29.3277	33.1982	29.2073	32.8658	29.3191	29.292	29.5214	32.3789	29.6603	32.1601	29.6684	11	11	11	83.3	83.3	83.3	14.515	0	166.87
	0.888238	2.76145		0.0525818	0.0717735		0.835657	1.89385	sp|Q3ZCM7|TBB8_HUMAN	sp|Q3ZCM7|TBB8_HUMAN	Q3ZCM7	Q3ZCM7	TBB8	26.7438	26.644	27.9612	27.1885	28.235	27.6029	26.971	27.3614	28.0319	27.4713	27.6994	26.9766	8	2	2	20.7	7.4	7.4	49.775	0	137.55
	-0.014123	0.273633		0.0515079	0.092788		-0.0656309	0.156466	sp|P16152|CBR1_HUMAN;sp|P16152-2|CBR1_HUMAN	sp|P16152|CBR1_HUMAN;sp|P16152-2|CBR1_HUMAN	P16152	P16152	CBR1	28.3816	28.336	28.6455	28.1726	28.398	28.3176	28.711	28.8488	28.6287	28.8013	28.3379	28.7701	12	12	9	52.3	52.3	39.4	30.375	0	111.85
+	2.84757	4.93749		0.0466943	0.111294	+	2.80088	4.47295	sp|Q9NR30|DDX21_HUMAN;sp|Q9NR30-2|DDX21_HUMAN;sp|Q9BQ39|DDX50_HUMAN	sp|Q9NR30|DDX21_HUMAN;sp|Q9NR30-2|DDX21_HUMAN	Q9NR30	Q9NR30	DDX21	26.4779	26.0696	29.6763	26.2197	29.3095	26.1933	26.0579	26.5797	28.6634	26.4106	28.9071	26.5102	20	20	20	35	35	35	87.343	0	94.466
	0.457462	1.19664		0.0406289	0.0884357		0.416833	0.79433	sp|Q14331|FRG1_HUMAN	sp|Q14331|FRG1_HUMAN	Q14331	Q14331	FRG1	25.8136	25.7634	26.5848	25.8774	26.3444	26.1521	26.3339	26.3168	27.0149	25.998	25.9087	25.9531	5	5	5	11.6	11.6	11.6	29.172	0	15.311
+	0.983319	2.85669		0.0390329	0.107615		0.944286	2.77434	sp|Q5VTE0|EF1A3_HUMAN;sp|P68104|EF1A1_HUMAN;sp|P68104-2|EF1A1_HUMAN;sp|Q05639|EF1A2_HUMAN	sp|Q5VTE0|EF1A3_HUMAN;sp|P68104|EF1A1_HUMAN;sp|P68104-2|EF1A1_HUMAN	Q5VTE0	Q5VTE0	EF1A3	29.8904	29.9107	31.2385	29.846	31.0617	30.0897	29.6281	29.9392	30.6317	30.2015	30.5674	29.7826	15	15	15	49.8	49.8	49.8	50.184	0	108.92
	0.883892	2.72403		0.0350676	0.127165		0.848825	2.37057	sp|Q00839-2|HNRPU_HUMAN;sp|Q00839|HNRPU_HUMAN	sp|Q00839-2|HNRPU_HUMAN;sp|Q00839|HNRPU_HUMAN	Q00839-2	Q00839	HNRPU	29.1601	28.967	30.1941	28.9804	30.4158	29.2434	29.0323	29.1532	29.714	29.3255	29.7099	29.275	23	23	23	35.7	35.7	35.7	88.979	0	238.06
	0.675011	2.54138		0.0305047	0.057365		0.644506	2.64593	sp|P17844|DDX5_HUMAN;sp|P17844-2|DDX5_HUMAN	sp|P17844|DDX5_HUMAN;sp|P17844-2|DDX5_HUMAN	P17844	P17844	DDX5	27.5576	27.9142	28.5876	27.7222	28.7218	27.6456	28.1524	28.1968	28.5133	28.1416	28.451	27.9391	16	15	9	25.2	23.5	15.8	69.147	0	61.296
	-0.0415373	0.242132		0.0249019	0.0428779		-0.0664392	0.217635	sp|P00558|PGK1_HUMAN;sp|P00558-2|PGK1_HUMAN;sp|P07205|PGK2_HUMAN	sp|P00558|PGK1_HUMAN;sp|P00558-2|PGK1_HUMAN	P00558	P00558	PGK1	26.4372	26.3832	26.7836	26.0684	26.3594	26.6802	26.5729	26.498	26.413	26.9951	26.3514	26.6118	7	7	7	26.4	26.4	26.4	44.614	0	30.126
	0.263373	1.2008		0.0206003	0.0340336		0.242773	0.706353	sp|Q99873-2|ANM1_HUMAN;sp|Q99873-3|ANM1_HUMAN;sp|Q99873|ANM1_HUMAN;sp|Q99873-5|ANM1_HUMAN	sp|Q99873-2|ANM1_HUMAN;sp|Q99873-3|ANM1_HUMAN;sp|Q99873|ANM1_HUMAN;sp|Q99873-5|ANM1_HUMAN	Q99873-2	Q99873	ANM1	26.1824	26.0088	26.6975	26.1136	26.7125	26.2794	26.5345	26.633	26.683	26.6832	26.4742	26.6749	10	10	10	39.2	39.2	39.2	39.928	0	26.984
+	2.84552	4.77818		0.020473	0.0271656	+	2.82505	4.90276	sp|P62888|RL30_HUMAN	sp|P62888|RL30_HUMAN	P62888	P62888	RL30	27.4003	27.3482	30.6205	26.9051	30.3862	27.1575	27.6183	27.8783	29.8852	27.8873	30.3012	27.5088	5	5	5	59.1	59.1	59.1	12.784	0	46.654
	-0.301248	0.0602391		0.0114675	0.0172711		-0.312716	1.30955	sp|P14618|KPYM_HUMAN;sp|P14618-2|KPYM_HUMAN;sp|P14618-3|KPYM_HUMAN	sp|P14618|KPYM_HUMAN;sp|P14618-2|KPYM_HUMAN;sp|P14618-3|KPYM_HUMAN	P14618	P14618	KPYM	27.8106	27.7478	27.775	27.4943	27.6521	28.0208	27.597	27.7519	27.4414	28.4548	27.2832	27.882	14	14	14	43.3	43.3	43.3	57.936	0	85.095
+	2.33698	3.63994		0.0107551	0.02411	+	2.32622	3.24764	sp|P46781|RS9_HUMAN	sp|P46781|RS9_HUMAN	P46781	P46781	RS9	28.9652	28.8943	31.538	28.7302	31.8781	28.8435	28.873	29.298	30.3509	29.1439	31.2932	28.7195	15	15	15	50	50	50	22.591	0	30.724
	-0.160151	0.212896		0.00288916	0.00167756		-0.163041	0.198506	sp|P47813|IF1AX_HUMAN;sp|O14602|IF1AY_HUMAN	sp|P47813|IF1AX_HUMAN;sp|O14602|IF1AY_HUMAN	P47813	P47813	IF1AX	29.0458	28.5473	29.349	27.8705	28.8546	28.9132	29.4966	29.7104	28.5931	30.2896	29.2652	29.5432	6	6	6	36.1	36.1	36.1	16.46	0	59.572
	-0.0402298	0.225386		-0.00184727	0.00511134		-0.0383825	0.107556	sp|P62937|PPIA_HUMAN;sp|P62937-2|PPIA_HUMAN;sp|Q9Y536|PAL4A_HUMAN;sp|P0DN26|PAL4F_HUMAN;sp|F5H284|PAL4D_HUMAN;sp|A0A0B4J2A2|PAL4C_HUMAN;sp|A0A075B767|PAL4H_HUMAN;sp|A0A075B759|PAL4E_HUMAN	sp|P62937|PPIA_HUMAN;sp|P62937-2|PPIA_HUMAN	P62937	P62937	PPIA	30.3396	30.0263	30.423	29.8989	30.0295	30.294	30.1527	30.2091	30.2518	30.3585	29.8844	30.2129	9	9	9	74.5	74.5	74.5	18.012	0	101.86
	-0.242108	0.102934		-0.00522947	0.00346919		-0.236879	0.216785	sp|Q9Y2S6|TMA7_HUMAN	sp|Q9Y2S6|TMA7_HUMAN	Q9Y2S6	Q9Y2S6	TMA7	24.8577	24.2383	24.9678	24.6965	24.7873	25.0158	25.6261	26.2997	24.9752	25.748	25.2295	25.3535	2	2	2	15.6	15.6	15.6	7.0662	0	4.3095
+	7.09822	7.09163		-0.00723505	0.00264181	+	7.10546	3.62388	sp|Q8TEX9|IPO4_HUMAN;sp|Q8TEX9-2|IPO4_HUMAN;REV__sp|A8MXQ7|YH010_HUMAN	sp|Q8TEX9|IPO4_HUMAN;sp|Q8TEX9-2|IPO4_HUMAN	Q8TEX9	Q8TEX9	IPO4	31.5396	29.5564	38.5894	31.4726	38.6272	32.9979	31.0834	29.7791	38.1764	30.7513	37.8468	32.4846	68	68	68	69.8	69.8	69.8	118.71	0	323.31
	0.52031	1.08413		-0.0112033	0.0105788		0.531513	1.55941	sp|Q96GA3|LTV1_HUMAN	sp|Q96GA3|LTV1_HUMAN	Q96GA3	Q96GA3	LTV1	25.7461	25.9701	26.8738	25.6951	26.6566	25.9376	26.5069	26.5812	26.5735	27.0122	26.9376	26.4266	11	11	11	25.9	25.9	25.9	54.854	0	26.991
	-0.149704	0.0876938		-0.0216775	0.112569		-0.128026	0.327932	sp|P50747|BPL1_HUMAN	sp|P50747|BPL1_HUMAN	P50747	P50747	BPL1	27.2664	27.1669	27.2636	27.3436	26.9168	27.4516	27.263	27.1592	27.4934	27.2466	26.8471	27.2552	7	7	7	9.8	9.8	9.8	80.759	0	18.916
	0.594098	1.37444		-0.0251207	0.0218494		0.619218	0.963564	sp|P05141|ADT2_HUMAN;sp|P12235|ADT1_HUMAN;sp|Q9H0C2|ADT4_HUMAN	sp|P05141|ADT2_HUMAN;sp|P12235|ADT1_HUMAN	P05141	P05141	ADT2	27.0041	26.0403	27.2464	26.7201	27.2858	27.2568	25.8555	26.4984	26.6914	26.2641	26.9966	25.9477	7	7	1	21.1	21.1	3	32.852	0	15.48
	0.227983	1.98321		-0.0291986	0.104676		0.257182	1.34335	sp|Q96RQ3|MCCA_HUMAN	sp|Q96RQ3|MCCA_HUMAN	Q96RQ3	Q96RQ3	MCCA	31.4498	31.3101	31.7216	31.5202	31.7644	31.5	31.5774	31.7338	31.9402	31.6977	31.7307	31.5843	32	32	32	59	59	59	80.472	0	323.31
+	1.46266	3.08214		-0.0331421	0.059789		1.4958	2.46263	sp|P62899-3|RL31_HUMAN;sp|P62899|RL31_HUMAN;sp|P62899-2|RL31_HUMAN	sp|P62899-3|RL31_HUMAN;sp|P62899|RL31_HUMAN;sp|P62899-2|RL31_HUMAN	P62899-3	P62899	RL31	28.6147	29.1115	30.7235	28.7865	30.6516	28.3796	28.9292	29.042	29.6239	28.8493	30.0314	28.514	7	7	7	40.5	40.5	40.5	13.995	0	29.83
+	1.16236	4.52229		-0.0358577	0.0633272		1.19822	3.44574	sp|Q7RTV0|PHF5A_HUMAN	sp|Q7RTV0|PHF5A_HUMAN	Q7RTV0	Q7RTV0	PHF5A	25.2593	24.9592	26.4578	24.9743	26.3708	24.9553	25.2637	25.3425	26.4068	25.5387	26.4499	25.6356	4	4	4	38.2	38.2	38.2	12.405	0	24.642
	0.0418725	0.361301		-0.0438237	0.0620858		0.0856962	0.156912	sp|P23528|COF1_HUMAN;sp|Q9Y281-3|COF2_HUMAN;sp|Q9Y281|COF2_HUMAN;sp|P60981-2|DEST_HUMAN;sp|P60981|DEST_HUMAN	sp|P23528|COF1_HUMAN;sp|Q9Y281-3|COF2_HUMAN;sp|Q9Y281|COF2_HUMAN	P23528	P23528	COF1	25.267	25.0562	25.7895	25.1655	25.3048	25.5713	25.6536	25.5526	25.854	26.0382	25.3434	25.7689	3	3	3	31.3	31.3	31.3	18.502	0	32.119
	0.975168	2.23894		-0.0441132	0.0666347		1.01928	2.65655	sp|Q2TAM9|TUSC1_HUMAN	sp|Q2TAM9|TUSC1_HUMAN	Q2TAM9	Q2TAM9	TUSC1	24.8896	25.1118	26.2438	25.6248	26.439	25.3503	25.8436	25.6183	26.8049	25.2263	25.9974	25.3275	4	4	4	25.9	25.9	25.9	23.39	0	23.573
	0.811395	1.91595		-0.0455942	0.111048		0.856989	1.51644	sp|P83731|RL24_HUMAN	sp|P83731|RL24_HUMAN	P83731	P83731	RL24	28.9643	28.6071	30.2911	28.9928	30.3333	29.0288	29.165	29.2988	29.2561	29.0843	29.5715	29.0894	9	9	9	46.5	46.5	46.5	17.779	0	25.257
	0.370353	1.23574		-0.0504589	0.110729		0.420812	1.3886	sp|Q8NAF0|ZN579_HUMAN	sp|Q8NAF0|ZN579_HUMAN	Q8NAF0	Q8NAF0	ZN579	25.1616	25.629	26.214	25.3352	25.9047	25.2679	25.691	25.5319	25.7871	25.7823	25.5457	25.3394	4	4	4	10.7	10.7	10.7	60.509	0	15.462
+	5.05435	6.68667		-0.056921	0.128408	+	5.11128	6.25305	sp|P62241|RS8_HUMAN	sp|P62241|RS8_HUMAN	P62241	P62241	RS8	27.4382	26.7859	32.6734	26.9719	32.2842	26.9935	27.0523	27.4085	31.7852	27.0787	32.0156	27.1254	10	10	10	48.6	48.6	48.6	24.205	0	114.1
+	3.7843	5.87187		-0.0595498	0.404185	+	3.84385	5.58595	sp|P61247|RS3A_HUMAN	sp|P61247|RS3A_HUMAN	P61247	P61247	RS3A	26.9731	26.7553	31.042	26.7761	30.9959	26.8899	26.8744	26.9129	30.1271	26.8764	30.4723	26.7037	19	19	19	62.5	62.5	62.5	29.945	0	114.28
	0.0159268	0.32749		-0.0613751	0.115743		0.077302	0.124931	sp|Q99497|PARK7_HUMAN	sp|Q99497|PARK7_HUMAN	Q99497	Q99497	PARK7	26.9191	26.6356	26.9204	26.5056	26.3719	26.5507	26.9204	27.2509	27.0293	27.0432	27.1305	26.7056	7	7	7	40.2	40.2	40.2	19.891	0	18.238
+	2.05409	3.85898		-0.0707402	0.152265	+	2.12483	3.5697	sp|P07910-2|HNRPC_HUMAN;sp|P07910|HNRPC_HUMAN;sp|P07910-4|HNRPC_HUMAN;sp|P07910-3|HNRPC_HUMAN;sp|P0DMR1|HNRC4_HUMAN;sp|O60812|HNRC1_HUMAN;sp|B7ZW38|HNRC3_HUMAN;sp|B2RXH8|HNRC2_HUMAN;sp|Q86SE5|RALYL_HUMAN;sp|Q86SE5-3|RALYL_HUMAN	sp|P07910-2|HNRPC_HUMAN;sp|P07910|HNRPC_HUMAN;sp|P07910-4|HNRPC_HUMAN;sp|P07910-3|HNRPC_HUMAN	P07910-2	P07910	HNRPC	26.2327	26.094	28.734	25.896	28.5817	25.9212	26.1423	25.9358	27.8005	26.4596	27.8309	26.4966	8	8	8	29.7	29.7	29.7	32.337	0	23.314
	0.259023	0.467162		-0.075799	0.0370193		0.334822	0.333235	sp|Q15046|SYK_HUMAN;sp|Q15046-2|SYK_HUMAN	sp|Q15046|SYK_HUMAN;sp|Q15046-2|SYK_HUMAN	Q15046	Q15046	SYK	24.673	24.148	24.4995	22.378	24.0193	22.9429	24.8036	24.8656	24.719	24.6482	24.301	24.243	4	4	4	6.7	6.7	6.7	68.047	0	4.8259
	0.965557	2.35974		-0.0788093	0.119637		1.04437	2.32595	sp|P07437|TBB5_HUMAN;sp|Q9BUF5|TBB6_HUMAN;sp|Q9H4B7|TBB1_HUMAN;CON__ENSEMBL:ENSBTAP00000025008	sp|P07437|TBB5_HUMAN	P07437	P07437	TBB5	27.5113	26.9709	28.6711	27.5487	28.4789	27.7012	26.7717	27.228	28.0048	27.4321	27.9713	27.0484	20	5	4	58.1	19.4	16	49.67	0	72.558
+	3.46994	6.18915		-0.0824413	0.39268	+	3.55238	5.84872	sp|P16403|H12_HUMAN;sp|P10412|H14_HUMAN;sp|P16402|H13_HUMAN;sp|Q02539|H11_HUMAN;sp|P22492|H1T_HUMAN	sp|P16403|H12_HUMAN;sp|P10412|H14_HUMAN;sp|P16402|H13_HUMAN	P16403	P16403	H12	27.6248	27.4268	31.5486	27.5967	30.9999	27.5489	27.4354	27.6909	30.9311	27.6894	30.7465	27.3499	13	13	12	35.7	35.7	32.4	21.364	0	49.936
	-0.0897036	0.116059		-0.0847554	0.376632		-0.00494814	0.0160251	sp|Q9UNZ5|L10K_HUMAN	sp|Q9UNZ5|L10K_HUMAN	Q9UNZ5	Q9UNZ5	L10K	26.8663	26.7286	26.6067	26.7637	26.832	26.6295	26.5083	26.747	26.4253	26.7938	26.7094	26.488	3	3	3	17.2	17.2	17.2	10.576	0	7.9613
+	3.86066	4.24335		-0.0914006	0.107043	+	3.95206	3.62725	sp|P61313|RL15_HUMAN;sp|P61313-2|RL15_HUMAN	sp|P61313|RL15_HUMAN;sp|P61313-2|RL15_HUMAN	P61313	P61313	RL15	26.8977	26.5638	30.7679	26.4583	31.2581	25.8362	26.4508	27.2446	29.3298	26.8772	30.7709	26.6738	14	14	14	51.5	51.5	51.5	24.146	0	42.156
	-0.0951381	0.184992		-0.0919566	0.152781		-0.00318146	0.00657299	sp|P07195|LDHB_HUMAN;sp|P00338-4|LDHA_HUMAN;sp|Q6ZMR3|LDH6A_HUMAN;sp|P07864|LDHC_HUMAN	sp|P07195|LDHB_HUMAN	P07195	P07195	LDHB	25.977	25.2626	25.6915	25.2139	25.6957	25.539	25.2895	25.4091	25.3699	25.9011	25.2439	25.803	3	3	2	11.1	11.1	7.5	36.638	0	16.586
	0.436061	0.754786		-0.0923595	0.110493		0.528421	0.446766	sp|Q9UMS4|PRP19_HUMAN	sp|Q9UMS4|PRP19_HUMAN	Q9UMS4	Q9UMS4	PRP19	26.9267	26.3346	28.4704	26.9095	27.3344	27.3898	27.0157	26.3277	27.4105	26.9787	26.3596	27.4092	11	11	11	37.1	37.1	37.1	55.18	0	56.876
	0.840127	2.33286		-0.0945268	0.152219		0.934653	1.93876	sp|P68371|TBB4B_HUMAN;sp|P04350|TBB4A_HUMAN;sp|Q13509-2|TBB3_HUMAN;sp|A6NNZ2|TBB8L_HUMAN	sp|P68371|TBB4B_HUMAN;sp|P04350|TBB4A_HUMAN;sp|Q13509-2|TBB3_HUMAN	P68371	P68371	TBB4B	29.9879	29.3069	30.9653	29.9991	30.8355	30.2134	29.4369	29.6223	30.2457	29.6336	30.3715	29.5369	21	21	3	61.8	61.8	12.6	49.83	0	316.34
+	3.07024	4.89119		-0.0950346	0.0478738	+	3.16527	2.55293	sp|P25205|MCM3_HUMAN;sp|P25205-2|MCM3_HUMAN	sp|P25205|MCM3_HUMAN;sp|P25205-2|MCM3_HUMAN	P25205	P25205	MCM3	23.5612	24.8286	26.0773	22.6415	26.3187	21.9256	23.3659	22.4684	25.9903	22.543	26.0064	22.5089	9	9	9	12.1	12.1	12.1	90.98	0	15.252
	0.0228248	0.354949		-0.10636	0.274732		0.129185	0.687204	sp|P22626-2|ROA2_HUMAN;sp|P22626|ROA2_HUMAN	sp|P22626-2|ROA2_HUMAN;sp|P22626|ROA2_HUMAN	P22626-2	P22626	ROA2	28.4423	28.2299	28.6637	28.1337	28.4408	28.4104	28.7303	28.3581	28.5356	28.7165	28.4739	28.5989	15	15	15	45.7	45.7	45.7	36.006	0	101
	-1.80269	1.5146e-05		-0.109365	0.104313		-1.69333	2.40708	sp|P0DP25|CALM3_HUMAN;sp|P0DP24|CALM2_HUMAN;sp|P0DP23|CALM1_HUMAN;sp|P27482|CALL3_HUMAN;sp|P02585|TNNC2_HUMAN	sp|P0DP25|CALM3_HUMAN;sp|P0DP24|CALM2_HUMAN;sp|P0DP23|CALM1_HUMAN	P0DP25	P0DP25	CALM3	27.1384	27.6616	25.3326	26.6447	25.1488	26.1998	26.6352	26.2177	24.7989	27.1776	25.1048	27.0794	3	3	3	26.8	26.8	26.8	16.837	0	15.977
+	1.52015	3.62296		-0.112456	0.180374		1.63261	3.00314	sp|Q96I24|FUBP3_HUMAN;sp|Q96I24-2|FUBP3_HUMAN	sp|Q96I24|FUBP3_HUMAN	Q96I24	Q96I24	FUBP3	31.9773	31.337	33.8659	32.1551	33.8799	32.0096	31.7253	32.1321	33.1706	32.3322	33.354	32.2613	32	32	30	73.1	73.1	69.9	61.64	0	318.16
+	2.05122	4.10285		-0.115107	0.1978	+	2.16633	3.55579	sp|P46783|RS10_HUMAN;sp|Q9NQ39|RS10L_HUMAN	sp|P46783|RS10_HUMAN;sp|Q9NQ39|RS10L_HUMAN	P46783	P46783	RS10	27.5632	27.5306	30.0116	27.9426	30.2481	27.5469	27.4675	28.1477	29.3431	27.9353	29.5107	27.223	9	9	9	48.5	48.5	48.5	18.898	0	70.428
+	3.8747	4.64791		-0.118262	0.186134	+	3.99296	4.62977	sp|Q07020|RL18_HUMAN;sp|Q07020-2|RL18_HUMAN	sp|Q07020|RL18_HUMAN;sp|Q07020-2|RL18_HUMAN	Q07020	Q07020	RL18	26.171	25.6686	30.6595	25.3579	29.6939	25.5148	25.8699	26.1824	29.1953	26.2613	29.6102	25.8213	8	8	8	42.6	42.6	42.6	21.634	0	46.228
	0.485633	0.938258		-0.120898	0.11176		0.606531	1.36997	sp|P62244|RS15A_HUMAN	sp|P62244|RS15A_HUMAN	P62244	P62244	RS15A	29.2814	29.041	30.385	28.9326	30.2193	29.4129	29.9912	29.9851	29.8246	30.4607	30.1795	29.7434	11	11	11	74.6	74.6	74.6	14.839	0	49.397
	-0.11753	0.104093		-0.122149	0.298861		0.00461817	0.0111924	sp|P60842|IF4A1_HUMAN;sp|P60842-2|IF4A1_HUMAN;sp|Q14240|IF4A2_HUMAN;sp|Q14240-2|IF4A2_HUMAN	sp|P60842|IF4A1_HUMAN;sp|P60842-2|IF4A1_HUMAN;sp|Q14240|IF4A2_HUMAN;sp|Q14240-2|IF4A2_HUMAN	P60842	P60842	IF4A1	25.0052	24.7943	25.0838	24.6676	24.8428	24.582	25.1707	25.0873	24.8554	25.186	24.7775	25.0774	6	4	4	17.2	11.1	11.1	46.153	0	12.052
+	2.54357	2.7606		-0.124556	0.0597645	+	2.66812	2.03856	sp|O60832-2|DKC1_HUMAN;sp|O60832|DKC1_HUMAN	sp|O60832-2|DKC1_HUMAN;sp|O60832|DKC1_HUMAN	O60832-2	O60832	DKC1	23.9981	24.2601	25.7688	22.7208	26.6116	21.7032	24.091	24.1335	24.9434	22.5112	26.1715	22.726	5	5	5	19.5	19.5	19.5	47.602	0	22.71
	-0.155134	0.110141		-0.135793	0.329418		-0.0193405	0.0439199	sp|P06733|ENOA_HUMAN;sp|P06733-2|ENOA_HUMAN;sp|P13929-3|ENOB_HUMAN;sp|P09104-2|ENOG_HUMAN;sp|P13929-2|ENOB_HUMAN;sp|P13929|ENOB_HUMAN;sp|P09104|ENOG_HUMAN	sp|P06733|ENOA_HUMAN;sp|P06733-2|ENOA_HUMAN	P06733	P06733	ENOA	29.9103	29.5447	30.0251	29.6082	29.7453	29.9151	30.0066	29.9106	29.9676	30.3265	29.493	29.938	17	17	17	60.1	60.1	60.1	47.168	0	228.74
+	2.5716	4.11563		-0.140212	0.140881	+	2.71181	3.8304	sp|P16989-2|YBOX3_HUMAN	sp|P16989-2|YBOX3_HUMAN	P16989-2	P16989	YBOX3	28.1697	27.7162	31.3201	27.7547	31.0228	27.7389	28.4664	28.6307	30.5785	28.982	30.7378	28.7261	11	11	1	62.7	62.7	7.9	31.947	0	280.04
	-0.229019	0.0291352		-0.141553	0.442157		-0.0874653	0.294213	sp|Q9Y3F4|STRAP_HUMAN;sp|Q9Y3F4-2|STRAP_HUMAN	sp|Q9Y3F4|STRAP_HUMAN;sp|Q9Y3F4-2|STRAP_HUMAN	Q9Y3F4	Q9Y3F4	STRAP	26.9178	26.6057	26.8121	26.7071	26.7351	26.7439	27.1159	27.0059	26.9054	27.1694	26.5416	26.9885	10	10	10	38.6	38.6	38.6	38.438	0	35.206
	0.682721	2.20412		-0.142571	0.249844		0.825292	2.37738	sp|P62273|RS29_HUMAN;sp|P62273-2|RS29_HUMAN	sp|P62273|RS29_HUMAN;sp|P62273-2|RS29_HUMAN	P62273	P62273	RS29	26.2354	26.1563	27.3394	26.3968	27.2743	26.33	26.9109	26.9002	27.0435	26.8756	27.4924	26.4619	3	3	3	33.9	33.9	33.9	6.6767	0	7.6301
+	1.74723	3.51879		-0.143991	0.208047	+	1.89122	3.35117	sp|P62750|RL23A_HUMAN	sp|P62750|RL23A_HUMAN	P62750	P62750	RL23A	28.8502	28.1942	30.9773	28.3033	30.6601	28.3929	29.2255	28.9397	30.3079	28.7159	30.1386	28.9922	12	12	12	51.9	51.9	51.9	17.695	0	67.632
	0.0255795	0.336032		-0.14659	0.247458		0.172169	0.215021	sp|P51116|FXR2_HUMAN	sp|P51116|FXR2_HUMAN	P51116	P51116	FXR2	25.8897	25.3089	26.0794	25.6424	25.9187	26.3406	26.126	25.7873	26.3968	25.9274	25.2929	25.5624	11	7	7	22.4	16	16	74.222	0	36.174
	0.641207	1.80022		-0.155758	0.345926		0.796966	1.88924	sp|P68363|TBA1B_HUMAN;sp|P68363-2|TBA1B_HUMAN;sp|A6NHL2-2|TBAL3_HUMAN;sp|A6NHL2|TBAL3_HUMAN	sp|P68363|TBA1B_HUMAN;sp|P68363-2|TBA1B_HUMAN	P68363	P68363	TBA1B	30.3321	29.7151	31.1562	30.2134	30.9345	30.3334	29.6991	29.8652	30.3828	30.1453	30.4814	29.8532	22	22	0	56.5	56.5	0	50.151	0	276.59
+	1.73819	4.77004		-0.157913	0.799051	+	1.89611	4.97384	sp|P55769|NH2L1_HUMAN	sp|P55769|NH2L1_HUMAN	P55769	P55769	NH2L1	24.5309	24.4103	26.2986	24.5133	26.5231	24.3069	24.3218	24.483	25.8932	24.7417	26.3456	24.2759	3	3	3	31.2	31.2	31.2	14.173	0	20.326
	-0.0412712	0.20519		-0.159465	0.292378		0.118194	0.194402	sp|O95816|BAG2_HUMAN;sp|O95816-2|BAG2_HUMAN	sp|O95816|BAG2_HUMAN;sp|O95816-2|BAG2_HUMAN	O95816	O95816	BAG2	26.0586	25.2945	26.1375	26.1156	26.2792	26.2508	25.918	26.0344	25.8041	26.2638	25.9701	26.1384	5	5	5	33.6	33.6	33.6	23.772	0	38.075
	0.878954	1.50095		-0.159576	0.243671		1.03853	1.35762	sp|P38159|RBMX_HUMAN;sp|P38159-2|RBMX_HUMAN;sp|Q96E39|RMXL1_HUMAN;sp|P38159-3|RBMX_HUMAN;sp|O75526|RMXL2_HUMAN;sp|Q8IZ40|RCOR2_HUMAN;sp|Q8N7X1|RMXL3_HUMAN	sp|P38159|RBMX_HUMAN;sp|P38159-2|RBMX_HUMAN;sp|Q96E39|RMXL1_HUMAN	P38159	P38159	RBMX	27.5343	27.4146	28.4983	27.6212	29.0394	27.6036	27.1925	26.8834	27.5831	26.9127	27.6558	26.7209	10	10	10	25.6	25.6	25.6	42.331	0	48.867
	0.440189	1.83901		-0.165589	0.411291		0.605778	1.55941	sp|Q5JSZ5|PRC2B_HUMAN;sp|Q5JSZ5-5|PRC2B_HUMAN;sp|P48634-4|PRC2A_HUMAN;sp|P48634-2|PRC2A_HUMAN;sp|P48634-3|PRC2A_HUMAN;sp|P48634|PRC2A_HUMAN	sp|Q5JSZ5|PRC2B_HUMAN;sp|Q5JSZ5-5|PRC2B_HUMAN	Q5JSZ5	Q5JSZ5	PRC2B	27.1013	26.5612	27.7689	26.9917	27.7287	27.1636	27.0495	26.8289	27.181	27.3383	27.563	27.2647	16	16	15	9.1	9.1	8.7	242.96	0	36.733
+	6.7537	7.40651		-0.174678	0.0874887	+	6.92838	4.19521	sp|P49321|NASP_HUMAN;sp|P49321-3|NASP_HUMAN;sp|P49321-4|NASP_HUMAN;sp|P49321-2|NASP_HUMAN	sp|P49321|NASP_HUMAN;sp|P49321-3|NASP_HUMAN;sp|P49321-4|NASP_HUMAN;sp|P49321-2|NASP_HUMAN	P49321	P49321	NASP	31.2675	29.3011	37.4983	31.021	37.908	31.7704	30.3458	29.6659	37.5171	30.7942	37.5199	31.9924	47	47	47	72.6	72.6	72.6	85.237	0	323.31
+	1.78476	4.49402		-0.175413	0.213787	+	1.96017	2.79228	sp|P52272-2|HNRPM_HUMAN;sp|P52272|HNRPM_HUMAN	sp|P52272-2|HNRPM_HUMAN;sp|P52272|HNRPM_HUMAN	P52272-2	P52272	HNRPM	24.6581	23.8547	26.2694	24.3762	26.6125	25.1348	24.5206	23.85	25.9002	24.6811	26.5929	24.6949	10	10	10	16.1	16.1	16.1	73.62	0	19.789
	0.456366	1.84545		-0.177872	0.476365		0.634237	2.65439	sp|Q9Y2W1|TR150_HUMAN	sp|Q9Y2W1|TR150_HUMAN	Q9Y2W1	Q9Y2W1	TR150	33.3873	33.2239	34.108	33.3888	34.098	33.4086	33.8431	33.6933	34.2544	33.8924	33.8767	33.4744	38	38	37	30.5	30.5	29.8	108.66	0	323.31
	0.628036	2.20863		-0.181969	0.43856		0.810005	3.184	sp|P63173|RL38_HUMAN	sp|P63173|RL38_HUMAN	P63173	P63173	RL38	29.4456	29.4293	30.5465	29.4447	30.1642	29.2939	30.0957	29.6979	30.3417	29.8237	30.2695	29.6607	5	5	5	50	50	50	8.2178	0	27.085
+	2.54374	4.42095		-0.191929	1.24895	+	2.73567	4.24509	sp|P15880|RS2_HUMAN	sp|P15880|RS2_HUMAN	P15880	P15880	RS2	27.8148	27.6256	30.8446	27.7314	30.6697	27.7657	27.8763	27.7318	29.6499	27.9222	30.3554	27.4539	16	16	16	54.9	54.9	54.9	31.324	0	59.897
+	2.16066	4.14024		-0.192552	0.476402	+	2.35321	4.44582	sp|P23396|RS3_HUMAN;sp|P23396-2|RS3_HUMAN	sp|P23396|RS3_HUMAN;sp|P23396-2|RS3_HUMAN	P23396	P23396	RS3	28.5254	28.389	31.1804	28.2201	31.0172	28.2081	28.6733	28.6419	30.3912	28.9909	30.4635	28.4005	22	22	22	74.1	74.1	74.1	26.688	0	77.973
+	2.31245	4.60518		-0.207649	0.346819	+	2.5201	4.06266	sp|P67809|YBOX1_HUMAN;sp|Q9Y2T7|YBOX2_HUMAN	sp|P67809|YBOX1_HUMAN	P67809	P67809	YBOX1	27.1692	26.8664	30.0804	27.5156	30.2369	27.2121	27.8416	27.8611	29.6742	27.7256	29.5102	27.4819	10	5	5	30.6	23.1	23.1	35.924	0	222.25
	-0.603726	0.182166		-0.207801	0.0582609		-0.395925	0.0751153	sp|P78330|SERB_HUMAN	sp|P78330|SERB_HUMAN	P78330	P78330	SERB	27.2691	28.6454	27.7572	26.8218	28.2662	26.8985	27.0351	28.4188	27.3751	26.8755	22.188	23.2075	4	4	4	19.1	19.1	19.1	25.007	0	6.1042
	-0.384157	0.0407578		-0.2116	0.335645		-0.172556	0.299265	sp|P05166|PCCB_HUMAN;sp|P05166-2|PCCB_HUMAN	sp|P05166|PCCB_HUMAN;sp|P05166-2|PCCB_HUMAN	P05166	P05166	PCCB	30.372	30.0632	29.9708	30.068	29.8032	29.9633	30.9485	30.5852	30.4065	30.7622	30.4337	30.6926	29	29	29	62.9	62.9	62.9	58.215	0	203.82
	0.237357	0.58668		-0.225538	0.229302		0.462895	0.908877	sp|P62081|RS7_HUMAN	sp|P62081|RS7_HUMAN	P62081	P62081	RS7	28.9596	28.5204	29.6514	28.6674	29.6659	28.916	29.3744	29.5936	29.1647	30.1586	29.6273	29.2278	12	12	12	63.4	63.4	63.4	22.127	0	89.99
	0.501372	1.50434		-0.228924	0.452892		0.730296	2.59398	sp|Q7Z5L9-2|I2BP2_HUMAN	sp|Q7Z5L9-2|I2BP2_HUMAN	Q7Z5L9-2	Q7Z5L9	I2BP2	29.9548	29.9978	31.1879	30.3105	30.9627	30.0172	30.5647	30.4031	30.8147	30.8893	30.7595	30.3855	27	27	2	55	55	2.1	59.48	0	323.31
	0.185503	0.514354		-0.24754	0.262205		0.433043	0.838442	sp|P07814|SYEP_HUMAN	sp|P07814|SYEP_HUMAN	P07814	P07814	SYEP	25.5789	24.7311	25.5103	24.1909	24.8849	24.1779	24.8396	25.2131	25.0939	25.4556	25.318	24.9528	4	4	4	3.2	3.2	3.2	170.59	0	7.7465
	-0.521476	0.0945234		-0.261878	0.166747		-0.259598	0.310907	sp|P23284|PPIB_HUMAN	sp|P23284|PPIB_HUMAN	P23284	P23284	PPIB	30.7717	29.7563	30.6601	29.2701	29.9238	30.2101	31.0313	31.0724	29.8401	31.8042	30.3674	30.7909	18	18	18	64.4	64.4	64.4	23.742	0	88.266
+	3.50624	3.7539		-0.265877	0.200309	+	3.77212	3.61988	sp|O76021|RL1D1_HUMAN;sp|O76021-2|RL1D1_HUMAN	sp|O76021|RL1D1_HUMAN;sp|O76021-2|RL1D1_HUMAN	O76021	O76021	RL1D1	23.4198	23.1298	28.27	24.524	28.7241	24.7035	24.8723	24.2998	27.5019	25.0835	27.4286	24.703	15	15	15	33.3	33.3	33.3	54.972	0	33.45
	0.0827999	0.62467		-0.26757	1.08359		0.350369	1.14544	sp|P11498|PYC_HUMAN;sp|P11498-2|PYC_HUMAN	sp|P11498|PYC_HUMAN	P11498	P11498	PYC	37.1646	36.6506	37.2891	37.1641	37.4329	36.8711	37.0855	37.241	37.3266	37.2616	36.9584	36.8428	87	87	87	73.9	73.9	73.9	129.63	0	323.31
	-0.154038	0.00495839		-0.270964	1.36795		0.116925	0.49073	sp|Q13085|ACACA_HUMAN;sp|Q13085-4|ACACA_HUMAN;sp|Q13085-2|ACACA_HUMAN	sp|Q13085|ACACA_HUMAN;sp|Q13085-4|ACACA_HUMAN;sp|Q13085-2|ACACA_HUMAN	Q13085	Q13085	ACACA	36.8472	36.3611	36.8248	36.9968	36.6478	36.8388	36.8941	36.6449	36.8056	36.903	36.7467	36.7124	186	186	5	78.6	78.6	3.7	265.55	0	323.31
+	2.96639	4.64935		-0.281811	0.518759	+	3.2482	4.12514	sp|P84098|RL19_HUMAN	sp|P84098|RL19_HUMAN	P84098	P84098	RL19	26.8775	26.1273	30.498	26.8181	30.1397	26.5077	26.8182	27.0954	29.2963	27.3035	29.7489	26.9597	10	10	10	39.3	39.3	39.3	23.466	0	58.572
+	4.09558	6.309		-0.293642	0.323794	+	4.38922	4.32607	sp|Q02878|RL6_HUMAN	sp|Q02878|RL6_HUMAN	Q02878	Q02878	RL6	26.2354	25.2732	30.5829	26.0728	30.4241	25.6404	26.3565	26.9902	29.7191	26.0527	30.3736	25.6389	15	15	15	45.5	45.5	45.5	32.728	0	58.558
	-0.13138	0.144981		-0.316571	1.30446		0.185191	0.413921	sp|P38919|IF4A3_HUMAN	sp|P38919|IF4A3_HUMAN	P38919	P38919	IF4A3	25.2686	25.1202	25.6198	25.6636	25.9119	25.4115	25.705	25.232	25.075	25.7533	25.2582	25.3604	7	7	5	19	19	12.9	46.871	0	16.7
+	3.16705	5.21887		-0.317451	0.648839	+	3.4845	4.70667	sp|P11940-2|PABP1_HUMAN;sp|P11940|PABP1_HUMAN;sp|Q9H361|PABP3_HUMAN;sp|Q4VXU2|PAP1L_HUMAN;sp|Q4VXU2-2|PAP1L_HUMAN;sp|Q5JQF8|PAP1M_HUMAN;sp|Q96DU9-2|PABP5_HUMAN;sp|Q96DU9|PABP5_HUMAN	sp|P11940-2|PABP1_HUMAN;sp|P11940|PABP1_HUMAN	P11940-2	P11940	PABP1	26.9584	26.5326	30.5661	26.5895	30.1251	25.9846	26.754	26.828	29.8278	27.1516	29.6027	26.8386	23	23	12	42.6	42.6	23.2	61.18	0	135.63
	0.579048	1.3401		-0.318335	0.43556		0.897383	2.27148	sp|P35268|RL22_HUMAN;sp|Q6P5R6|RL22L_HUMAN	sp|P35268|RL22_HUMAN	P35268	P35268	RL22	30.4701	29.9757	31.2784	30.0693	31.033	30.0757	31.3512	30.6956	31.5084	30.7479	31.135	30.6182	6	6	6	47.7	47.7	47.7	14.787	0	75.711
	0.837479	2.21066		-0.328403	0.798877		1.16588	2.75887	sp|P62701|RS4X_HUMAN;sp|Q8TD47|RS4Y2_HUMAN;sp|P22090|RS4Y1_HUMAN	sp|P62701|RS4X_HUMAN	P62701	P62701	RS4X	29.6828	29.3079	31.0362	29.7524	30.8551	29.8504	30.2675	29.304	30.3345	29.5388	30.3656	29.4655	18	18	18	60.5	60.5	60.5	29.597	0	106.29
	-0.684938	0.00758595		-0.359192	0.706985		-0.325746	1.35132	sp|P32119|PRDX2_HUMAN;sp|P32119-2|PRDX2_HUMAN	sp|P32119|PRDX2_HUMAN	P32119	P32119	PRDX2	27.3473	26.952	26.8315	27.1127	26.6628	27.2885	27.2274	27.1896	27.0156	28.1384	26.5761	26.9588	5	4	4	28.3	22.7	22.7	21.892	0	10.18
+	3.0809	5.16381		-0.362582	0.782471	+	3.44348	4.45227	sp|P62910|RL32_HUMAN	sp|P62910|RL32_HUMAN	P62910	P62910	RL32	25.9386	25.1954	28.9135	25.6525	29.2268	24.915	25.6211	25.9448	28.1552	25.6926	28.9329	25.3993	8	8	8	45.2	45.2	45.2	15.86	0	34.396
+	2.68105	3.4525		-0.363111	0.542104	+	3.04416	3.42991	sp|Q99848|EBP2_HUMAN	sp|Q99848|EBP2_HUMAN	Q99848	Q99848	EBP2	22.7266	22.1167	26.4731	23.644	26.0387	22.8824	23.1338	22.6228	24.7725	22.7363	25.6806	23.1663	6	6	6	22.5	22.5	22.5	34.852	0	14.744
+	2.67385	5.0748		-0.367623	0.982183	+	3.04148	4.8687	sp|P61254|RL26_HUMAN	sp|P61254|RL26_HUMAN	P61254	P61254	RL26	27.568	26.9345	30.6651	27.2918	30.448	27.0346	27.8668	27.6202	29.9183	27.592	29.9828	27.2588	12	12	2	53.8	53.8	6.9	17.258	0	34.095
+	3.8909	3.05161		-0.368284	0.157055	+	4.25918	2.48826	sp|Q99733|NP1L4_HUMAN;sp|Q99733-2|NP1L4_HUMAN	sp|Q99733|NP1L4_HUMAN;sp|Q99733-2|NP1L4_HUMAN	Q99733	Q99733	NP1L4	24.5233	21.6444	28.339	23.8513	27.6582	24.7636	22.8316	21.9089	27.0999	22.2198	25.8925	23.636	8	8	7	25.6	25.6	22.9	42.823	0	101.23
	0.182932	0.674954		-0.37079	0.738617		0.553723	1.46159	sp|P62861|RS30_HUMAN	sp|P62861|RS30_HUMAN	P62861	P62861	RS30	29.3605	28.9368	29.5331	29.1581	29.6202	28.9211	29.7401	29.3148	29.5938	28.8882	29.1316	28.491	3	3	3	30.5	30.5	30.5	6.6478	0	7.5939
+	6.32975	7.66167		-0.375424	0.875315	+	6.70517	6.93142	sp|Q09028-3|RBBP4_HUMAN;sp|Q09028-2|RBBP4_HUMAN;sp|Q09028|RBBP4_HUMAN;sp|Q09028-4|RBBP4_HUMAN	sp|Q09028-3|RBBP4_HUMAN;sp|Q09028-2|RBBP4_HUMAN;sp|Q09028|RBBP4_HUMAN;sp|Q09028-4|RBBP4_HUMAN	Q09028-3	Q09028	RBBP4	30.6143	30.0775	37.0638	30.073	36.8323	30.3596	30.5016	29.504	36.6164	30.3886	36.3841	30.1348	31	31	23	84.1	84.1	75.9	46.158	0	323.31
+	3.52735	2.38621		-0.37885	0.225804	+	3.9062	2.00907	sp|Q8TDN6|BRX1_HUMAN	sp|Q8TDN6|BRX1_HUMAN	Q8TDN6	Q8TDN6	BRX1	23.9182	24.3168	28.025	23.3151	27.4454	22.0782	22.4957	21.605	24.1763	22.9109	27.1025	23.1245	11	11	11	44.2	44.2	44.2	41.401	0	35.818
+	2.5446	5.13547		-0.386932	0.719531	+	2.93153	4.31427	sp|Q92522|H1X_HUMAN	sp|Q92522|H1X_HUMAN	Q92522	Q92522	H1X	25.6187	25.3204	28.6169	25.5887	28.5052	25.0874	26.0301	26.1088	27.8872	25.9985	28.4051	25.1716	9	9	9	33.3	33.3	33.3	22.487	0	32.177
+	1.93417	3.71045		-0.39439	0.71855	+	2.32855	3.47747	sp|P62269|RS18_HUMAN	sp|P62269|RS18_HUMAN	P62269	P62269	RS18	26.3991	25.943	29.0935	26.8185	28.9959	26.1103	27.0832	26.9576	28.2897	26.5722	28.2306	26.2846	8	8	8	36.2	36.2	36.2	17.718	0	13.229
	-0.576031	0.0121091		-0.396125	0.813288		-0.179906	0.280134	sp|P28799|GRN_HUMAN;sp|P28799-2|GRN_HUMAN;sp|P28799-3|GRN_HUMAN	sp|P28799|GRN_HUMAN;sp|P28799-2|GRN_HUMAN;sp|P28799-3|GRN_HUMAN	P28799	P28799	GRN	28.0145	27.2925	27.504	27.5779	26.8794	27.1726	27.8466	27.9909	27.7699	28.3067	27.2883	27.7052	9	9	9	23.9	23.9	23.9	63.544	0	123.03
+	1.28539	2.54863		-0.401781	0.871887		1.68718	2.65057	sp|P62847-2|RS24_HUMAN;sp|P62847-3|RS24_HUMAN;sp|P62847|RS24_HUMAN;sp|P62847-4|RS24_HUMAN	sp|P62847-2|RS24_HUMAN;sp|P62847-3|RS24_HUMAN;sp|P62847|RS24_HUMAN;sp|P62847-4|RS24_HUMAN	P62847-2	P62847	RS24	27.2542	26.2854	28.9795	26.9399	28.8456	26.715	27.5422	27.1342	27.8003	27.0022	28.2546	26.9967	5	5	5	36.2	36.2	36.2	15.069	0	26.789
	-0.484839	0.0284281		-0.404791	0.657242		-0.0800486	0.230038	sp|P07355|ANXA2_HUMAN;sp|P07355-2|ANXA2_HUMAN;sp|A6NMY6|AXA2L_HUMAN	sp|P07355|ANXA2_HUMAN;sp|P07355-2|ANXA2_HUMAN;sp|A6NMY6|AXA2L_HUMAN	P07355	P07355	ANXA2	29.9573	29.3539	29.4263	29.2075	29.185	29.1438	29.648	29.7564	29.4363	30.4776	29.3034	29.4171	20	20	20	59.3	59.3	59.3	38.604	0	179.87
	-0.42118	0.0223914		-0.442845	1.22427		0.0216656	0.0454942	sp|P51397|DAP1_HUMAN	sp|P51397|DAP1_HUMAN	P51397	P51397	DAP1	29.9628	29.1335	29.7218	29.3225	29.1079	29.3366	30.0483	29.528	29.5251	29.9477	29.2418	29.5119	6	6	6	77.5	77.5	77.5	11.164	0	44.774
+	1.5982	3.39068		-0.448268	1.00867	+	2.04647	3.38979	sp|P62851|RS25_HUMAN	sp|P62851|RS25_HUMAN	P62851	P62851	RS25	25.5637	25.4761	27.4554	25.6508	27.4762	24.7726	25.6304	25.2155	26.6599	25.0936	26.7398	24.6812	5	5	5	29.6	29.6	29.6	13.742	0	8.4129
	-0.325634	0.0368873		-0.449893	1.27264		0.12426	0.415228	sp|Q99708-3|CTIP_HUMAN;sp|Q99708|CTIP_HUMAN;sp|Q99708-2|CTIP_HUMAN	sp|Q99708-3|CTIP_HUMAN;sp|Q99708|CTIP_HUMAN;sp|Q99708-2|CTIP_HUMAN	Q99708-3	Q99708	CTIP	26.023	25.5301	25.7043	25.989	26.1763	25.7021	25.9904	25.8751	25.7557	26.6903	25.754	25.7859	4	4	4	4.8	4.8	4.8	98.433	0	11.796
	-0.432712	0.00672181		-0.462583	1.4693		0.0298715	0.0498612	sp|P10599|THIO_HUMAN;sp|P10599-2|THIO_HUMAN	sp|P10599|THIO_HUMAN;sp|P10599-2|THIO_HUMAN	P10599	P10599	THIO	29.2332	28.5181	28.7738	29.3077	29.1621	29.1874	29.1465	28.9719	28.9642	29.4488	28.5052	28.6084	6	6	6	51.4	51.4	51.4	11.737	0	32.282
+	2.62012	3.97931		-0.462961	0.393609	+	3.08308	3.59998	sp|P61927|RL37_HUMAN	sp|P61927|RL37_HUMAN	P61927	P61927	RL37	25.9263	25.3536	29.1953	26.2764	29.3424	25.7477	27.3313	27.1556	29.2115	27.0476	29.3127	26.4729	5	5	5	42.3	42.3	42.3	11.078	0	8.9329
	-0.562896	0.0191818		-0.48576	0.852582		-0.077136	0.110994	sp|P05165-2|PCCA_HUMAN;sp|P05165|PCCA_HUMAN;sp|P05165-3|PCCA_HUMAN	sp|P05165-2|PCCA_HUMAN;sp|P05165|PCCA_HUMAN;sp|P05165-3|PCCA_HUMAN	P05165-2	P05165	PCCA	31.0213	30.4249	30.4742	30.8758	30.43	30.5339	31.8142	31.1586	31.166	31.458	30.8475	31.1089	39	39	39	58.5	58.5	58.5	77.047	0	274.16
+	1.54587	2.387		-0.493442	1.47783	+	2.03931	2.59197	sp|P08708|RS17_HUMAN	sp|P08708|RS17_HUMAN	P08708	P08708	RS17	26.2232	25.6048	28.4819	26.4744	28.3177	26.1277	26.0346	25.5653	27.1	26.0293	27.0453	25.4899	7	7	7	56.3	56.3	56.3	15.55	0	75.254
	-0.700168	0.000551814		-0.494828	1.62041		-0.205339	0.665321	sp|Q9HCC0|MCCB_HUMAN;sp|Q9HCC0-2|MCCB_HUMAN	sp|Q9HCC0|MCCB_HUMAN;sp|Q9HCC0-2|MCCB_HUMAN	Q9HCC0	Q9HCC0	MCCB	31.1151	30.381	30.2827	30.8632	30.3446	30.5723	31.2643	30.9497	30.5443	31.3816	30.6519	30.7419	29	29	29	62.5	62.5	62.5	61.332	0	299.87
	0.945601	1.54965		-0.494898	0.749091		1.4405	2.46555	sp|P62277|RS13_HUMAN	sp|P62277|RS13_HUMAN	P62277	P62277	RS13	27.1074	26.9119	28.7092	26.8761	28.0764	26.6759	27.8488	26.257	27.9028	26.4527	27.379	26.4605	8	8	8	43	43	43	17.222	0	28.485
+	2.86086	4.32691		-0.516022	0.93843	+	3.37688	3.84218	sp|P62841|RS15_HUMAN	sp|P62841|RS15_HUMAN	P62841	P62841	RS15	26.4385	25.9099	30.3062	26.7475	29.5364	26.532	26.531	25.4838	28.91	26.8553	29.2632	26.5826	7	7	7	55.2	55.2	55.2	17.04	0	49.189
	-0.462527	0.0350206		-0.521479	1.28916		0.0589519	0.0602008	sp|P11387|TOP1_HUMAN;sp|Q969P6-2|TOP1M_HUMAN;sp|Q969P6|TOP1M_HUMAN	sp|P11387|TOP1_HUMAN	P11387	P11387	TOP1	26.2629	25.5325	26.0472	26.1204	26.277	26.2207	26.0152	25.5674	25.3891	26.2493	25.0844	25.2413	13	13	13	16.5	16.5	16.5	90.725	0	25.193
+	3.63852	2.87711		-0.529072	0.262709	+	4.16759	3.72557	sp|Q13310-2|PABP4_HUMAN;sp|Q13310|PABP4_HUMAN;sp|Q13310-3|PABP4_HUMAN	sp|Q13310-2|PABP4_HUMAN;sp|Q13310|PABP4_HUMAN;sp|Q13310-3|PABP4_HUMAN	Q13310-2	Q13310	PABP4	21.8812	24.2378	27.8998	24.8905	27.9957	22.3594	24.1558	24.0252	26.906	24.7262	27.4064	22.9151	18	7	7	26.3	9.5	9.5	69.578	0	13.44
+	3.50674	4.01633		-0.537223	0.987622	+	4.04397	4.2801	sp|P47914|RL29_HUMAN	sp|P47914|RL29_HUMAN	P47914	P47914	RL29	26.3849	25.0615	29.822	25.5822	29.8497	25.0222	25.502	25.6236	28.443	25.341	28.7224	24.954	2	2	2	14.5	14.5	14.5	17.752	0	6.863
+	3.89384	3.9736		-0.551061	0.808325	+	4.4449	3.81116	sp|P18124|RL7_HUMAN	sp|P18124|RL7_HUMAN	P18124	P18124	RL7	26.5485	24.9722	30.3819	25.8785	31.0032	25.7638	26.0884	26.2032	28.9126	26.7159	30.509	26.0879	16	16	16	54	54	54	29.225	0	81.726
+	6.34285	7.34846		-0.575435	0.384338	+	6.91829	4.32213	sp|P33991|MCM4_HUMAN;sp|Q9UJA3-2|MCM8_HUMAN;sp|Q9UJA3-3|MCM8_HUMAN;sp|Q9UJA3|MCM8_HUMAN;sp|Q9UJA3-4|MCM8_HUMAN	sp|P33991|MCM4_HUMAN	P33991	P33991	MCM4	31.4876	29.9453	37.8586	31.3125	37.8245	31.8999	31.2551	29.24	37.608	30.9491	37.0846	31.6175	69	69	69	76.4	76.4	76.4	96.557	0	323.31
	-0.705863	0.000377563		-0.581177	1.94444		-0.124686	0.264618	sp|P43351|RAD52_HUMAN;sp|P43351-2|RAD52_HUMAN;sp|P43351-4|RAD52_HUMAN;sp|P43351-3|RAD52_HUMAN	sp|P43351|RAD52_HUMAN	P43351	P43351	RAD52	28.8495	27.9115	28.3085	29.0334	28.249	28.4401	29.0395	28.549	28.4812	28.8475	27.9078	28.5446	14	14	14	50.2	50.2	50.2	46.168	0	109.86
	-0.644141	1.0121e-06		-0.593006	3.8505		-0.0511346	0.281922	sp|O00763-3|ACACB_HUMAN;sp|O00763|ACACB_HUMAN;sp|O00763-2|ACACB_HUMAN	sp|O00763-3|ACACB_HUMAN;sp|O00763|ACACB_HUMAN;sp|O00763-2|ACACB_HUMAN	O00763-3	O00763	ACACB	31.101	30.3254	30.5302	31.1413	30.481	30.5295	31.0809	30.6452	30.3723	31.0402	30.4032	30.4911	86	69	69	48.8	41	41	255.09	0	323.31
+	1.03175	2.47732		-0.635181	1.41917	+	1.66693	3.80619	sp|P22087|FBRL_HUMAN	sp|P22087|FBRL_HUMAN	P22087	P22087	FBRL	26.3726	25.6845	27.9487	26.111	27.7667	26.1009	26.7701	25.7517	27.3465	27.0241	27.343	26.2	8	8	7	40.8	40.8	37.4	33.784	0	65.192
	-0.731827	0.00168229		-0.663769	1.20294		-0.068058	0.0963763	sp|P21291|CSRP1_HUMAN	sp|P21291|CSRP1_HUMAN	P21291	P21291	CSRP1	25.9001	25.1691	25.4021	26.5966	25.6172	26.2437	26.4688	25.4796	25.8034	26.5555	25.771	25.9736	4	4	4	34.2	34.2	34.2	20.567	0	19.754
	-0.943089	0.00144159		-0.668317	2.09687		-0.274773	0.736988	sp|P26038|MOES_HUMAN;sp|P35241|RADI_HUMAN;sp|P15311|EZRI_HUMAN;sp|P35241-5|RADI_HUMAN;sp|P35241-4|RADI_HUMAN;sp|P35241-3|RADI_HUMAN	sp|P26038|MOES_HUMAN;sp|P35241|RADI_HUMAN;sp|P15311|EZRI_HUMAN;sp|P35241-5|RADI_HUMAN;sp|P35241-4|RADI_HUMAN	P26038	P26038	MOES	27.4137	26.3321	26.6918	26.8235	25.9829	26.6064	27.0288	26.5198	26.3299	27.4884	25.9774	26.6227	8	8	8	12.1	12.1	12.1	67.819	0	16.7
+	3.15433	3.93662		-0.671633	1.0326	+	3.82596	3.78629	sp|Q96EY7|PTCD3_HUMAN;sp|Q96EY7-2|PTCD3_HUMAN	sp|Q96EY7|PTCD3_HUMAN	Q96EY7	Q96EY7	PTCD3	23.2995	22.6704	26.7052	23.2707	26.8856	21.4997	22.9927	22.5745	25.652	22.5249	25.4623	22.6568	9	9	9	19.4	19.4	19.4	78.549	0	26.883
+	3.49946	2.25574		-0.704964	0.461658	+	4.20443	2.60672	sp|Q03468|ERCC6_HUMAN	sp|Q03468|ERCC6_HUMAN	Q03468	Q03468	ERCC6	23.3265	21.9872	27.3876	23.0982	27.4485	22.8575	23.5158	21.1351	24.2154	20.9732	25.8601	22.1139	26	11	11	22.2	8.1	8.1	168.41	0	23.797
	-0.127409	0.0619719		-0.743477	2.05204		0.616068	1.72152	sp|O96019-2|ACL6A_HUMAN;sp|O96019|ACL6A_HUMAN	sp|O96019-2|ACL6A_HUMAN;sp|O96019|ACL6A_HUMAN	O96019-2	O96019	ACL6A	24.8134	23.822	24.5265	24.5973	24.5714	24.2009	24.4713	24.0346	24.2613	24.5192	24.5323	23.3697	2	2	2	10.3	10.3	10.3	43.236	0	18.658
+	3.95296	5.89706		-0.79193	1.96023	+	4.74489	5.8684	sp|Q9Y3U8|RL36_HUMAN	sp|Q9Y3U8|RL36_HUMAN	Q9Y3U8	Q9Y3U8	RL36	24.8421	23.6752	29.0628	24.3665	28.4262	23.3807	24.7908	24.166	28.4135	24.3079	28.2166	23.9177	5	5	5	37.1	37.1	37.1	12.254	0	9.7499
	-0.262218	0.0458312		-0.803306	1.54113		0.541088	0.952646	sp|Q15637-6|SF01_HUMAN;sp|Q15637-4|SF01_HUMAN;sp|Q15637-3|SF01_HUMAN;sp|Q15637-2|SF01_HUMAN;sp|Q15637|SF01_HUMAN;sp|Q15637-5|SF01_HUMAN;sp|Q15637-7|SF01_HUMAN	sp|Q15637-6|SF01_HUMAN;sp|Q15637-4|SF01_HUMAN;sp|Q15637-3|SF01_HUMAN;sp|Q15637-2|SF01_HUMAN;sp|Q15637|SF01_HUMAN;sp|Q15637-5|SF01_HUMAN;sp|Q15637-7|SF01_HUMAN	Q15637-6	Q15637	SF01	28.4466	27.3535	28.5624	28.5265	28.4432	27.5102	28.6288	28.4676	27.975	28.9818	28.5542	28.0392	13	13	13	30.8	30.8	30.8	61.888	0	77.786
	-0.850424	2.59548e-05		-0.806271	2.60081		-0.0441532	0.110375	sp|P24278|ZBT25_HUMAN	sp|P24278|ZBT25_HUMAN	P24278	P24278	ZBT25	29.3435	28.2908	28.6823	29.3638	28.6009	28.7395	29.6717	28.9406	28.7617	29.5979	28.5302	28.7808	14	14	14	52	52	52	48.99	0	132.59
	-0.778208	0.000421156		-0.807971	3.07597		0.0297627	0.0710642	sp|P08238|HS90B_HUMAN;sp|Q58FF8|H90B2_HUMAN;sp|Q58FF7|H90B3_HUMAN;sp|Q14568|HS902_HUMAN;sp|Q58FG1|HS904_HUMAN;sp|P14625|ENPL_HUMAN	sp|P08238|HS90B_HUMAN	P08238	P08238	HS90B	27.428	26.317	26.7767	27.141	26.3308	26.3689	27.1399	26.5439	26.6589	27.4835	26.3132	26.7308	12	12	9	19.5	19.5	14.5	83.263	0	41.354
+	2.04398	3.16764		-0.832831	1.4748	+	2.87681	3.11684	sp|P46782|RS5_HUMAN	sp|P46782|RS5_HUMAN	P46782	P46782	RS5	25.2605	25.2249	27.9229	25.4805	27.8431	24.5217	25.0711	23.9465	26.4268	25.2595	27.0548	24.0472	6	6	6	31.4	31.4	31.4	22.876	0	27.761
	-1.3141	6.80712e-05		-0.837066	2.35148		-0.477035	2.82278	sp|P02545-2|LMNA_HUMAN;sp|P02545-6|LMNA_HUMAN;sp|P02545-3|LMNA_HUMAN;sp|P02545|LMNA_HUMAN;sp|P02545-5|LMNA_HUMAN;sp|P02545-4|LMNA_HUMAN	sp|P02545-2|LMNA_HUMAN;sp|P02545-6|LMNA_HUMAN;sp|P02545-3|LMNA_HUMAN;sp|P02545|LMNA_HUMAN;sp|P02545-5|LMNA_HUMAN;sp|P02545-4|LMNA_HUMAN	P02545-2	P02545	LMNA	25.6366	24.6324	24.2064	25.1373	24.1786	24.9074	25.5428	24.8223	24.3506	25.9784	24.3031	24.5847	6	6	6	11.7	11.7	11.7	65.134	0	13.029
+	8.90233	3.43722		-0.882422	0.251315	+	9.78475	5.74991	sp|Q68D10|SPT2_HUMAN;sp|Q68D10-2|SPT2_HUMAN;sp|Q68D10-3|SPT2_HUMAN	sp|Q68D10|SPT2_HUMAN;sp|Q68D10-2|SPT2_HUMAN	Q68D10	Q68D10	SPT2	21.5305	22.7656	33.0868	27.6451	33.2127	23.2853	22.2756	21.6191	31.9112	23.2798	32.1296	23.5312	46	46	46	56.6	56.6	56.6	75.598	0	318.53
	-0.599374	0.0129605		-0.892533	1.71587		0.293159	0.356901	sp|Q5T4S7-3|UBR4_HUMAN;sp|Q5T4S7-4|UBR4_HUMAN;sp|Q5T4S7|UBR4_HUMAN;sp|Q5T4S7-2|UBR4_HUMAN;sp|Q5T4S7-5|UBR4_HUMAN	sp|Q5T4S7-3|UBR4_HUMAN;sp|Q5T4S7-4|UBR4_HUMAN;sp|Q5T4S7|UBR4_HUMAN;sp|Q5T4S7-2|UBR4_HUMAN	Q5T4S7-3	Q5T4S7	UBR4	26.3504	25.4945	25.7612	25.9342	25.9503	25.1783	25.943	25.5579	25.1304	25.9854	24.9736	24.412	10	10	10	2.7	2.7	2.7	571.85	0	30.616
+	2.92232	2.64678		-0.89539	0.589554	+	3.81771	4.14222	sp|P82930|RT34_HUMAN	sp|P82930|RT34_HUMAN	P82930	P82930	RT34	21.9039	22.096	26.5307	24.0528	26.631	21.6294	24.6604	22.9761	25.7523	22.6719	26.0643	23.006	3	3	3	12.8	12.8	12.8	25.65	0	9.7854
	-0.870745	0.00243861		-0.924332	2.01549		0.053587	0.104988	sp|P04083|ANXA1_HUMAN	sp|P04083|ANXA1_HUMAN	P04083	P04083	ANXA1	26.4795	25.6704	26.287	26.7438	25.719	26.1224	26.5397	25.5758	25.8426	27.3751	25.8065	26.0722	10	10	10	37.6	37.6	37.6	38.714	0	81.524
+	4.80547	5.31611		-0.935743	1.85911	+	5.74121	5.79055	sp|P63167|DYL1_HUMAN	sp|P63167|DYL1_HUMAN	P63167	P63167	DYL1	27.68	26.0406	32.5095	26.8341	32.1331	25.9836	26.6454	26.5855	31.3494	27.119	31.5083	25.9259	8	8	5	65.2	65.2	39.3	10.366	0	240.65
	-0.863526	1.19204e-05		-1.00458	3.18368		0.14105	0.374087	sp|Q06587-2|RING1_HUMAN;sp|Q06587|RING1_HUMAN;sp|Q99496|RING2_HUMAN	sp|Q06587-2|RING1_HUMAN;sp|Q06587|RING1_HUMAN	Q06587-2	Q06587	RING1	25.3216	23.9184	24.4191	25.1127	24.5171	24.6168	25.3125	24.1253	24.1834	25.2363	24.4094	24.3043	4	4	4	14.1	14.1	14.1	39.145	0	12.128
+	6.12897	7.50378		-1.00462	1.75683	+	7.13359	6.13732	sp|P33993|MCM7_HUMAN;sp|P33993-3|MCM7_HUMAN;sp|P33993-2|MCM7_HUMAN	sp|P33993|MCM7_HUMAN;sp|P33993-3|MCM7_HUMAN	P33993	P33993	MCM7	31.4581	30.1937	37.608	31.1596	37.4876	30.6568	31.0072	29.3478	37.3048	31.1119	36.8522	30.52	53	53	53	72.6	72.6	72.6	81.307	0	323.31
+	6.82947	8.85525		-1.00735	1.4683	+	7.83682	6.1063	sp|P49736|MCM2_HUMAN	sp|P49736|MCM2_HUMAN	P49736	P49736	MCM2	31.6559	29.6689	38.4097	31.6035	38.5552	31.2357	31.3785	30.1306	38.2873	31.3668	38.0702	30.94	69	69	69	70.2	70.2	70.2	101.89	0	323.31
	-1.08974	0.000453817		-1.05587	2.55193		-0.0338712	0.049914	sp|O43684-2|BUB3_HUMAN;sp|O43684|BUB3_HUMAN	sp|O43684-2|BUB3_HUMAN;sp|O43684|BUB3_HUMAN	O43684-2	O43684	BUB3	27.1267	25.4498	26.0663	26.5095	25.341	25.6111	26.8157	26.2262	25.9821	26.9801	25.6837	25.9215	7	7	7	30.1	30.1	30.1	36.954	0	47.864
	-0.804467	0.00102789		-1.07808	2.59545		0.273609	0.843575	sp|P63104|1433Z_HUMAN;sp|P63104-2|1433Z_HUMAN	sp|P63104|1433Z_HUMAN;sp|P63104-2|1433Z_HUMAN	P63104	P63104	1433Z	26.8782	25.6031	26.1375	26.7523	26.2184	26.1313	27.2107	26.2499	26.5113	27.4832	26.2392	26.0277	8	8	4	30.6	30.6	16.7	27.745	0	18.535
	0.338294	0.870906		-1.12872	6.44861		1.46702	2.74873	sp|Q08211|DHX9_HUMAN;sp|Q08211-2|DHX9_HUMAN	sp|Q08211|DHX9_HUMAN	Q08211	Q08211	DHX9	27.0514	25.8102	27.6115	26.876	27.8683	25.8429	26.8668	25.8242	26.8358	26.9464	26.7781	25.7484	14	14	14	13.9	13.9	13.9	140.96	0	39.147
	-1.52925	0.000189366		-1.13114	3.42284		-0.398118	0.7291	sp|P41091|IF2G_HUMAN;sp|Q2VIR3|IF2GL_HUMAN;sp|Q2VIR3-2|IF2GL_HUMAN	sp|P41091|IF2G_HUMAN;sp|Q2VIR3|IF2GL_HUMAN;sp|Q2VIR3-2|IF2GL_HUMAN	P41091	P41091	IF2G	27.6573	26.5149	26.1302	27.7727	26.6027	26.7669	27.383	26.197	25.4762	27.4525	25.9395	26.2623	15	15	15	42.8	42.8	42.8	51.109	0	64.548
+	4.72308	6.50723		-1.26882	1.79563	+	5.9919	5.40786	sp|O14929|HAT1_HUMAN;sp|O14929-2|HAT1_HUMAN	sp|O14929|HAT1_HUMAN;sp|O14929-2|HAT1_HUMAN	O14929	O14929	HAT1	26.7119	24.7667	31.5638	26.3468	31.42	25.7821	27.0334	24.7536	31.4735	26.3845	30.9114	26.0989	16	16	16	58.7	58.7	58.7	49.512	0	177.08
+	1.8148	4.83873		-1.3724	3.87628	+	3.1872	5.55358	sp|P05455|LA_HUMAN	sp|P05455|LA_HUMAN	P05455	P05455	LA	27.4577	25.6734	29.507	27.1994	29.1611	26.1816	27.6249	26.1074	29.4096	27.4413	28.905	26.2713	16	16	16	45.1	45.1	45.1	46.836	0	60.261
	-0.435829	0.0190956		-1.38355	0.961973		0.947719	0.617329	sp|P10809|CH60_HUMAN;sp|P10809-2|CH60_HUMAN	sp|P10809|CH60_HUMAN	P10809	P10809	CH60	25.6377	21.7064	24.8927	25.1806	25.0912	24.3496	24.8268	24.4059	24.6256	25.2092	24.5015	24.8582	5	5	5	11.3	11.3	11.3	61.054	0	21.59
	-0.516945	0.167675		-1.50842	1.98689		0.991471	0.40539	sp|P31949|S10AB_HUMAN	sp|P31949|S10AB_HUMAN	P31949	P31949	S10AB	25.8769	23.4274	24.9153	25.3566	22.9201	24.5537	25.134	23.6987	24.7588	26.17	27.8755	24.8241	2	2	2	25.7	25.7	25.7	11.74	0	18.036
	-2.10861	2.96242e-07		-1.53354	5.15456		-0.575069	2.65548	sp|P05198|IF2A_HUMAN	sp|P05198|IF2A_HUMAN	P05198	P05198	IF2A	26.461	24.7525	24.4697	26.365	24.2837	24.9083	26.1721	25.0239	24.0665	26.505	24.2488	24.6842	5	5	5	21.6	21.6	21.6	36.112	0	30.19
	-0.253771	0.0534857		-1.71548	4.11382		1.46171	3.70429	sp|Q9NWH9-3|SLTM_HUMAN;sp|Q9NWH9|SLTM_HUMAN	sp|Q9NWH9-3|SLTM_HUMAN;sp|Q9NWH9|SLTM_HUMAN	Q9NWH9-3	Q9NWH9	SLTM	27.088	25.2817	27.1329	27.4618	27.209	25.806	26.8763	25.3164	26.8082	27.3715	26.6324	25.5316	7	7	7	14.6	14.6	14.6	71.066	0	31.026
	-1.80971	0.00400985		-2.04444	1.97969		0.234727	0.110619	sp|P49368-2|TCPG_HUMAN;sp|P49368|TCPG_HUMAN	sp|P49368-2|TCPG_HUMAN;sp|P49368|TCPG_HUMAN	P49368-2	P49368	TCPG	27.3187	25.9241	24.6812	27.1129	26.4188	24.2072	27.3994	26.4936	24.4223	27.4646	26.5345	24.493	12	12	12	29.2	29.2	29.2	56.43	0	47.325
+	2.25114	4.9118		-2.09328	3.77131	+	4.34442	5.07784	sp|P40429|RL13A_HUMAN;sp|Q6NVV1|R13P3_HUMAN	sp|P40429|RL13A_HUMAN	P40429	P40429	RL13A	26.4911	23.6495	29.0041	26.2563	28.722	24.593	26.311	24.0613	28.1086	26.3431	28.5714	24.7245	9	9	9	36.9	36.9	36.9	23.577	0	21.157
+	4.93841	3.52486		-2.11283	1.10008	+	7.05125	4.14571	sp|Q58A45|PAN3_HUMAN;sp|Q58A45-3|PAN3_HUMAN;sp|Q58A45-2|PAN3_HUMAN;sp|Q58A45-4|PAN3_HUMAN	sp|Q58A45|PAN3_HUMAN;sp|Q58A45-3|PAN3_HUMAN;sp|Q58A45-2|PAN3_HUMAN;sp|Q58A45-4|PAN3_HUMAN	Q58A45	Q58A45	PAN3	22.5399	20.3037	28.7797	23.2491	28.3721	22.828	22.0607	19.7797	27.769	25.3206	28.0031	21.8075	17	17	17	31.1	31.1	31.1	95.612	0	73.072
	-2.02521	0.000945585		-2.23087	2.68563		0.205656	0.12938	sp|Q99832-3|TCPH_HUMAN;sp|Q99832|TCPH_HUMAN;sp|Q99832-4|TCPH_HUMAN;sp|Q99832-2|TCPH_HUMAN	sp|Q99832-3|TCPH_HUMAN;sp|Q99832|TCPH_HUMAN;sp|Q99832-4|TCPH_HUMAN;sp|Q99832-2|TCPH_HUMAN	Q99832-3	Q99832	TCPH	27.3606	25.4777	24.3618	26.7009	25.9857	23.9578	26.9886	25.509	24.1757	27.0355	25.4616	24.2176	13	13	13	32.5	32.5	32.5	54.804	0	45.918
	-2.03971	1.55008e-05		-2.2368	4.13725		0.197089	0.354259	sp|P40227|TCPZ_HUMAN;sp|P40227-2|TCPZ_HUMAN	sp|P40227|TCPZ_HUMAN;sp|P40227-2|TCPZ_HUMAN	P40227	P40227	TCPZ	27.4171	25.1954	25.4184	26.7893	24.8559	24.7174	26.8248	24.3196	24.9412	27.0425	24.6994	24.8942	7	7	6	15.3	15.3	13.9	58.024	0	30.07
	-1.84798	0.00711629		-2.26108	2.79008		0.413092	0.212877	sp|P50990-2|TCPQ_HUMAN;sp|P50990|TCPQ_HUMAN;sp|P50990-3|TCPQ_HUMAN	sp|P50990-2|TCPQ_HUMAN;sp|P50990|TCPQ_HUMAN;sp|P50990-3|TCPQ_HUMAN	P50990-2	P50990	TCPQ	27.2474	24.3805	26.3026	26.8088	24.5042	25.2451	26.8238	23.6925	26.0739	26.9198	23.5273	25.4375	13	13	13	30.6	30.6	30.6	57.645	0	32.977
	-2.18345	0.0144276		-2.30202	2.84235		0.118579	0.039459	sp|Q9NQ38-3|ISK5_HUMAN;sp|Q9NQ38|ISK5_HUMAN;sp|Q9NQ38-2|ISK5_HUMAN	sp|Q9NQ38-3|ISK5_HUMAN;sp|Q9NQ38|ISK5_HUMAN;sp|Q9NQ38-2|ISK5_HUMAN	Q9NQ38-3	Q9NQ38	ISK5	25.8384	22.6891	21.9941	25.5776	24.4202	23.2049	25.3975	23.0696	25.7563	25.8788	21.788	24.5206	6	6	6	7.3	7.3	7.3	124.08	0	37.168
+	1.42118	3.14458		-2.35395	4.9487	+	3.77514	4.9642	sp|P61353|RL27_HUMAN	sp|P61353|RL27_HUMAN	P61353	P61353	RL27	28.7662	26.0593	30.7325	28.4534	30.1343	26.1635	28.8163	26.6637	29.5643	28.8593	30.1488	26.5928	9	9	9	55.1	55.1	55.1	15.798	0	41.061
	-2.07822	1.01614e-05		-2.37964	5.81962		0.301416	0.804907	sp|P50991|TCPD_HUMAN;sp|P50991-2|TCPD_HUMAN	sp|P50991|TCPD_HUMAN;sp|P50991-2|TCPD_HUMAN	P50991	P50991	TCPD	26.7363	24.6465	24.9574	26.5725	25.0168	24.3271	26.9989	24.3445	24.263	26.9916	24.7493	24.4628	9	9	9	25.4	25.4	25.4	57.924	0	26.594
+	6.46241	7.39274		-2.40944	3.02626	+	8.87185	6.13614	sp|Q14566|MCM6_HUMAN	sp|Q14566|MCM6_HUMAN	Q14566	Q14566	MCM6	31.4105	28.088	37.9592	31.2289	37.8077	29.7039	30.9566	28.1402	37.2452	30.9045	37.3379	28.9305	75	75	75	79	79	79	92.888	0	323.31
	-2.65854	0.0017738		-2.53758	2.57374		-0.120959	0.0540262	sp|Q9UN79|SOX13_HUMAN	sp|Q9UN79|SOX13_HUMAN	Q9UN79	Q9UN79	SOX13	26.4355	24.1564	24.8406	26.6543	23.8082	22.5084	25.547	24.5985	21.7735	26.1979	23.7783	23.4211	7	7	7	18.6	18.6	18.6	69.228	0	22.018
	-2.33576	0.00104943		-2.65585	3.46732		0.320087	0.201141	sp|Q9H6T3-3|RPAP3_HUMAN;sp|Q9H6T3-2|RPAP3_HUMAN;sp|Q9H6T3|RPAP3_HUMAN	sp|Q9H6T3-3|RPAP3_HUMAN;sp|Q9H6T3-2|RPAP3_HUMAN;sp|Q9H6T3|RPAP3_HUMAN	Q9H6T3-3	Q9H6T3	RPAP3	25.7276	22.492	22.4218	25.9928	24.1318	24.0542	26.125	22.8356	22.9097	25.647	24.686	23.4874	7	7	7	14.6	14.6	14.6	57.107	0	12.959
	-2.17114	0.00513835		-2.86647	1.79741		0.695332	0.3002	sp|P17987|TCPA_HUMAN	sp|P17987|TCPA_HUMAN	P17987	P17987	TCPA	27.6892	24.3095	25.6401	25.8369	22.9958	21.8345	26.8856	25.1679	25.3294	27.3051	25.067	24.939	11	11	11	23.2	23.2	23.2	60.343	0	26.593
	-0.106647	0.223717		-2.91964	3.91281	+	2.813	3.12794	sp|P55209-2|NP1L1_HUMAN;sp|P55209|NP1L1_HUMAN;sp|P55209-3|NP1L1_HUMAN	sp|P55209-2|NP1L1_HUMAN;sp|P55209|NP1L1_HUMAN;sp|P55209-3|NP1L1_HUMAN	P55209-2	P55209	NP1L1	28.6639	25.3529	29.3159	29.1082	29.2808	26.2361	29.1281	26.4119	28.2517	28.2751	27.9004	25.4959	7	6	6	18.8	16	16	42.761	0	42.463
	-3.66067	0.00165174		-2.9839	5.03171		-0.676775	0.298535	sp|P29692|EF1D_HUMAN;sp|P29692-3|EF1D_HUMAN;sp|P29692-2|EF1D_HUMAN;sp|P29692-4|EF1D_HUMAN	sp|P29692|EF1D_HUMAN;sp|P29692-3|EF1D_HUMAN;sp|P29692-2|EF1D_HUMAN;sp|P29692-4|EF1D_HUMAN	P29692	P29692	EF1D	26.2269	23.5566	22.5958	26.3073	20.6747	22.7756	26.3064	23.7419	25.1514	26.5001	22.2761	23.331	7	7	6	23.1	23.1	20.6	31.121	0	22.02
	-3.29045	2.02538e-06		-3.01165	3.19562		-0.278806	0.22071	sp|Q96KB5|TOPK_HUMAN;sp|Q96KB5-2|TOPK_HUMAN	sp|Q96KB5|TOPK_HUMAN;sp|Q96KB5-2|TOPK_HUMAN	Q96KB5	Q96KB5	TOPK	26.9252	23.0181	23.8128	27.0141	23.7072	23.0861	26.5888	24.8194	22.8835	26.8132	23.7761	24.3712	7	7	7	23.6	23.6	23.6	36.085	0	13.366
	-3.38521	0.000408543		-3.15899	3.78214		-0.226227	0.112872	sp|P48643|TCPE_HUMAN;sp|P48643-2|TCPE_HUMAN	sp|P48643|TCPE_HUMAN;sp|P48643-2|TCPE_HUMAN	P48643	P48643	TCPE	26.6938	23.8284	21.8846	26.5357	24.7469	23.8641	26.6857	23.9676	23.8935	26.7629	22.6122	22.3821	8	8	8	18.9	18.9	18.9	59.67	0	34.694
	-2.76651	0.000549162		-3.17112	3.05818		0		sp|Q8N488|RYBP_HUMAN	sp|Q8N488|RYBP_HUMAN	Q8N488	Q8N488	RYBP	26.173	23.7049	24.2397	25.8564	22.2532	23.7667	26.2486	22.2045	24.1968	25.8741	22.3965	21.7915	4	4	4	39	39	39	24.821	0	62.576
	-3.29318	0.000262796		-3.28309	3.40745		-0.0100956	0.00490687	sp|Q5BKZ1-3|ZN326_HUMAN;sp|Q5BKZ1|ZN326_HUMAN	sp|Q5BKZ1-3|ZN326_HUMAN;sp|Q5BKZ1|ZN326_HUMAN	Q5BKZ1-3	Q5BKZ1	ZN326	26.6105	22.448	22.1593	26.9872	24.2726	22.7381	26.4536	23.4817	22.4644	26.0898	24.0721	24.3409	5	5	5	25.8	25.8	25.8	43.1	0	25.249
	-2.80734	1.76145e-05		-3.32734	4.00642		0.52	0.525414	sp|Q9H910-2|JUPI2_HUMAN;sp|Q9H910|JUPI2_HUMAN;sp|Q9H910-3|JUPI2_HUMAN	sp|Q9H910-2|JUPI2_HUMAN;sp|Q9H910|JUPI2_HUMAN;sp|Q9H910-3|JUPI2_HUMAN	Q9H910-2	Q9H910	JUPI2	26.0353	22.8161	22.8745	25.6828	23.3214	22.8801	25.7092	21.3964	22.221	25.727	23.508	22.7523	3	3	3	25.9	25.9	25.9	18.416	0	11.232
	-3.28535	0.000252695		-3.53081	3.016		0.245461	0.114159	sp|P26641|EF1G_HUMAN;sp|P26641-2|EF1G_HUMAN	sp|P26641|EF1G_HUMAN;sp|P26641-2|EF1G_HUMAN	P26641	P26641	EF1G	28.2034	22.7081	22.9701	27.6047	25.1417	24.6611	27.867	24.8629	25.2213	27.9877	25.1883	25.3074	8	8	8	29.1	29.1	29.1	50.118	0	36.651
	-3.63654	4.55122e-06		-3.54528	3.56251		-0.0912642	0.0594533	sp|P27816-6|MAP4_HUMAN;sp|P27816|MAP4_HUMAN;sp|P27816-4|MAP4_HUMAN;sp|P27816-2|MAP4_HUMAN;sp|P27816-5|MAP4_HUMAN	sp|P27816-6|MAP4_HUMAN;sp|P27816|MAP4_HUMAN;sp|P27816-4|MAP4_HUMAN;sp|P27816-2|MAP4_HUMAN;sp|P27816-5|MAP4_HUMAN	P27816-6	P27816	MAP4	27.3742	22.3498	22.8316	26.968	23.6503	23.5339	27.2342	24.1666	24.2285	27.053	23.3727	24.3979	10	10	10	11.9	11.9	11.9	119.96	0	38.57
	-3.20333	4.08524e-06		-3.6183	3.45417		0.414967	0.319037	sp|Q9Y305|ACOT9_HUMAN;sp|Q9Y305-4|ACOT9_HUMAN;sp|Q9Y305-2|ACOT9_HUMAN;sp|Q9Y305-3|ACOT9_HUMAN	sp|Q9Y305|ACOT9_HUMAN;sp|Q9Y305-4|ACOT9_HUMAN;sp|Q9Y305-2|ACOT9_HUMAN;sp|Q9Y305-3|ACOT9_HUMAN	Q9Y305	Q9Y305	ACOT9	26.3149	22.3213	22.8323	26.1469	22.843	23.4706	26.4513	21.5636	23.8861	26.5543	23.0927	23.6388	12	12	12	31.9	31.9	31.9	49.901	0	23.181
	-3.25267	0.000126961		-3.71319	3.60917		0.460523	0.451725	sp|P03973|SLPI_HUMAN	sp|P03973|SLPI_HUMAN	P03973	P03973	SLPI	25.7491	23.209	23.0019	26.2307	23.8172	23.1051	25.9572	22.0251	23.2708	27.3787	22.2151	22.1235	5	5	5	32.6	32.6	32.6	14.326	0	22.927
	-3.69619	3.02122e-07		-3.72644	3.52823		0.0302591	0.0195681	sp|Q9HC35|EMAL4_HUMAN;sp|Q9HC35-2|EMAL4_HUMAN	sp|Q9HC35|EMAL4_HUMAN;sp|Q9HC35-2|EMAL4_HUMAN	Q9HC35	Q9HC35	EMAL4	26.7748	22.9796	23.0517	26.9507	23.0979	24.4389	26.7015	22.2551	23.4915	26.6063	22.6075	22.4538	8	8	8	13	13	13	108.91	0	78.537
	0.286649	0.835515		-3.75138	4.44187	+	4.03803	4.1689	sp|P62424|RL7A_HUMAN	sp|P62424|RL7A_HUMAN	P62424	P62424	RL7A	29.8411	25.8661	30.7487	29.9174	30.4196	25.7149	30.0343	27.2163	29.6106	30.1409	30.3015	26.1309	16	16	16	46.2	46.2	46.2	29.995	0	86.535
	-3.6512	1.06465e-05		-3.88703	3.17645		0.23583	0.129437	sp|P20936-2|RASA1_HUMAN;sp|P20936-4|RASA1_HUMAN;sp|P20936|RASA1_HUMAN	sp|P20936-2|RASA1_HUMAN;sp|P20936-4|RASA1_HUMAN;sp|P20936|RASA1_HUMAN	P20936-2	P20936	RASA1	26.6431	24.2721	22.7129	26.7085	23.0607	21.6969	26.265	21.8064	22.0044	26.3908	23.6245	22.6838	7	7	7	11.3	11.3	11.3	100.4	0	34.326
	-4.37441	9.09053e-06		-3.9806	3.28115		-0.393809	0.22393	sp|P48059|LIMS1_HUMAN;sp|P48059-4|LIMS1_HUMAN;sp|P48059-2|LIMS1_HUMAN;sp|P48059-5|LIMS1_HUMAN;sp|P48059-3|LIMS1_HUMAN;sp|Q7Z4I7-4|LIMS2_HUMAN;sp|Q7Z4I7-3|LIMS2_HUMAN;sp|Q7Z4I7|LIMS2_HUMAN;sp|Q7Z4I7-5|LIMS2_HUMAN;sp|Q7Z4I7-2|LIMS2_HUMAN;sp|P0CW19-2|LIMS3_HUMAN	sp|P48059|LIMS1_HUMAN;sp|P48059-4|LIMS1_HUMAN;sp|P48059-2|LIMS1_HUMAN;sp|P48059-5|LIMS1_HUMAN;sp|P48059-3|LIMS1_HUMAN;sp|Q7Z4I7-4|LIMS2_HUMAN;sp|Q7Z4I7-3|LIMS2_HUMAN;sp|Q7Z4I7|LIMS2_HUMAN;sp|Q7Z4I7-5|LIMS2_HUMAN;sp|Q7Z4I7-2|LIMS2_HUMAN	P48059	P48059	LIMS1	26.6197	22.7396	22.558	26.3034	21.1143	21.2131	26.308	21.6549	21.4487	26.1105	22.723	23.8116	4	4	4	13.5	13.5	13.5	37.251	0	8.4029
	-3.63258	8.45911e-05		-3.99239	2.91524		0.359809	0.179095	sp|Q13867|BLMH_HUMAN	sp|Q13867|BLMH_HUMAN	Q13867	Q13867	BLMH	26.1468	23.1924	21.1098	26.0863	23.2277	22.4792	25.0936	21.6223	22.0841	26.1234	22.4982	20.1865	7	7	7	14.9	14.9	14.9	52.562	0	23.022
	-4.21971	4.4511e-05		-4.0109	3.12372		-0.208816	0.0943993	sp|O14965|AURKA_HUMAN;sp|Q96GD4-3|AURKB_HUMAN;sp|Q9UQB9-2|AURKC_HUMAN;sp|Q9UQB9-3|AURKC_HUMAN;sp|Q96GD4-4|AURKB_HUMAN;sp|Q9UQB9|AURKC_HUMAN;sp|Q96GD4|AURKB_HUMAN;sp|Q96GD4-5|AURKB_HUMAN	sp|O14965|AURKA_HUMAN	O14965	O14965	AURKA	27.7809	22.9264	22.9222	27.365	23.4123	22.7216	27.2946	25.2645	24.4409	27.1945	21.9808	22.679	10	10	10	29.8	29.8	29.8	45.809	0	24.937
	-3.18578	0.000203321		-4.102	3.55836		0.916215	0.79035	sp|Q9Y490|TLN1_HUMAN;sp|Q9Y4G6|TLN2_HUMAN	sp|Q9Y490|TLN1_HUMAN	Q9Y490	Q9Y490	TLN1	26.1671	23.2498	22.6496	25.1928	23.5169	21.4961	26.2758	21.8369	21.9523	26.8728	23.6467	21.5178	12	12	12	6.6	6.6	6.6	269.76	0	27.371
	-4.60972	1.61395e-06		-4.14642	4.543		-0.463297	0.442378	sp|O60271-9|JIP4_HUMAN;sp|O60271-4|JIP4_HUMAN;sp|O60271-2|JIP4_HUMAN;sp|O60271|JIP4_HUMAN;sp|O60271-5|JIP4_HUMAN;sp|O60271-3|JIP4_HUMAN;sp|Q9UPT6|JIP3_HUMAN	sp|O60271-9|JIP4_HUMAN;sp|O60271-4|JIP4_HUMAN;sp|O60271-2|JIP4_HUMAN;sp|O60271|JIP4_HUMAN;sp|O60271-5|JIP4_HUMAN;sp|O60271-3|JIP4_HUMAN	O60271-9	O60271	JIP4	27.6426	22.5921	23.5833	27.5987	22.3136	23.6849	27.2164	22.8748	22.375	27.398	23.145	24.1181	13	13	13	14.6	14.6	14.6	128.61	0	33.695
	-3.35525	3.22135e-05		-4.17101	2.65877		0.815763	0.396093	sp|P18858-3|DNLI1_HUMAN;sp|P18858|DNLI1_HUMAN;sp|P18858-2|DNLI1_HUMAN	sp|P18858-3|DNLI1_HUMAN;sp|P18858|DNLI1_HUMAN;sp|P18858-2|DNLI1_HUMAN	P18858-3	P18858	DNLI1	26.8168	23.1906	24.4915	26.9776	22.5692	23.6521	26.8643	23.6133	23.4787	26.7366	23.435	20.2552	7	7	7	10.6	10.6	10.6	98.227	0	23.794
	-4.4813	3.68412e-07		-4.17728	2.7261		-0.304018	0.140062	sp|Q9NZ63|TLS1_HUMAN	sp|Q9NZ63|TLS1_HUMAN	Q9NZ63	Q9NZ63	TLS1	27.4413	21.9584	22.6983	27.2108	23.4344	23.416	27.316	21.791	22.3278	27.0921	22.6747	25.1857	6	6	6	24.2	24.2	24.2	33.688	0	22.245
	-5.20005	0.00120376		-4.17821	1.41272		-1.02184	0.216632	sp|Q02413|DSG1_HUMAN;sp|Q02413-2|DSG1_HUMAN	sp|Q02413|DSG1_HUMAN	Q02413	Q02413	DSG1	30.2913	23.8717	24.184	29.156	27.5396	29.6561	28.3059	25.0148	22.4752	30.3148	23.0691	22.8126	22	22	22	30.3	30.3	30.3	113.75	0	162.3
	-3.11804	0.000104181		-4.21637	5.08046		1.09832	1.09314	sp|Q9H967|WDR76_HUMAN	sp|Q9H967|WDR76_HUMAN	Q9H967	Q9H967	WDR76	27.0044	22.3748	24.464	26.9077	23.4151	22.3738	26.5267	22.3219	22.6283	26.974	24.4333	23.4768	10	10	10	18.4	18.4	18.4	69.768	0	18.939
	-4.15012	3.69487e-05		-4.22719	2.23087		0.0770745	0.0234807	sp|Q8N8S7|ENAH_HUMAN;sp|Q8N8S7-3|ENAH_HUMAN;sp|Q8N8S7-2|ENAH_HUMAN	sp|Q8N8S7|ENAH_HUMAN;sp|Q8N8S7-3|ENAH_HUMAN;sp|Q8N8S7-2|ENAH_HUMAN	Q8N8S7	Q8N8S7	ENAH	26.9586	24.1191	21.6026	26.8782	22.0658	23.7778	26.4578	22.6738	23.1668	26.8727	23.7316	19.6878	7	7	7	16.6	16.6	16.6	66.509	0	55.942
	-3.96213	0.000339706		-4.26063	3.83707		0.298503	0.17966	sp|Q9NZT1|CALL5_HUMAN	sp|Q9NZT1|CALL5_HUMAN	Q9NZT1	Q9NZT1	CALL5	27.3557	22.3506	21.6528	26.0648	22.8363	23.2569	26.0209	21.9735	22.3185	27.6312	24.4165	22.4491	4	4	4	34.2	34.2	34.2	15.892	0	85.453
	-2.87415	0.00012014		-4.27647	4.41173		1.40232	1.98889	sp|Q6ZVX7|FBX50_HUMAN	sp|Q6ZVX7|FBX50_HUMAN	Q6ZVX7	Q6ZVX7	FBX50	26.5716	21.5544	23.9849	25.8104	22.6456	21.7551	25.4395	21.6006	22.9857	26.7854	23.4941	22.591	7	7	7	30.9	30.9	30.9	30.847	0	36.78
	-4.51219	1.23266e-05		-4.37691	3.92356		-0.135281	0.07415	sp|P40121-2|CAPG_HUMAN;sp|P40121|CAPG_HUMAN	sp|P40121-2|CAPG_HUMAN;sp|P40121|CAPG_HUMAN	P40121-2	P40121	CAPG	27.1028	23.0296	22.0391	27.1186	23.0094	21.0971	26.7757	23.0256	23.2619	26.7344	21.3725	23.0716	6	6	6	22.5	22.5	22.5	36.856	0	27.778
	-5.04033	3.41979e-06		-4.47063	3.92855		-0.569699	0.472897	sp|P31944|CASPE_HUMAN	sp|P31944|CASPE_HUMAN	P31944	P31944	CASPE	27.8644	23.9232	22.186	27.7442	23.1125	21.8822	26.8925	23.255	21.8863	27.9675	23.1225	23.5258	11	11	11	51.7	51.7	51.7	27.679	0	41.418
	-4.70898	0.000181724		-4.47919	4.34518		-0.229798	0.0969981	sp|Q7Z4S6-6|KI21A_HUMAN;sp|Q7Z4S6-3|KI21A_HUMAN;sp|Q7Z4S6-5|KI21A_HUMAN;sp|Q7Z4S6-2|KI21A_HUMAN;sp|Q7Z4S6|KI21A_HUMAN;sp|Q7Z4S6-4|KI21A_HUMAN;sp|O75037-3|KI21B_HUMAN;sp|O75037-4|KI21B_HUMAN;sp|O75037-2|KI21B_HUMAN;sp|O75037|KI21B_HUMAN;sp|Q86VH2-3|KIF27_HUMAN;sp|Q86VH2-2|KIF27_HUMAN;sp|Q2M1P5|KIF7_HUMAN;sp|Q86VH2|KIF27_HUMAN	sp|Q7Z4S6-6|KI21A_HUMAN;sp|Q7Z4S6-3|KI21A_HUMAN;sp|Q7Z4S6-5|KI21A_HUMAN;sp|Q7Z4S6-2|KI21A_HUMAN;sp|Q7Z4S6|KI21A_HUMAN;sp|Q7Z4S6-4|KI21A_HUMAN	Q7Z4S6-6	Q7Z4S6	KI21A	27.6982	24.2541	24.9675	27.6067	21.4999	22.9181	27.2925	22.5091	22.0933	27.4564	22.6571	22.4557	16	16	16	18.5	18.5	18.5	180.74	0	96.468
	-5.20866	2.62052e-05		-4.66983	5.00385		-0.538829	0.354356	sp|P14735|IDE_HUMAN;sp|P14735-2|IDE_HUMAN	sp|P14735|IDE_HUMAN;sp|P14735-2|IDE_HUMAN	P14735	P14735	IDE	27.4437	22.5096	22.762	27.1962	20.2601	21.5739	26.9224	23.084	22.6365	26.8067	21.8758	22.5222	10	10	10	12.8	12.8	12.8	117.97	0	31.276
	-4.0254	0.00166112		-4.76782	3.90094		0.742414	0.264332	sp|Q9H6K1|ILRUN_HUMAN;sp|Q9H6K1-2|ILRUN_HUMAN	sp|Q9H6K1|ILRUN_HUMAN;sp|Q9H6K1-2|ILRUN_HUMAN	Q9H6K1	Q9H6K1	ILRUN	27.3671	22.7876	21.6023	27.5438	22.1656	21.9123	27.2062	24.0692	23.4628	27.3946	26.1795	21.6714	5	5	5	32.6	32.6	32.6	32.871	0	69.042
	-5.2923	6.38018e-05		-4.77792	3.49789		-0.514374	0.332152	sp|Q08554-2|DSC1_HUMAN;sp|Q08554|DSC1_HUMAN	sp|Q08554-2|DSC1_HUMAN;sp|Q08554|DSC1_HUMAN	Q08554-2	Q08554	DSC1	28.757	24.2293	24.0614	27.6703	22.7639	22.8218	26.7208	23.4736	22.2274	28.765	21.6911	22.2765	14	14	14	22.1	22.1	22.1	93.834	0	143.79
	-5.85582	3.69289e-08		-4.7882	3.31299		-1.06763	0.724554	sp|Q9H3P7|GCP60_HUMAN	sp|Q9H3P7|GCP60_HUMAN	Q9H3P7	Q9H3P7	GCP60	28.3746	25.4471	22.444	28.1995	22.4258	23.2155	28.3578	22.6256	21.8295	27.9292	22.7386	22.4201	8	8	8	23.1	23.1	23.1	60.593	0	87.506
	-3.67498	0.00132595		-4.89596	2.4831		1.22098	0.398081	sp|P78371|TCPB_HUMAN;sp|P78371-2|TCPB_HUMAN	sp|P78371|TCPB_HUMAN;sp|P78371-2|TCPB_HUMAN	P78371	P78371	TCPB	27.3493	21.5225	23.6398	26.794	23.7411	21.8104	27.488	25.3871	25.639	27.4583	21.3699	20.7859	9	9	9	21.9	21.9	21.9	57.488	0	28.475
	-5.7639	6.20964e-06		-4.94487	4.71347		-0.819029	0.613657	sp|Q96HC4-4|PDLI5_HUMAN;sp|Q96HC4|PDLI5_HUMAN;sp|Q96HC4-6|PDLI5_HUMAN;sp|Q96HC4-7|PDLI5_HUMAN;sp|Q96HC4-3|PDLI5_HUMAN;sp|Q96HC4-2|PDLI5_HUMAN	sp|Q96HC4-4|PDLI5_HUMAN;sp|Q96HC4|PDLI5_HUMAN;sp|Q96HC4-6|PDLI5_HUMAN;sp|Q96HC4-7|PDLI5_HUMAN	Q96HC4-4	Q96HC4	PDLI5	27.8669	22.1988	22.8496	27.5544	20.8114	23.0261	27.4726	21.7419	21.0907	27.3303	22.4169	23.478	9	9	9	21.8	21.8	21.8	53.077	0	30.212
	-4.5522	0.000390343		-5.00455	4.73221		0.452347	0.190017	sp|Q8N448|LNX2_HUMAN	sp|Q8N448|LNX2_HUMAN	Q8N448	Q8N448	LNX2	27.2075	22.6886	23.342	27.3753	23.6473	22.2274	26.835	21.0286	20.0787	27.249	23.3899	22.704	8	8	8	21.4	21.4	21.4	76.003	0	56.821
	-5.65708	1.12836e-05		-5.00631	3.44378		-0.650774	0.678822	sp|Q5T750|XP32_HUMAN	sp|Q5T750|XP32_HUMAN	Q5T750	Q5T750	XP32	28.1753	23.4668	21.7674	27.5676	22.1045	21.8017	26.2971	22.1017	21.9232	28.8145	22.4312	23.4591	7	7	7	31.2	31.2	31.2	26.238	0	22.378
	-5.27776	4.25674e-05		-5.05336	3.3838		-0.224407	0.113414	sp|Q6UWP8|SBSN_HUMAN	sp|Q6UWP8|SBSN_HUMAN	Q6UWP8	Q6UWP8	SBSN	28.1874	23.8393	21.1829	27.2567	22.6314	21.1762	26.8534	22.9054	22.7842	28.8495	23.4374	23.0127	12	12	9	41.7	41.7	35.8	60.54	0	98.564
	-4.56228	2.7411e-07		-5.14783	3.44471		0.585548	0.333408	sp|Q12800|TFCP2_HUMAN;sp|Q12800-3|TFCP2_HUMAN;sp|Q12800-4|TFCP2_HUMAN;sp|Q12800-2|TFCP2_HUMAN;sp|Q9NZI7-4|UBIP1_HUMAN;sp|Q9NZI7|UBIP1_HUMAN	sp|Q12800|TFCP2_HUMAN;sp|Q12800-3|TFCP2_HUMAN;sp|Q12800-4|TFCP2_HUMAN;sp|Q12800-2|TFCP2_HUMAN	Q12800	Q12800	TFCP2	27.3225	23.595	22.5235	27.2435	22.5999	23.0329	27.4544	21.6768	22.4826	27.2947	23.4598	20.419	7	7	6	21.9	21.9	19.3	57.255	0	47.287
	-4.61485	0.00039133		-5.25438	3.0804		0.639529	0.405445	sp|Q01469|FABP5_HUMAN;sp|A8MUU1|FB5L3_HUMAN	sp|Q01469|FABP5_HUMAN	Q01469	Q01469	FABP5	28.0817	23.843	24.5974	27.0959	22.9095	21.8877	26.2208	21.7643	22.4325	29.5091	22.5086	22.3949	10	10	10	71.9	71.9	71.9	15.164	0	69.428
	-4.47682	0.000165847		-5.34528	3.33403		0.868462	0.515792	sp|P14923|PLAK_HUMAN;sp|P35222|CTNB1_HUMAN	sp|P14923|PLAK_HUMAN	P14923	P14923	PLAK	29.8187	22.8183	24.2518	28.8289	24.3223	22.8449	27.7985	24.1124	23.8464	29.9904	26.1086	25.2797	21	21	21	40.8	40.8	40.8	81.744	0	93.53
	-5.10475	2.41518e-05		-5.34702	4.38522		0.242269	0.140082	sp|P12273|PIP_HUMAN	sp|P12273|PIP_HUMAN	P12273	P12273	PIP	28.4819	23.1958	24.004	27.7123	22.4114	21.7074	27.1355	21.7172	21.5872	27.8262	22.7342	23.1475	7	7	7	51.4	51.4	51.4	16.572	0	30.794
	-5.22991	4.73609e-05		-5.358	4.75599		0.128087	0.0644578	sp|P31151|S10A7_HUMAN	sp|P31151|S10A7_HUMAN	P31151	P31151	S10A7	29.0722	23.7044	22.6948	28.3694	24.6566	22.7339	28.0412	24.037	22.0608	29.0336	24.1847	22.6091	8	8	4	66.3	66.3	32.7	11.471	0	29.698
	-5.24756	0.000149301		-5.35933	3.88807		0.111775	0.0610904	sp|P01876|IGHA1_HUMAN	sp|P01876|IGHA1_HUMAN	P01876	P01876	IGHA1	28.2128	23.2266	24.2079	26.9998	22.5748	23	27.4801	22.0864	21.3469	29.5839	23.1567	22.5262	10	10	6	43.9	43.9	27.5	37.654	0	86.254
	-5.37259	7.12957e-06		-5.43906	6.75566		0.0664668	0.0455653	sp|Q9Y696|CLIC4_HUMAN	sp|Q9Y696|CLIC4_HUMAN	Q9Y696	Q9Y696	CLIC4	28.2218	23.3542	23.8804	28.6459	22.087	22.6937	28.604	23.3381	23.9559	28.4402	22.4982	22.7696	6	6	6	34.4	34.4	34.4	28.772	0	42.057
	-3.09086	2.02408e-07		-5.76468	2.93503	+	2.67382	1.4401	sp|Q5JSH3-2|WDR44_HUMAN;sp|Q5JSH3|WDR44_HUMAN;sp|Q5JSH3-4|WDR44_HUMAN;sp|Q5JSH3-3|WDR44_HUMAN	sp|Q5JSH3-2|WDR44_HUMAN;sp|Q5JSH3|WDR44_HUMAN;sp|Q5JSH3-4|WDR44_HUMAN;sp|Q5JSH3-3|WDR44_HUMAN	Q5JSH3-2	Q5JSH3	WDR44	26.7192	22.7442	23.4705	26.4434	23.0567	19.2106	26.3324	18.7524	23.283	26.2251	23.5466	21.9542	6	6	6	7.6	7.6	7.6	100.4	0	21.023
	-6.33692	9.80868e-06		-5.78391	2.08		-0.553019	0.128957	sp|Q9Y314|NOSIP_HUMAN	sp|Q9Y314|NOSIP_HUMAN	Q9Y314	Q9Y314	NOSIP	29.443	22.0502	23.2204	29.3628	21.6225	21.5531	29.2487	27.9484	24.4605	29.074	22.4774	22.4412	15	15	15	72.8	72.8	72.8	33.172	0	93.615
	-4.1096	9.33134e-08		-5.92243	5.3069	+	1.81283	2.65202	sp|Q13435|SF3B2_HUMAN	sp|Q13435|SF3B2_HUMAN	Q13435	Q13435	SF3B2	31.0675	23.9586	26.4371	30.5874	26.6771	24.233	30.3537	25.4714	26.406	30.3743	26.4244	25.0301	8	8	8	14.6	14.6	14.6	100.23	0	80.673
	-4.97257	0.00020898		-5.94216	5.50005		0.969586	0.494103	sp|P49902-2|5NTC_HUMAN;sp|P49902|5NTC_HUMAN	sp|P49902-2|5NTC_HUMAN;sp|P49902|5NTC_HUMAN	P49902-2	P49902	5NTC	28.7117	22.6265	22.7658	28.6063	25.9023	23.5648	28.4979	22.1885	23.4403	28.3217	22.1389	21.9892	18	18	18	50.4	50.4	50.4	61.44	0	110.71
	-7.08137	0.000152626		-5.98431	2.82488		-1.09706	0.295975	sp|P27540-2|ARNT_HUMAN;sp|P27540-3|ARNT_HUMAN;sp|P27540|ARNT_HUMAN;sp|P27540-4|ARNT_HUMAN	sp|P27540-2|ARNT_HUMAN;sp|P27540-3|ARNT_HUMAN;sp|P27540|ARNT_HUMAN;sp|P27540-4|ARNT_HUMAN	P27540-2	P27540	ARNT	28.212	23.0382	21.7731	28.0839	22.1654	18.9996	28.3599	22.9563	22.6528	28.0784	17.8174	23.8029	8	8	8	22.2	22.2	22.2	84.947	0	130.96
	-6.10645	1.82439e-05		-6.09467	6.18346		-0.0117764	0.00565786	sp|Q9BXP5-4|SRRT_HUMAN;sp|Q9BXP5-2|SRRT_HUMAN;sp|Q9BXP5-3|SRRT_HUMAN;sp|Q9BXP5|SRRT_HUMAN;sp|Q9BXP5-5|SRRT_HUMAN	sp|Q9BXP5-4|SRRT_HUMAN;sp|Q9BXP5-2|SRRT_HUMAN;sp|Q9BXP5-3|SRRT_HUMAN;sp|Q9BXP5|SRRT_HUMAN;sp|Q9BXP5-5|SRRT_HUMAN	Q9BXP5-4	Q9BXP5	SRRT	28.8987	23.2945	24.0407	29.3702	21.9683	23.1535	29.2514	23.5638	21.9594	29.2047	24.3309	22.3347	18	18	18	23.5	23.5	23.5	100.15	0	70.456
	-5.42699	0.00450284		-6.16465	3.11409		0.737657	0.139786	sp|Q53SF7-4|COBL1_HUMAN;sp|Q53SF7-2|COBL1_HUMAN;sp|Q53SF7-3|COBL1_HUMAN;sp|Q53SF7|COBL1_HUMAN	sp|Q53SF7-4|COBL1_HUMAN;sp|Q53SF7-2|COBL1_HUMAN;sp|Q53SF7-3|COBL1_HUMAN;sp|Q53SF7|COBL1_HUMAN	Q53SF7-4	Q53SF7	COBL1	29.5118	23.3265	22.6162	29.6336	29.3435	22.6543	29.6156	21.561	22.8733	29.6099	21.8298	26.1705	32	32	32	43.2	43.2	43.2	123.87	0	205.23
	-6.40757	9.06262e-06		-6.38792	5.48791		-0.0196443	0.0092917	sp|O75131|CPNE3_HUMAN;sp|Q86YQ8-2|CPNE8_HUMAN;sp|Q9HCH3-2|CPNE5_HUMAN;sp|Q96FN4-2|CPNE2_HUMAN;sp|Q96FN4|CPNE2_HUMAN;sp|Q8IYJ1|CPNE9_HUMAN;sp|Q96A23|CPNE4_HUMAN;sp|O95741|CPNE6_HUMAN;sp|Q9UBL6-2|CPNE7_HUMAN;sp|Q86YQ8|CPNE8_HUMAN;sp|Q96A23-2|CPNE4_HUMAN;sp|Q9HCH3|CPNE5_HUMAN;sp|O95741-2|CPNE6_HUMAN;sp|Q9UBL6|CPNE7_HUMAN	sp|O75131|CPNE3_HUMAN	O75131	O75131	CPNE3	29.9286	24.3047	22.6584	29.7671	22.1703	23.6296	29.8194	22.5436	23.7364	29.5456	24.8653	23.0311	20	20	20	39.7	39.7	39.7	60.13	0	97.884
	-6.40381	3.54811e-07		-6.4949	3.92738		0.091084	0.0396245	sp|O00161|SNP23_HUMAN;sp|O00161-2|SNP23_HUMAN	sp|O00161|SNP23_HUMAN	O00161	O00161	SNP23	29.7726	25.2107	23.5924	29.9394	22.5435	23.1524	29.5331	22.4441	22.9204	29.424	23.9975	21.8824	8	8	8	44.5	44.5	44.5	23.354	0	109.31
	-4.7523	0.00252161		-6.9044	6.54436		2.1521	0.802232	sp|P05109|S10A8_HUMAN	sp|P05109|S10A8_HUMAN	P05109	P05109	S10A8	29.0357	21.7728	23.8423	28.6922	21.9044	22.732	29.0607	22.3194	23.4886	29.5165	28.0608	21.8635	7	7	7	47.3	47.3	47.3	10.834	0	22.478
	-6.43722	3.11245e-06		-7.21501	5.18225		0.77779	0.574255	sp|P06702|S10A9_HUMAN	sp|P06702|S10A9_HUMAN	P06702	P06702	S10A9	29.8172	22.6742	22.6347	29.3203	23.6239	22.0176	29.274	21.5043	22.3142	30.2034	24.2933	23.5588	7	7	7	61.4	61.4	61.4	13.242	0	30.276
	-7.43528	0.000183646		-7.34093	2.88137		-0.094348	0.0200111	sp|P15924|DESP_HUMAN;sp|P15924-3|DESP_HUMAN;sp|P15924-2|DESP_HUMAN	sp|P15924|DESP_HUMAN;sp|P15924-3|DESP_HUMAN;sp|P15924-2|DESP_HUMAN	P15924	P15924	DESP	31.4703	26.9077	26.3729	30.4196	21.2995	21.926	29.3401	22.1362	22.7693	31.6738	22.721	22.5702	85	85	85	34.2	34.2	34.2	331.77	0	323.31
	-6.64131	0.00101784		-7.75705	3.82136		1.11574	0.258761	sp|P26358-3|DNMT1_HUMAN;sp|P26358|DNMT1_HUMAN;sp|P26358-2|DNMT1_HUMAN	sp|P26358-3|DNMT1_HUMAN;sp|P26358|DNMT1_HUMAN;sp|P26358-2|DNMT1_HUMAN	P26358-3	P26358	DNMT1	31.5865	26.2567	29.2077	31.3292	23.0998	22.865	31.2505	22.8377	23.1819	31.0703	23.1819	22.2488	45	45	45	41.7	41.7	41.7	144.46	0	249.26
	-8.15946	1.37609e-05		-9.1255	5.83796		0.966044	0.559054	sp|Q5T749|KPRP_HUMAN	sp|Q5T749|KPRP_HUMAN	Q5T749	Q5T749	KPRP	31.5287	22.3478	23.9975	31.0335	22.6125	22.8267	30.3151	21.8935	21.1897	32.0471	24.4869	21.3544	27	27	27	58.4	58.4	58.4	64.135	0	210.42

## Sheet: sNASP WT vs HBM vs control
Soluble SILAC sNASP pulldowns WT vs HBM vs Control. Filtered for n=4/4 detection in at least one experimental condition, imputed
sNASP WT/Control (S0=2, FDR=0.01)			sNASP HBM/Control (S0=2, FDR=0.01)			sNASP WT/HBM (S0=2, FDR=0.05)			Protein information					Log2 LFQ-SILAC Intensities												Other information
Significant	Ratio (log2)	p-value (-log10)	Significant	Ratio (log2)	p-value (-log10)	Significant	Ratio (log2)	p-value (-log10)	Protein IDs	Majority protein IDs	Uniprot ID	Canonical Uniprot ID	Entry Name	L 1 (control)	M 1 (HBM)	H 1 (WT)	L 2 (control)	M 2 (WT)	H 2 (HBM)	L 3 (control)	M 3 (HBM)	H 3 (WT)	L 4 (control)	M 4 (WT)	H 4 (HBM)	Peptides	Razor + unique peptides	Unique peptides	Sequence coverage [%]	Unique + razor sequence coverage [%]	Unique sequence coverage [%]	Mol. weight [kDa]	Q-value	Score
+	4.45215	2.85631	+	8.14104	4.23113	+	-3.68889	5.3715	sp|Q6P1Q0-2|LTMD1_HUMAN;sp|Q6P1Q0|LTMD1_HUMAN;sp|Q6P1Q0-7|LTMD1_HUMAN;sp|Q6P1Q0-4|LTMD1_HUMAN;sp|Q6P1Q0-5|LTMD1_HUMAN;sp|Q6P1Q0-6|LTMD1_HUMAN;sp|Q6P1Q0-3|LTMD1_HUMAN	sp|Q6P1Q0-2|LTMD1_HUMAN;sp|Q6P1Q0|LTMD1_HUMAN;sp|Q6P1Q0-7|LTMD1_HUMAN;sp|Q6P1Q0-4|LTMD1_HUMAN	Q6P1Q0-2	Q6P1Q0	LTMD1	22.4715	32.3046	28.4286	23.6041	27.9106	32.1112	25.9689	31.4724	28.213	22.8039	28.1049	31.5244	10	10	10	39.1	39.1	39.1	35.723	0	76.704
+	10.2537	3.78299	+	7.09704	2.94624	+	3.15661	4.54946	sp|Q9Y294|ASF1A_HUMAN	sp|Q9Y294|ASF1A_HUMAN	Q9Y294	Q9Y294	ASF1A	21.5746	30.1256	34.0045	23.4438	33.1281	30.4399	26.3198	29.7701	33.2142	20.9112	32.9171	30.3019	9	8	8	57.8	53.9	53.9	22.968	0	323.31
+	2.1144	1.00291	+	6.91988	3.14985	+	-4.80548	6.79614	sp|P36542-2|ATPG_HUMAN;sp|P36542|ATPG_HUMAN	sp|P36542-2|ATPG_HUMAN;sp|P36542|ATPG_HUMAN	P36542-2	P36542	ATPG	21.2834	29.9436	25.1752	21.9864	24.8013	30.0058	26.0351	29.4226	24.7186	22.0509	25.1183	29.6633	6	6	6	30	30	30	32.881	0	65.774
	-0.460598	0.134883	+	6.7673	3.54481	+	-7.2279	3.61439	sp|P62910|RL32_HUMAN	sp|P62910|RL32_HUMAN	P62910	P62910	RL32	23.0381	31.1682	25.5045	25.9671	23.1173	31.5533	22.8714	31.1493	25.6671	26.1288	21.8741	31.2038	6	6	6	43.7	43.7	43.7	15.86	0	68.04
	0.0152535	0.00913016	+	5.44172	5.8734	+	-5.42646	3.89026	sp|Q9Y5L4|TIM13_HUMAN	sp|Q9Y5L4|TIM13_HUMAN	Q9Y5L4	Q9Y5L4	TIM13	22.673	28.5263	22.1107	22.7117	22.2228	28.0722	22.4734	27.2832	21.9377	22.6647	24.3126	28.4079	5	5	5	61.1	61.1	61.1	10.5	0	45.922
	-0.206638	0.243598	+	5.29513	5.31352	+	-5.50177	5.83886	sp|Q96AG4|LRC59_HUMAN	sp|Q96AG4|LRC59_HUMAN	Q96AG4	Q96AG4	LRC59	24.7077	29.6983	24.2618	23.9188	23.7564	29.8308	23.4543	28.9536	24.2423	24.4145	23.4082	29.1932	11	11	11	46.9	46.9	46.9	34.93	0	152.88
	0.984716	0.547807	+	4.95496	3.84011	+	-3.97024	2.97357	sp|P62841|RS15_HUMAN	sp|P62841|RS15_HUMAN	P62841	P62841	RS15	21.2543	27.236	22.5736	21.7445	21.1851	26.1783	20.8566	26.8439	23.0932	23.3195	24.2619	26.7366	3	3	3	33.8	33.8	33.8	17.04	0	46.705
	1.28278	0.617498	+	4.81801	5.93764	+	-3.53524	1.92433	sp|Q96IX5|ATPMD_HUMAN	sp|Q96IX5|ATPMD_HUMAN	Q96IX5	Q96IX5	ATPMD	21.5867	26.018	22.575	21.2254	21.1668	26.6906	21.9475	26.0279	21.9169	21.3773	25.6093	26.6725	3	3	3	44.8	44.8	44.8	6.4575	0	31.204
	2.42918	0.381216	+	4.77919	1.49292		-2.35001	0.414086	sp|P55060-4|XPO2_HUMAN;sp|P55060-3|XPO2_HUMAN;sp|P55060|XPO2_HUMAN;sp|P55060-2|XPO2_HUMAN	sp|P55060-4|XPO2_HUMAN;sp|P55060-3|XPO2_HUMAN;sp|P55060|XPO2_HUMAN	P55060-4	P55060	XPO2	27.5608	29.3973	32.3799	21.6231	22.0992	32.0527	27.3144	29.2623	31.6471	27.7296	27.8184	32.6323	11	11	11	13.3	13.3	13.3	103.88	0	74.354
	-0.659697	2.27099	+	4.73134	6.71697	+	-5.39104	7.52729	sp|O14975|S27A2_HUMAN;sp|O14975-2|S27A2_HUMAN	sp|O14975|S27A2_HUMAN;sp|O14975-2|S27A2_HUMAN	O14975	O14975	S27A2	24.728	30.1258	24.5927	25.264	24.3432	29.7189	25.0799	29.8932	24.5524	25.2935	24.2382	29.5527	27	27	27	55.3	55.3	55.3	70.311	0	323.31
	0.731858	0.684481	+	4.63927	3.92636	+	-3.90741	3.99426	sp|Q9NZ01|TECR_HUMAN;sp|Q9NZ01-2|TECR_HUMAN	sp|Q9NZ01|TECR_HUMAN	Q9NZ01	Q9NZ01	TECR	22.8853	28.6673	24.4883	23.2429	23.267	27.6214	24.6278	28.4497	24.1743	22.8041	24.5579	27.3787	8	8	8	21.8	21.8	21.8	36.034	0	84.29
	0.688025	0.476293	+	4.36459	2.84529	+	-3.67656	2.74532	sp|P04844-2|RPN2_HUMAN;sp|P04844|RPN2_HUMAN	sp|P04844-2|RPN2_HUMAN;sp|P04844|RPN2_HUMAN	P04844-2	P04844	RPN2	23.3283	25.201	23.1037	20.9527	21.4817	25.2166	21.2288	26.6633	22.2855	21.6593	23.0504	27.5466	10	10	10	31.7	31.7	31.7	67.723	0	126.98
+	3.42488	2.0243	+	4.31167	2.46658		-0.88679	1.88745	sp|P53621|COPA_HUMAN;sp|P53621-2|COPA_HUMAN	sp|P53621|COPA_HUMAN;sp|P53621-2|COPA_HUMAN	P53621	P53621	COPA	22.2048	26.9728	26.1496	20.5254	25.4102	26.1808	24.8223	27.029	25.7524	21.853	25.7929	26.4696	18	18	18	18.3	18.3	18.3	138.34	0	130.36
	0.18653	0.346381	+	4.27168	3.44577	+	-4.08515	3.27462	sp|P82914|RT15_HUMAN	sp|P82914|RT15_HUMAN	P82914	P82914	RT15	22.4357	24.9771	22.6418	22.5937	22.0232	26.7279	22.3827	27.619	22.5354	21.9876	22.9454	27.1624	5	5	5	15.2	15.2	15.2	29.842	0	32.304
	-0.249868	0.236627	+	4.25229	3.8703	+	-4.50215	5.65639	sp|P02786|TFR1_HUMAN	sp|P02786|TFR1_HUMAN	P02786	P02786	TFR1	21.1957	25.9623	22.1643	22.5134	21.9746	26.4651	23.2393	26.8802	22.1878	22.4598	22.0819	27.1097	11	11	11	18.7	18.7	18.7	84.87	0	74.741
+	3.62065	2.18087	+	4.21228	2.51839		-0.591628	0.847453	sp|A6NIH7|U119B_HUMAN	sp|A6NIH7|U119B_HUMAN	A6NIH7	A6NIH7	U119B	26.4547	28.8364	29.0073	22.8892	27.9998	29.4487	26.1707	28.6423	28.9749	24.1363	28.1516	29.5727	11	11	10	64.1	64.1	60.6	28.136	0	128.94
+	1.90764	3.5486	+	4.1433	5.65729	+	-2.23566	4.60713	sp|P24539|AT5F1_HUMAN	sp|P24539|AT5F1_HUMAN	P24539	P24539	AT5F1	23.1312	27.4258	25.2343	23.6147	25.7565	27.7678	23.4548	27.6797	25.2133	24.1072	25.7343	28.0077	6	6	6	24.6	24.6	24.6	28.908	0	87.327
	0.152238	0.0883196	+	4.10562	4.06411	+	-3.95338	3.381	sp|P49755|TMEDA_HUMAN	sp|P49755|TMEDA_HUMAN	P49755	P49755	TMEDA	20.999	25.4799	21.3478	21.6325	21.3768	25.4225	21.6302	26.4099	21.4794	22.7612	23.4278	26.1331	3	3	3	14.6	14.6	14.6	24.976	0	27.748
+	4.72373	8.28269	+	4.09142	8.33847		0.632313	4.68789	sp|P49321|NASP_HUMAN;sp|P49321-2|NASP_HUMAN;sp|P49321-3|NASP_HUMAN	sp|P49321|NASP_HUMAN;sp|P49321-2|NASP_HUMAN;sp|P49321-3|NASP_HUMAN	P49321	P49321	NASP	33.5729	37.4305	38.1829	33.1941	37.9381	37.432	33.3736	37.4496	38.1215	33.2665	38.0596	37.4609	46	46	14	64.8	64.8	12.6	85.237	0	323.31
+	2.01013	1.4946	+	4.06178	2.85841	+	-2.05165	4.86186	sp|P27824|CALX_HUMAN;sp|P27824-2|CALX_HUMAN;sp|P27824-3|CALX_HUMAN	sp|P27824|CALX_HUMAN;sp|P27824-2|CALX_HUMAN;sp|P27824-3|CALX_HUMAN	P27824	P27824	CALX	21.6815	26.1894	24.4512	24.4504	24.256	26.2196	21.9959	26.577	24.6029	21.2722	24.1304	26.661	9	9	9	21.1	21.1	21.1	67.567	0	64.461
	1.4017	1.31832	+	3.94881	4.39182	+	-2.54711	2.2256	sp|Q9Y5M8|SRPRB_HUMAN	sp|Q9Y5M8|SRPRB_HUMAN	Q9Y5M8	Q9Y5M8	SRPRB	21.9987	26.2819	23.9266	22.0549	23.8109	25.9038	21.5211	24.8243	23.0086	21.1984	21.6338	25.5583	5	5	5	24.7	24.7	24.7	29.702	0	53.016
	-0.542683	0.384678	+	3.92583	3.01806	+	-4.46851	6.01313	sp|P53701|CCHL_HUMAN	sp|P53701|CCHL_HUMAN	P53701	P53701	CCHL	24.0505	26.0484	21.8202	22.4913	21.8314	26.8269	21.1219	25.8903	21.8659	21.9742	21.9498	26.5757	5	5	5	22	22	22	30.601	0	36.915
	0.938019	0.41351	+	3.80993	3.01093	+	-2.87191	1.8989	sp|P49257|LMAN1_HUMAN	sp|P49257|LMAN1_HUMAN	P49257	P49257	LMAN1	21.838	26.0334	22.0616	22.2425	21.4543	25.9772	20.8599	26.4257	24.4359	23.7913	24.532	25.5351	7	7	7	25.7	25.7	25.7	57.548	0	66.702
	0.636761	0.413679	+	3.79557	3.03895	+	-3.15881	4.40728	sp|P56134-4|ATPK_HUMAN;sp|P56134-3|ATPK_HUMAN;sp|P56134-2|ATPK_HUMAN;sp|P56134|ATPK_HUMAN	sp|P56134-4|ATPK_HUMAN;sp|P56134-3|ATPK_HUMAN;sp|P56134-2|ATPK_HUMAN;sp|P56134|ATPK_HUMAN	P56134-4	P56134	ATPK	20.6687	26.1913	22.7854	23.0891	22.3558	26.2161	22.2668	26.3392	23.2298	23.4608	23.6613	25.9209	2	2	2	49	49	49	5.7407	0	16.334
+	1.61713	2.10856	+	3.70117	3.80764	+	-2.08404	4.78831	sp|P12236|ADT3_HUMAN;sp|P12235|ADT1_HUMAN	sp|P12236|ADT3_HUMAN;sp|P12235|ADT1_HUMAN	P12236	P12236	ADT3	22.0956	25.9892	24.1547	23.5889	24.2496	26.7259	23.0669	26.1948	24.3044	21.8397	24.3509	26.4859	12	5	5	39.3	18.5	18.5	32.866	0	37.803
	-0.0147758	0.00887717	+	3.6805	3.43024	+	-3.69527	3.91162	sp|P22695|QCR2_HUMAN	sp|P22695|QCR2_HUMAN	P22695	P22695	QCR2	21.0786	26.1934	23.0743	23.0884	21.4468	25.224	22.6809	26.3363	22.0613	21.867	22.0734	25.6832	9	9	9	28.5	28.5	28.5	48.442	0	71.522
	1.25919	1.34921	+	3.66979	3.52374	+	-2.41059	6.67007	sp|P42167|LAP2B_HUMAN;sp|P42167-2|LAP2B_HUMAN;sp|P42167-3|LAP2B_HUMAN;sp|P42166|LAP2A_HUMAN	sp|P42167|LAP2B_HUMAN;sp|P42167-2|LAP2B_HUMAN;sp|P42167-3|LAP2B_HUMAN;sp|P42166|LAP2A_HUMAN	P42167	P42167	LAP2B	21.8635	26.4052	24.0698	22.3406	23.6944	26.2359	24.1006	26.3538	24.0388	22.3823	23.9208	26.3713	8	8	8	27.1	27.1	27.1	50.67	0	75.558
	0.723478	0.44621	+	3.58577	3.10923	+	-2.86229	2.69152	sp|Q9UDW1|QCR9_HUMAN;sp|Q9UDW1-2|QCR9_HUMAN	sp|Q9UDW1|QCR9_HUMAN;sp|Q9UDW1-2|QCR9_HUMAN	Q9UDW1	Q9UDW1	QCR9	22.3629	25.4339	23.2282	20.4616	21.2282	24.7253	21.3515	25.336	23.3385	22.8104	22.0855	25.8344	3	3	3	50.8	50.8	50.8	7.3084	0	20.396
	0.171384	0.126684	+	3.5809	3.46699	+	-3.40952	4.31236	sp|P28288|ABCD3_HUMAN;sp|P28288-2|ABCD3_HUMAN	sp|P28288|ABCD3_HUMAN;sp|P28288-2|ABCD3_HUMAN	P28288	P28288	ABCD3	21.6677	26.184	22.1293	23.3533	23.0467	25.6775	22.172	25.8478	21.9596	21.3388	22.0817	25.146	6	6	6	12.9	12.9	12.9	75.475	0	43.687
+	9.27679	4.27942	+	3.5561	1.67459	+	5.72068	3.27467	sp|P84243|H33_HUMAN	sp|P84243|H33_HUMAN	P84243	P84243	H33	22.1494	26.3092	33.7695	26.0276	32.6682	28.4631	22.8718	25.4462	32.1236	23.4892	33.0839	28.5439	9	3	3	51.5	30.9	30.9	15.328	0	134.21
	1.14118	3.24049	+	3.4428	6.60377	+	-2.30162	5.47852	sp|P05023-3|AT1A1_HUMAN;sp|P05023-4|AT1A1_HUMAN;sp|P05023|AT1A1_HUMAN;sp|P05023-2|AT1A1_HUMAN;sp|P13637|AT1A3_HUMAN;sp|P50993|AT1A2_HUMAN;sp|P13637-2|AT1A3_HUMAN;sp|P13637-3|AT1A3_HUMAN;sp|Q13733|AT1A4_HUMAN;sp|P20648|ATP4A_HUMAN;sp|P54707|AT12A_HUMAN;sp|P54707-2|AT12A_HUMAN	sp|P05023-3|AT1A1_HUMAN;sp|P05023-4|AT1A1_HUMAN;sp|P05023|AT1A1_HUMAN;sp|P05023-2|AT1A1_HUMAN	P05023-3	P05023	AT1A1	22.194	25.5551	23.4179	22.1532	23.6094	25.8323	22.5064	25.5895	23.0133	21.9269	23.3047	25.5749	12	12	12	12.4	12.4	12.4	109.55	0	75.879
+	1.55812	2.37902	+	3.37934	4.54558	+	-1.82121	4.03753	sp|P50416-2|CPT1A_HUMAN;sp|P50416|CPT1A_HUMAN	sp|P50416-2|CPT1A_HUMAN;sp|P50416|CPT1A_HUMAN	P50416-2	P50416	CPT1A	22.1088	24.9708	22.8409	20.8542	23.5807	24.9171	22.0775	25.15	22.968	21.631	23.5144	25.1511	8	8	8	10.8	10.8	10.8	86.238	0	54.947
+	2.72629	2.39443	+	3.35697	2.87716		-0.630682	2.34848	sp|P53618|COPB_HUMAN	sp|P53618|COPB_HUMAN	P53618	P53618	COPB	21.3374	25.7211	25.5078	24.098	25.1213	25.9854	22.8061	26.0326	25.5146	22.0435	25.0464	25.9739	10	10	10	16.3	16.3	16.3	107.14	0	82.616
	0.0802851	0.105088	+	3.34586	4.91161	+	-3.26558	4.65777	sp|P57088|TMM33_HUMAN	sp|P57088|TMM33_HUMAN	P57088	P57088	TMM33	22.2774	26.0234	23.1901	22.1258	22.4026	26.2137	22.6777	25.3989	22.5314	22.9355	22.2136	25.764	5	5	5	19.8	19.8	19.8	27.978	0	32.369
	-1.20867	2.89344	+	3.33808	5.61892	+	-4.54674	7.51624	sp|P26373|RL13_HUMAN;sp|P26373-2|RL13_HUMAN	sp|P26373|RL13_HUMAN;sp|P26373-2|RL13_HUMAN	P26373	P26373	RL13	28.0681	31.6144	26.9006	28.6566	27.2485	31.6686	28.4321	31.6651	27.2037	27.84	26.8093	31.401	6	6	6	28.9	28.9	28.9	24.261	0	75.074
+	1.99283	6.09317	+	3.28142	7.58839	+	-1.28859	5.17132	sp|P06576|ATPB_HUMAN	sp|P06576|ATPB_HUMAN	P06576	P06576	ATPB	26.8292	30.0997	29.1318	26.9692	28.7997	30.262	27.1581	30.3503	28.9875	26.9639	28.9727	30.3339	25	25	25	71.5	71.5	71.5	56.559	0	323.31
+	1.38108	5.19935	+	3.27488	7.03576	+	-1.89381	5.96783	sp|Q00325-2|MPCP_HUMAN;sp|Q00325|MPCP_HUMAN	sp|Q00325-2|MPCP_HUMAN;sp|Q00325|MPCP_HUMAN	Q00325-2	Q00325	MPCP	24.321	27.7302	25.8453	24.602	25.9071	27.9539	24.5492	27.6318	26.0768	24.6752	25.8424	27.931	9	9	9	28.5	28.5	28.5	39.958	0	85.779
	1.23533	0.86534	+	3.26782	2.57911	+	-2.0325	2.52926	sp|P01891|1A68_HUMAN;sp|Q29940|1B59_HUMAN;sp|P30493|1B55_HUMAN;sp|P18463|1B37_HUMAN;sp|P30453|1A34_HUMAN;sp|Q29960-2|1C16_HUMAN;sp|P30480|1B42_HUMAN;sp|P30479|1B41_HUMAN;sp|P30466|1B18_HUMAN;sp|P30462|1B14_HUMAN;sp|P30460|1B08_HUMAN;sp|P30492|1B54_HUMAN;sp|Q95365|1B38_HUMAN;sp|Q29836|1B67_HUMAN;sp|Q29718|1B82_HUMAN;sp|Q04826|1B40_HUMAN;sp|P30495|1B56_HUMAN;sp|P30488|1B50_HUMAN;sp|P30487|1B49_HUMA…	sp|P01891|1A68_HUMAN;sp|Q29940|1B59_HUMAN;sp|P30493|1B55_HUMAN;sp|P18463|1B37_HUMAN;sp|P30453|1A34_HUMAN	P01891	P01891	1A68	21.0564	25.0065	22.5542	23.2368	23.3255	25.3374	21.3054	25.6988	24.1334	23.423	23.9498	26.0503	5	5	1	17.3	17.3	3.6	40.908	0	34.136
+	2.81499	2.19237	+	3.23764	2.48219		-0.422644	3.85859	sp|Q13432|U119A_HUMAN;sp|Q13432-2|U119A_HUMAN	sp|Q13432|U119A_HUMAN;sp|Q13432-2|U119A_HUMAN	Q13432	Q13432	U119A	21.3602	25.7567	25.4612	24.2589	25.4368	25.8923	23.1253	25.8052	25.3762	21.5512	25.2815	25.7921	6	5	5	37.5	33.8	33.8	26.962	0	41.174
+	1.19909	5.01298	+	3.21544	6.58627	+	-2.01635	4.96165	sp|P05141|ADT2_HUMAN;sp|Q9H0C2|ADT4_HUMAN	sp|P05141|ADT2_HUMAN	P05141	P05141	ADT2	27.4395	30.9664	28.5032	27.5495	28.6414	30.8386	27.4548	30.4709	28.6445	27.4558	28.9069	30.4855	12	12	5	36.6	36.6	15.8	32.852	0	86.787
	-0.131446	0.231394	+	3.20358	3.45168	+	-3.33503	3.81556	sp|P62269|RS18_HUMAN	sp|P62269|RS18_HUMAN	P62269	P62269	RS18	27.1821	31.1497	27.2524	27.9874	27.1797	31.4074	27.0124	29.8171	27.5269	27.4911	27.1882	30.1131	9	9	9	53.9	53.9	53.9	17.718	0	72.396
+	1.39278	1.61208	+	3.15581	3.63316	+	-1.76303	2.82827	sp|P32004-3|L1CAM_HUMAN;sp|P32004-2|L1CAM_HUMAN;sp|P32004|L1CAM_HUMAN	sp|P32004-3|L1CAM_HUMAN;sp|P32004-2|L1CAM_HUMAN;sp|P32004|L1CAM_HUMAN	P32004-3	P32004	L1CAM	21.9738	25.7529	24.3477	22.9813	24.2296	25.3638	21.8778	25.6216	23.1251	23.3888	24.0905	26.1067	9	9	9	9.3	9.3	9.3	138.91	0	58.453
+	6.10821	3.35311	+	3.15562	1.91829	+	2.95259	5.14236	sp|Q9H9L3|I20L2_HUMAN	sp|Q9H9L3|I20L2_HUMAN	Q9H9L3	Q9H9L3	I20L2	20.9692	26.0661	28.4662	25.1182	28.9554	25.6349	22.2019	26.2102	28.9541	22.4956	28.842	25.4962	14	14	14	43.3	43.3	43.3	39.153	0	115.12
	0.981761	2.47745	+	3.15354	5.17672	+	-2.17178	5.44284	sp|P46779|RL28_HUMAN;sp|P46779-2|RL28_HUMAN;sp|P46779-3|RL28_HUMAN;sp|P46779-4|RL28_HUMAN;sp|P46779-5|RL28_HUMAN	sp|P46779|RL28_HUMAN;sp|P46779-2|RL28_HUMAN;sp|P46779-3|RL28_HUMAN;sp|P46779-4|RL28_HUMAN;sp|P46779-5|RL28_HUMAN	P46779	P46779	RL28	25.1333	27.9028	26.1638	25.3724	25.982	28.1859	25.0309	28.1265	26.0366	24.4724	25.7536	28.4079	5	5	5	31.4	31.4	31.4	15.747	0	32.103
	-0.195391	0.242265	+	3.13633	4.39178	+	-3.33172	4.8463	sp|A1L0T0|ILVBL_HUMAN	sp|A1L0T0|ILVBL_HUMAN	A1L0T0	A1L0T0	ILVBL	21.4847	24.6925	21.2646	22.5154	22.1681	25.4132	21.4553	24.8574	21.3834	22.0042	21.8619	25.0418	4	4	4	12.5	12.5	12.5	67.867	0	34.381
+	1.45185	5.24604	+	3.13576	7.052	+	-1.68392	4.77393	sp|P25705|ATPA_HUMAN;sp|P25705-2|ATPA_HUMAN;sp|P25705-3|ATPA_HUMAN	sp|P25705|ATPA_HUMAN;sp|P25705-2|ATPA_HUMAN;sp|P25705-3|ATPA_HUMAN	P25705	P25705	ATPA	26.5761	29.7493	28.2968	26.7061	28.1163	29.7673	26.6058	29.9919	28.0057	26.5818	27.8585	29.5045	17	17	17	40.9	40.9	40.9	59.75	0	239.92
	0.623773	0.484393	+	3.08806	3.59554	+	-2.46428	2.28292	sp|P61619|S61A1_HUMAN;sp|P61619-3|S61A1_HUMAN;sp|Q9H9S3-2|S61A2_HUMAN;sp|Q9H9S3-3|S61A2_HUMAN;sp|Q9H9S3|S61A2_HUMAN	sp|P61619|S61A1_HUMAN;sp|P61619-3|S61A1_HUMAN	P61619	P61619	S61A1	23.0364	25.763	23.6096	22.1829	22.9331	24.973	21.717	25.7476	23.3996	21.8791	21.3682	24.684	6	6	6	16.6	16.6	16.6	52.264	0	37.139
	-0.412494	0.316175	+	3.05746	3.1428	+	-3.46996	4.26968	sp|Q9Y3E5|PTH2_HUMAN	sp|Q9Y3E5|PTH2_HUMAN	Q9Y3E5	Q9Y3E5	PTH2	22.6438	24.8791	20.5664	21.5486	21.4601	24.1413	21.1515	24.4924	20.4549	20.4536	21.666	24.5145	2	2	2	16.2	16.2	16.2	19.193	0	16.865
	0.436555	1.09214	+	3.04267	5.53207	+	-2.60611	6.54998	sp|P08574|CY1_HUMAN	sp|P08574|CY1_HUMAN	P08574	P08574	CY1	22.2517	25.6676	23.0093	22.5424	22.8185	25.6533	22.5425	25.6018	23.3185	23.1156	23.0521	25.7003	3	3	3	16	16	16	35.422	0	22.28
	0.694831	0.466901	+	3.04038	2.58253	+	-2.34555	3.37518	sp|O15260-3|SURF4_HUMAN;sp|O15260-2|SURF4_HUMAN;sp|O15260|SURF4_HUMAN	sp|O15260-3|SURF4_HUMAN;sp|O15260-2|SURF4_HUMAN;sp|O15260|SURF4_HUMAN	O15260-3	O15260	SURF4	22.4582	24.6931	22.7881	22.5614	22.2889	25.1069	22.5802	24.7953	23.409	20.1366	22.0297	25.3027	3	3	3	30.5	30.5	30.5	14.854	0	23.613
	1.42928	1.19734	+	2.99494	3.2654	+	-1.56565	1.79655	sp|P35606-2|COPB2_HUMAN;sp|P35606|COPB2_HUMAN	sp|P35606-2|COPB2_HUMAN;sp|P35606|COPB2_HUMAN	P35606-2	P35606	COPB2	21.496	24.4317	24.3963	22.6646	22.8244	24.7513	20.6771	24.8445	23.2852	22.1895	22.2384	24.9795	5	5	5	7.3	7.3	7.3	99.045	0	37.096
+	2.76998	1.46373	+	2.94421	1.5597		-0.174231	0.874134	sp|P22234|PUR6_HUMAN;sp|P22234-2|PUR6_HUMAN	sp|P22234|PUR6_HUMAN;sp|P22234-2|PUR6_HUMAN	P22234	P22234	PUR6	24.1978	25.8356	25.3743	20.7962	25.5038	25.492	24.7976	25.8176	25.5846	21.2528	25.6616	25.676	8	8	8	25.6	25.6	25.6	47.079	0	72.155
+	2.65911	3.66078	+	2.93981	4.09501		-0.280696	0.852033	sp|P62333|PRS10_HUMAN	sp|P62333|PRS10_HUMAN	P62333	P62333	PRS10	22.8074	25.8351	25.8834	23.4065	25.3065	25.7182	22.9725	25.5206	25.2358	21.9629	25.3601	25.8346	9	9	9	27.2	27.2	27.2	44.172	0	65.497
	1.08982	0.729826	+	2.91349	2.78834	+	-1.82368	1.76884	sp|P48047|ATPO_HUMAN	sp|P48047|ATPO_HUMAN	P48047	P48047	ATPO	21.9226	25.5044	24.4508	21.6788	22.1677	24.9736	22.7956	25.7739	24.3539	23.9127	23.6966	25.7117	5	5	5	27.7	27.7	27.7	23.277	0	31.602
+	3.20876	3.91734	+	2.90204	3.59463		0.306723	1.1749	sp|Q96FQ6|S10AG_HUMAN	sp|Q96FQ6|S10AG_HUMAN	Q96FQ6	Q96FQ6	S10AG	22.634	26.632	26.5459	23.141	26.7457	26.3006	24.1747	26.0896	26.8532	23.9605	26.6005	26.4961	4	4	4	35	35	35	11.801	0	37.601
+	6.23109	7.97581	+	2.88976	5.96951	+	3.34132	7.56084	sp|Q9NVP2|ASF1B_HUMAN	sp|Q9NVP2|ASF1B_HUMAN	Q9NVP2	Q9NVP2	ASF1B	29.5026	32.1049	35.61	28.9273	35.3249	32.0019	29.4362	32.2188	35.5718	29.2023	35.4861	32.3018	12	12	11	97	97	93.1	22.433	0	323.31
	0.356494	0.385923	+	2.87308	3.52964	+	-2.51659	4.04329	sp|Q96QE5|TEFM_HUMAN;sp|Q96QE5-4|TEFM_HUMAN	sp|Q96QE5|TEFM_HUMAN;sp|Q96QE5-4|TEFM_HUMAN	Q96QE5	Q96QE5	TEFM	22.0994	25.243	23.0262	22.688	23.1324	25.7606	21.6177	24.975	22.6744	23.1962	22.1942	25.1149	6	6	6	20.8	20.8	20.8	41.676	0	39.192
	-0.631239	1.40329	+	2.85465	5.47969	+	-3.48589	6.01952	sp|P45880-2|VDAC2_HUMAN;sp|P45880|VDAC2_HUMAN;sp|P45880-1|VDAC2_HUMAN	sp|P45880-2|VDAC2_HUMAN;sp|P45880|VDAC2_HUMAN;sp|P45880-1|VDAC2_HUMAN	P45880-2	P45880	VDAC2	22.2819	25.2439	21.4005	22.0002	22.0966	25.3063	22.5993	25.1866	21.5955	22.7729	22.0366	25.3361	3	3	3	10.6	10.6	10.6	30.412	0	18.642
	0.732776	0.355757	+	2.84729	2.23816	+	-2.11451	1.47799	sp|Q9GZT3-2|SLIRP_HUMAN;sp|Q9GZT3|SLIRP_HUMAN	sp|Q9GZT3-2|SLIRP_HUMAN;sp|Q9GZT3|SLIRP_HUMAN	Q9GZT3-2	Q9GZT3	SLIRP	22.8724	25.2554	21.2622	21.817	24.0954	24.7397	23.9546	26.4007	23.4664	21.3861	24.1373	25.0234	4	4	4	43.9	43.9	43.9	12.122	0	29.204
	0.463329	0.404065	+	2.84181	3.95529	+	-2.37848	2.7742	sp|O14980|XPO1_HUMAN	sp|O14980|XPO1_HUMAN	O14980	O14980	XPO1	21.2936	24.5256	21.976	22.1574	23.4907	25.2246	22.1004	24.898	21.6881	22.6707	22.9206	24.9411	7	7	7	8.8	8.8	8.8	123.38	0	52.491
	-1.80769	1.41654	+	2.79281	2.48158	+	-4.60051	4.41602	sp|P17029|ZKSC1_HUMAN	sp|P17029|ZKSC1_HUMAN	P17029	P17029	ZKSC1	22.1641	24.7715	19.7823	23.2647	21.5956	24.9384	23.1685	25.5895	20.2239	20.8416	20.6064	25.3108	3	3	3	6.2	6.2	6.2	63.629	0	23.512
+	2.6703	2.13903	+	2.73783	2.30809		-0.0675206	0.0814851	sp|P35998|PRS7_HUMAN;sp|P35998-2|PRS7_HUMAN	sp|P35998|PRS7_HUMAN;sp|P35998-2|PRS7_HUMAN	P35998	P35998	PRS7	22.7888	26.2238	26.4715	21.7363	26.2546	25.5937	24.2149	26.0433	25.3112	24.3096	25.6936	26.14	6	6	6	16.6	16.6	16.6	48.633	0	39.33
+	2.46042	1.97452	+	2.7051	2.10975		-0.244685	0.657795	sp|O95757|HS74L_HUMAN	sp|O95757|HS74L_HUMAN	O95757	O95757	HS74L	23.9164	25.7582	25.5759	24.1726	25.2784	25.3386	21.2963	26.0972	25.3598	22.4892	25.5022	25.5009	13	11	11	19.4	16.7	16.7	94.511	0	100.69
+	2.43836	3.15395	+	2.69503	3.19169		-0.256677	0.324532	sp|P17980|PRS6A_HUMAN	sp|P17980|PRS6A_HUMAN	P17980	P17980	PRS6A	21.7014	25.4283	24.7399	23.2671	25.3087	25.4924	22.3475	25.2109	24.3481	22.3841	25.0569	24.3487	7	7	7	20.7	20.7	20.7	49.203	0	51.582
+	2.04884	4.95305	+	2.66613	5.98457		-0.61729	2.22761	sp|O00483|NDUA4_HUMAN	sp|O00483|NDUA4_HUMAN	O00483	O00483	NDUA4	22.7391	25.5209	25.0751	23.0072	25.3003	25.9398	23.1578	25.6374	25.1437	23.1605	24.7408	25.631	3	3	3	35.8	35.8	35.8	9.3697	0	21.088
	1.55269	0.551546	+	2.62202	2.03439		-1.06934	0.352993	sp|O00410-2|IPO5_HUMAN;sp|O00410|IPO5_HUMAN;sp|O00410-3|IPO5_HUMAN	sp|O00410-2|IPO5_HUMAN;sp|O00410|IPO5_HUMAN;sp|O00410-3|IPO5_HUMAN	O00410-2	O00410	IPO5	22.1537	26.5671	21.5281	24.558	26.8933	25.4578	23.4291	26.8476	24.5751	23.0203	26.3754	24.7768	7	7	7	8.8	8.8	8.8	116.98	0	50.933
+	3.21964	2.39213	+	2.61615	1.96037		0.603493	2.45206	sp|P42771|CDN2A_HUMAN;sp|P42771-4|CDN2A_HUMAN;sp|P42771-2|CDN2A_HUMAN;sp|P42772|CDN2B_HUMAN;sp|P42771-3|CDN2A_HUMAN	sp|P42771|CDN2A_HUMAN;sp|P42771-4|CDN2A_HUMAN;sp|P42771-2|CDN2A_HUMAN;sp|P42772|CDN2B_HUMAN	P42771	P42771	CDN2A	23.5159	25.7656	26.1633	24.6847	26.3807	25.3192	22.4012	25.5399	26.2156	21.3855	26.1063	25.8272	4	4	4	44.9	44.9	44.9	16.532	0	80.025
	-0.03054	0.065813	+	2.60935	5.61562	+	-2.63989	5.28751	sp|P55084-2|ECHB_HUMAN;sp|P55084|ECHB_HUMAN	sp|P55084-2|ECHB_HUMAN;sp|P55084|ECHB_HUMAN	P55084-2	P55084	ECHB	25.5051	28.1914	25.7019	25.6951	25.1521	28.1269	25.5669	28.321	25.6658	25.223	25.3481	27.7882	15	15	15	40	40	40	48.879	0	105.35
	0.123274	0.328694	+	2.60094	6.88328	+	-2.47766	5.63231	sp|P40939|ECHA_HUMAN;sp|P40939-2|ECHA_HUMAN	sp|P40939|ECHA_HUMAN	P40939	P40939	ECHA	26.7576	29.5663	27.4898	27.1404	26.8565	29.708	27.0009	29.5719	27.1199	27.0602	26.9861	29.5167	26	26	26	43.3	43.3	43.3	82.999	0	261.23
	-2.42641	3.87628	+	2.53322	4.39768	+	-4.95963	5.02653	sp|P84098|RL19_HUMAN	sp|P84098|RL19_HUMAN	P84098	P84098	RL19	27.7023	30.5394	25.133	27.915	25.9333	29.8068	27.8436	30.9018	24.7628	27.8747	25.8008	30.2204	8	8	8	31.1	31.1	31.1	23.466	0	106.22
+	1.735	1.3747	+	2.50767	3.28595		-0.772671	0.635696	sp|P62191|PRS4_HUMAN;sp|P62191-2|PRS4_HUMAN	sp|P62191|PRS4_HUMAN;sp|P62191-2|PRS4_HUMAN	P62191	P62191	PRS4	21.7973	25.0197	25.0956	23.1643	23.5009	24.8544	22.5538	24.7391	22.6549	21.6103	24.8143	24.5432	6	6	6	21.4	21.4	21.4	49.184	0	43.403
+	2.84435	2.96525	+	2.47059	2.69673		0.373756	1.65582	sp|P21266|GSTM3_HUMAN;sp|Q03013-3|GSTM4_HUMAN;sp|P09488-2|GSTM1_HUMAN;sp|Q03013-2|GSTM4_HUMAN;sp|Q03013|GSTM4_HUMAN;sp|P46439|GSTM5_HUMAN;sp|P09488|GSTM1_HUMAN	sp|P21266|GSTM3_HUMAN	P21266	P21266	GSTM3	22.61	25.2454	25.6095	22.169	25.6509	25.2343	24.0844	25.248	25.7502	22.0156	25.2457	25.0336	8	8	8	43.6	43.6	43.6	26.559	0	64.917
	-0.196991	0.789953	+	2.40123	5.40133	+	-2.59822	6.0802	sp|P61247|RS3A_HUMAN	sp|P61247|RS3A_HUMAN	P61247	P61247	RS3A	28.2416	31.1152	28.1958	28.6843	28.3138	30.6516	28.5566	30.9155	28.3786	28.6958	28.5023	31.1011	16	16	16	52.3	52.3	52.3	29.945	0	232.8
	0.0281181	0.0535511	+	2.39445	4.2178	+	-2.36633	4.58473	sp|P42704|LPPRC_HUMAN;sp|Q9NP80-3|PLPL8_HUMAN;sp|Q9NP80-2|PLPL8_HUMAN;sp|Q9NP80|PLPL8_HUMAN	sp|P42704|LPPRC_HUMAN	P42704	P42704	LPPRC	25.3589	27.6188	25.5112	25.5074	25.2193	27.2896	24.8236	28.172	25.0986	25.4643	25.4375	27.6515	25	25	25	23.4	23.4	23.4	157.9	0	198.13
+	3.0191	2.27919	+	2.36521	1.78391		0.653894	2.23636	sp|Q99829|CPNE1_HUMAN	sp|Q99829|CPNE1_HUMAN	Q99829	Q99829	CPNE1	23.2911	24.7169	25.1327	23.518	25.2974	24.2624	21.2059	24.871	25.3707	20.7782	25.0687	24.4037	5	5	5	11.5	11.5	11.5	59.058	0	48.924
	1.51425	0.884576	+	2.36208	1.50673		-0.847825	1.32683	sp|O75400-2|PR40A_HUMAN;sp|O75400|PR40A_HUMAN;sp|O75400-3|PR40A_HUMAN	sp|O75400-2|PR40A_HUMAN;sp|O75400|PR40A_HUMAN;sp|O75400-3|PR40A_HUMAN	O75400-2	O75400	PR40A	23.8893	25.3313	25.4125	24.3982	24.2693	25.8868	21.1256	26.1563	25.4642	24.7107	25.0348	26.1977	5	5	5	7.5	7.5	7.5	105.93	0	38.313
	0.642259	1.23901	+	2.33439	4.03518	+	-1.69213	2.87628	sp|P46782|RS5_HUMAN	sp|P46782|RS5_HUMAN	P46782	P46782	RS5	26.2219	29.1292	27.2225	26.7868	26.7048	29.4172	26.5159	28.545	27.8029	26.9354	27.2989	28.7063	7	7	7	40.7	40.7	40.7	22.876	0	71.255
+	1.65412	2.16779	+	2.33016	3.26893		-0.676042	0.918712	sp|Q99460-2|PSMD1_HUMAN;sp|Q99460|PSMD1_HUMAN	sp|Q99460-2|PSMD1_HUMAN;sp|Q99460|PSMD1_HUMAN	Q99460-2	Q99460	PSMD1	22.0472	25.3491	24.9025	23.3164	24.8083	25.4523	22.974	24.9247	23.579	22.5762	24.2406	24.5085	9	9	9	13.7	13.7	13.7	102.26	0	78.738
+	2.22172	3.73412	+	2.32477	3.35094		-0.103059	0.139427	sp|P08708|RS17_HUMAN	sp|P08708|RS17_HUMAN	P08708	P08708	RS17	25.8345	28.6398	27.9847	26.7332	28.1219	28.8352	25.7398	27.7459	28.6431	25.845	28.2897	28.2307	5	5	5	39.3	39.3	39.3	15.55	0	137.85
	0.863955	0.479511	+	2.31477	2.33894		-1.45081	1.05723	sp|P48444|COPD_HUMAN;sp|P48444-2|COPD_HUMAN	sp|P48444|COPD_HUMAN	P48444	P48444	COPD	22.8505	23.3679	23.9004	21.5056	20.9221	24.0991	21.7448	23.9371	21.9819	20.5697	23.3221	24.5257	3	3	3	5.9	5.9	5.9	57.21	0	18.098
+	2.01216	2.25046	+	2.31018	2.66428		-0.29802	0.690393	sp|O43242|PSMD3_HUMAN;sp|O43242-2|PSMD3_HUMAN	sp|O43242|PSMD3_HUMAN;sp|O43242-2|PSMD3_HUMAN	O43242	O43242	PSMD3	23.7976	25.4077	25.7159	22.3888	25.2916	25.5439	24.1224	25.7774	24.9548	22.5212	24.9164	25.3418	8	8	8	17.6	17.6	17.6	60.977	0	59.714
	0.284157	0.712873	+	2.30729	4.66634	+	-2.02313	4.15129	sp|P16615-5|AT2A2_HUMAN;sp|P16615-2|AT2A2_HUMAN;sp|P16615-3|AT2A2_HUMAN;sp|P16615|AT2A2_HUMAN;sp|P16615-4|AT2A2_HUMAN;sp|O14983-3|AT2A1_HUMAN;sp|O14983-2|AT2A1_HUMAN;sp|O14983|AT2A1_HUMAN;sp|Q93084-4|AT2A3_HUMAN;sp|Q93084-2|AT2A3_HUMAN;sp|Q93084-3|AT2A3_HUMAN;sp|Q93084-7|AT2A3_HUMAN;sp|Q93084|AT2A3_HUMAN;sp|Q93084-6|AT2A3_HUMAN;sp|Q93084-5|AT2A3_HUMAN	sp|P16615-5|AT2A2_HUMAN;sp|P16615-2|AT2A2_HUMAN;sp|P16615-3|AT2A2_HUMAN;sp|P16615|AT2A2_HUMAN;sp|P16615-4|AT2A2_HUMAN	P16615-5	P16615	AT2A2	23.3138	25.6218	23.8657	23.2382	23.3948	25.6214	23.7879	25.6698	23.6913	23.5725	24.0973	26.2286	8	8	8	9.9	9.9	9.9	109.73	0	64.112
+	1.85497	3.74551	+	2.3019	4.53757		-0.446923	1.09986	sp|P62195-2|PRS8_HUMAN;sp|P62195|PRS8_HUMAN;sp|Q8NB90-3|AFG2H_HUMAN;sp|Q8NB90-2|AFG2H_HUMAN;sp|Q8NB90|AFG2H_HUMAN	sp|P62195-2|PRS8_HUMAN;sp|P62195|PRS8_HUMAN	P62195-2	P62195	PRS8	23.6969	26.3534	26.2686	24.154	25.8221	26.4377	24.3111	26.4175	25.7338	23.7169	25.4744	25.8778	8	8	8	31.4	31.4	31.4	44.784	0	61.038
+	2.00959	1.27733	+	2.22944	1.42301		-0.219857	0.285202	sp|Q9BUI4|RPC3_HUMAN	sp|Q9BUI4|RPC3_HUMAN	Q9BUI4	Q9BUI4	RPC3	22.6153	23.8392	24.1227	19.4308	23.3584	23.5399	22.4615	24.6013	23.612	22.8419	24.2947	24.2869	2	2	2	4.5	4.5	4.5	60.611	0	15.54
+	1.95826	1.59634	+	2.18989	1.81081		-0.231632	0.644226	sp|O00231|PSD11_HUMAN;sp|O00231-2|PSD11_HUMAN	sp|O00231|PSD11_HUMAN;sp|O00231-2|PSD11_HUMAN	O00231	O00231	PSD11	22.3231	26.4393	26.4265	25.4293	26.0915	26.2814	24.3719	26.401	25.9042	24.242	25.7772	26.0042	11	11	11	33.6	33.6	33.6	47.463	0	72.909
+	1.96157	3.4316	+	2.18465	3.50294		-0.223077	0.589034	sp|O00232|PSD12_HUMAN;sp|O00232-2|PSD12_HUMAN	sp|O00232|PSD12_HUMAN;sp|O00232-2|PSD12_HUMAN	O00232	O00232	PSD12	21.5808	24.2708	24.3207	22.2071	23.9452	24.4935	22.737	24.4485	23.8746	21.7898	24.0205	23.8404	5	5	5	10.1	10.1	10.1	52.904	0	32.802
	0.572937	0.503304	+	2.15957	2.25941	+	-1.58663	3.52783	sp|P51148|RAB5C_HUMAN;sp|P51148-2|RAB5C_HUMAN;sp|P61020-2|RAB5B_HUMAN;sp|P20339-2|RAB5A_HUMAN;sp|P61020|RAB5B_HUMAN;sp|P20339|RAB5A_HUMAN	sp|P51148|RAB5C_HUMAN;sp|P51148-2|RAB5C_HUMAN	P51148	P51148	RAB5C	22.3644	24.93	23.0044	21.3331	22.7118	24.5655	22.1979	24.3449	23.4401	23.7205	22.7512	24.4138	3	3	3	18.1	18.1	18.1	23.482	0	24.312
+	1.40938	1.46015	+	2.12267	2.5727		-0.713284	1.2091	sp|P51571|SSRD_HUMAN	sp|P51571|SSRD_HUMAN	P51571	P51571	SSRD	21.1679	24.1388	24.1366	23.2207	22.7875	24.2838	22.0895	24.5522	23.9557	22.378	23.6138	24.3721	2	2	2	12.1	12.1	12.1	18.998	0	14.074
+	1.86892	3.4401	+	2.11897	4.62182		-0.250057	0.427374	sp|P43686-2|PRS6B_HUMAN;sp|P43686|PRS6B_HUMAN	sp|P43686-2|PRS6B_HUMAN;sp|P43686|PRS6B_HUMAN	P43686-2	P43686	PRS6B	22.3128	25.065	25.1693	22.7446	24.3303	24.8515	22.9054	24.5524	24.3041	22.5528	24.1877	24.5226	6	6	6	19.9	19.9	19.9	43.507	0	42.819
+	1.61471	3.54325	+	2.10404	5.26569		-0.489329	1.39477	sp|P49327|FAS_HUMAN	sp|P49327|FAS_HUMAN	P49327	P49327	FAS	27.7502	29.6677	29.7772	27.8981	28.9617	29.6921	27.6632	29.955	29.1659	27.317	29.1825	29.7299	54	54	54	30.6	30.6	30.6	273.42	0	323.31
+	1.63785	1.52582	+	2.10077	2.16973		-0.462918	0.243886	sp|P55209-2|NP1L1_HUMAN;sp|P55209|NP1L1_HUMAN;sp|P55209-3|NP1L1_HUMAN	sp|P55209-2|NP1L1_HUMAN;sp|P55209|NP1L1_HUMAN;sp|P55209-3|NP1L1_HUMAN	P55209-2	P55209	NP1L1	26.2117	29.5705	29.167	26.0665	27.9853	28.1265	25.8953	27.7036	26.9167	25.9911	26.6469	27.1671	11	11	11	57.1	57.1	57.1	42.761	0	166.32
+	5.74886	7.96775	+	2.09385	5.7965	+	3.65502	6.77785	sp|P62805|H4_HUMAN	sp|P62805|H4_HUMAN	P62805	P62805	H4	29.8799	31.8708	35.6163	29.7836	35.1854	31.6331	29.5158	31.8277	35.5074	29.8014	35.667	32.0245	11	11	11	57.3	57.3	57.3	11.367	0	176.95
	-0.20808	0.365307	+	2.04887	4.29486	+	-2.25695	4.39031	sp|P04843|RPN1_HUMAN	sp|P04843|RPN1_HUMAN	P04843	P04843	RPN1	25.3545	27.2014	25.395	25.6913	24.5399	27.0521	24.9545	27.4777	25.1413	25.0433	25.1351	27.5079	15	15	15	33.4	33.4	33.4	68.569	0	130.71
	-3.58812	1.9473	+	2.01518	1.07573	+	-5.6033	5.86432	sp|P36578|RL4_HUMAN	sp|P36578|RL4_HUMAN	P36578	P36578	RL4	22.4166	27.3376	21.2962	26.1069	21.2713	26.8778	26.4801	27.5534	22.3008	26.1692	21.9519	27.4647	9	9	9	28.3	28.3	28.3	47.697	0	65.132
	1.15016	1.43946	+	1.97454	5.91261		-0.824386	0.96057	sp|O14802|RPC1_HUMAN	sp|O14802|RPC1_HUMAN	O14802	O14802	RPC1	22.1177	23.8861	22.0444	22.2376	23.6886	24.1279	22.1498	24.3637	23.6391	22.1619	23.8956	24.1874	5	5	5	4	4	4	155.64	0	37.509
	-0.65027	1.3631	+	1.96618	3.83804	+	-2.61645	4.8424	sp|P08195-2|4F2_HUMAN;sp|P08195-3|4F2_HUMAN;sp|P08195|4F2_HUMAN;sp|P08195-4|4F2_HUMAN	sp|P08195-2|4F2_HUMAN;sp|P08195-3|4F2_HUMAN;sp|P08195|4F2_HUMAN;sp|P08195-4|4F2_HUMAN	P08195-2	P08195	4F2	22.0861	24.2434	21.4815	22.6979	21.9399	24.4193	23.0143	24.7874	21.974	22.4731	22.2748	24.686	3	3	3	8.3	8.3	8.3	57.944	0	19.564
+	2.36718	6.30001	+	1.8827	5.81578		0.484481	4.37496	sp|Q9H3K6|BOLA2_HUMAN;sp|Q9H3K6-2|BOLA2_HUMAN	sp|Q9H3K6|BOLA2_HUMAN;sp|Q9H3K6-2|BOLA2_HUMAN	Q9H3K6	Q9H3K6	BOLA2	26.8802	28.9246	29.3578	27.129	29.3874	28.907	26.9372	28.9366	29.5323	27.3103	29.4479	29.0191	4	4	4	51.2	51.2	51.2	10.116	0	41.822
+	2.14386	4.59014	+	1.87557	4.39686		0.268283	1.10985	sp|P30044-2|PRDX5_HUMAN;sp|P30044|PRDX5_HUMAN;sp|P30044-3|PRDX5_HUMAN;sp|P30044-4|PRDX5_HUMAN	sp|P30044-2|PRDX5_HUMAN;sp|P30044|PRDX5_HUMAN;sp|P30044-3|PRDX5_HUMAN	P30044-2	P30044	PRDX5	27.3401	29.2946	29.6251	27.4878	29.2522	28.9298	27.196	29.0375	29.306	26.758	29.1741	29.0224	9	9	9	59.3	59.3	59.3	17.031	0	146.49
+	2.40731	6.20017	+	1.87505	5.72117		0.532256	3.53963	sp|P10599|THIO_HUMAN;sp|P10599-2|THIO_HUMAN	sp|P10599|THIO_HUMAN;sp|P10599-2|THIO_HUMAN	P10599	P10599	THIO	28.3083	30.4522	30.8961	28.7309	30.936	30.2899	28.4102	30.2947	30.9142	28.3575	30.6898	30.2703	9	9	9	72.4	72.4	72.4	11.737	0	106.82
+	2.20167	6.17958	+	1.87081	6.01247		0.33086	1.76434	sp|P52294|IMA5_HUMAN;sp|O60684|IMA7_HUMAN;sp|O15131|IMA6_HUMAN	sp|P52294|IMA5_HUMAN	P52294	P52294	IMA5	24.4399	26.4787	26.7154	24.5201	26.9858	26.4369	24.6173	26.604	26.6203	24.7484	26.8108	26.2893	14	14	14	38.7	38.7	38.7	60.221	0	159.7
	-0.269835	0.4858	+	1.86566	4.29783	+	-2.1355	4.11194	sp|Q14978|NOLC1_HUMAN;sp|Q14978-3|NOLC1_HUMAN;sp|Q14978-2|NOLC1_HUMAN	sp|Q14978|NOLC1_HUMAN;sp|Q14978-3|NOLC1_HUMAN;sp|Q14978-2|NOLC1_HUMAN	Q14978	Q14978	NOLC1	24.2238	26.5395	24.1158	24.6595	24.0532	26.242	24.9657	26.7221	24.3214	24.6569	24.9362	26.4651	4	4	4	6.3	6.3	6.3	73.602	0	29.608
	0.987423	1.88684	+	1.83737	2.28226		-0.849949	1.26699	sp|Q9NW08-2|RPC2_HUMAN;sp|Q9NW08|RPC2_HUMAN	sp|Q9NW08-2|RPC2_HUMAN;sp|Q9NW08|RPC2_HUMAN	Q9NW08-2	Q9NW08	RPC2	21.5898	24.2304	23.0044	21.9169	23.3612	23.4887	22.753	24.8888	22.971	22.4666	23.3395	23.4679	7	7	7	6.3	6.3	6.3	121.12	0	42.524
+	1.9667	4.18497	+	1.83017	4.11303		0.136532	0.766051	sp|P62280|RS11_HUMAN	sp|P62280|RS11_HUMAN	P62280	P62280	RS11	29.2986	31.2883	31.3395	29.7986	31.3856	31.1089	29.4296	31.242	31.4525	28.8941	31.1102	31.1025	10	10	10	57	57	57	18.431	0	99.306
+	2.25135	3.27623	+	1.82471	2.76402		0.426637	2.20428	sp|Q9HB71-3|CYBP_HUMAN;sp|Q9HB71|CYBP_HUMAN	sp|Q9HB71-3|CYBP_HUMAN;sp|Q9HB71|CYBP_HUMAN	Q9HB71-3	Q9HB71	CYBP	22.5142	24.935	25.096	22.7479	25.3416	24.5688	22.4939	24.6266	25.0838	23.8836	25.1237	24.8082	6	6	6	40.5	40.5	40.5	21.228	0	40.314
+	1.47557	1.48807	+	1.81816	1.98664		-0.342587	0.568924	sp|P09234|RU1C_HUMAN	sp|P09234|RU1C_HUMAN	P09234	P09234	RU1C	21.7544	24.8745	25.0288	23.5904	24.026	24.6358	23.8618	25.3043	24.4041	23.3593	25.0093	25.024	3	3	3	24.5	24.5	24.5	17.394	0	35.743
+	2.33792	5.95185	+	1.81084	5.19214		0.527078	4.35782	sp|P52292|IMA1_HUMAN	sp|P52292|IMA1_HUMAN	P52292	P52292	IMA1	25.3888	27.4317	27.9986	25.9371	27.9668	27.5249	25.5816	27.3135	27.9555	25.5401	27.8784	27.4208	13	13	13	39.9	39.9	39.9	57.861	0	196.38
+	2.1805	4.18298	+	1.80369	3.36485		0.376816	1.42189	sp|P09382|LEG1_HUMAN	sp|P09382|LEG1_HUMAN	P09382	P09382	LEG1	25.9317	28.2333	28.3095	26.6867	28.3907	28.0672	26.2139	27.6321	28.2026	25.6587	28.3102	27.773	5	5	5	43.7	43.7	43.7	14.716	0	67.763
+	2.00304	5.93756	+	1.79017	6.5827		0.212874	1.06851	sp|P11021|BIP_HUMAN	sp|P11021|BIP_HUMAN	P11021	P11021	BIP	30.2449	32.2928	32.5905	30.4586	32.3975	32.0854	30.3012	32.0655	32.1795	30.4127	32.262	32.1342	35	33	33	50.3	50.3	50.3	72.332	0	323.31
	-0.504962	0.434632	+	1.75113	1.19264	+	-2.25609	1.73548	sp|P62249|RS16_HUMAN	sp|P62249|RS16_HUMAN	P62249	P62249	RS16	26.9214	28.9361	26.4236	26.2597	25.3009	28.9436	24.9381	26.2766	25.1474	26.5512	25.7787	27.5187	6	6	6	41.1	41.1	41.1	16.445	0	43.678
+	6.63996	2.36493	+	1.72376	0.534038	+	4.9162	8.22421	sp|Q8N806|UBR7_HUMAN	sp|Q8N806|UBR7_HUMAN	Q8N806	Q8N806	UBR7	26.549	26.0486	30.7091	21.8404	30.8744	25.7077	26.8287	25.9573	30.7359	21.251	30.7095	25.6505	26	26	26	64.9	64.9	64.9	47.998	0	323.31
+	1.52425	4.66608	+	1.72204	6.03791		-0.197788	0.816255	sp|Q92598-2|HS105_HUMAN;sp|Q92598|HS105_HUMAN;sp|Q92598-3|HS105_HUMAN;sp|Q92598-4|HS105_HUMAN	sp|Q92598-2|HS105_HUMAN;sp|Q92598|HS105_HUMAN;sp|Q92598-3|HS105_HUMAN;sp|Q92598-4|HS105_HUMAN	Q92598-2	Q92598	HS105	26.8323	28.6377	28.7631	27.1292	28.5614	28.6031	27.0576	28.8232	28.2359	26.9148	28.4705	28.758	23	23	20	35.4	35.4	31.6	92.115	0	221.27
+	2.07489	1.24051	+	1.71988	1.01208		0.355005	1.13177	sp|Q16539|MK14_HUMAN;sp|Q16539-3|MK14_HUMAN;sp|Q16539-5|MK14_HUMAN;sp|Q16539-4|MK14_HUMAN	sp|Q16539|MK14_HUMAN;sp|Q16539-3|MK14_HUMAN;sp|Q16539-5|MK14_HUMAN;sp|Q16539-4|MK14_HUMAN	Q16539	Q16539	MK14	21.899	26.0171	26.3256	25.5554	26.6538	26.3452	24.9389	26.1448	26.9274	25.5351	26.3212	26.3009	9	9	2	35.6	35.6	6.9	41.293	0	65.389
+	1.52267	4.14923	+	1.70833	3.36651		-0.185654	0.275441	sp|P49368|TCPG_HUMAN;sp|P49368-2|TCPG_HUMAN	sp|P49368|TCPG_HUMAN;sp|P49368-2|TCPG_HUMAN	P49368	P49368	TCPG	28.4836	30.6871	30.1772	28.6833	30.345	29.9655	28.729	30.7585	29.7028	28.5285	30.2902	29.8466	25	25	25	52.5	52.5	52.5	60.533	0	323.31
+	1.50027	4.20345	+	1.70371	4.38481		-0.203447	0.732162	sp|Q15029-2|U5S1_HUMAN;sp|Q15029|U5S1_HUMAN;sp|Q15029-3|U5S1_HUMAN	sp|Q15029-2|U5S1_HUMAN;sp|Q15029|U5S1_HUMAN;sp|Q15029-3|U5S1_HUMAN	Q15029-2	Q15029	U5S1	24.4887	26.3296	26.3582	24.4883	26.2552	26.1243	25.011	26.6252	26.0136	24.6385	26.0007	26.3624	16	15	15	23.5	22.4	22.4	105.38	0	110.95
	0.626811	0.415987	+	1.69109	1.33248		-1.06428	2.24161	sp|P14625|ENPL_HUMAN;sp|Q58FF3|ENPLL_HUMAN	sp|P14625|ENPL_HUMAN	P14625	P14625	ENPL	22.2466	24.8582	24.6955	24.9832	23.905	25.3452	22.9381	25.4531	24.3047	24.5317	24.3016	25.8075	8	6	6	11.3	9.6	9.6	92.468	0	44.263
	0.866632	2.06678	+	1.67191	3.42998		-0.805279	2.89259	sp|P62701|RS4X_HUMAN;sp|P22090|RS4Y1_HUMAN;sp|Q8TD47|RS4Y2_HUMAN	sp|P62701|RS4X_HUMAN	P62701	P62701	RS4X	28.6812	30.9261	30.1825	29.6774	29.9218	30.5793	29.3157	30.922	30.2778	29.1612	29.92	31.0957	14	14	14	49.8	49.8	49.8	29.597	0	215.25
+	1.29306	3.13465	+	1.64406	3.86976		-0.350998	1.16136	sp|O75643|U520_HUMAN;sp|O75643-2|U520_HUMAN	sp|O75643|U520_HUMAN	O75643	O75643	U520	24.8805	26.3379	26.4655	24.7698	25.9042	26.5133	24.5039	26.3861	26.2279	25.2883	26.0172	26.7816	21	21	21	13.7	13.7	13.7	244.5	0	153.01
	-1.66314	1.04514	+	1.63349	1.01633	+	-3.29663	5.60349	sp|Q8WUX1|S38A5_HUMAN;sp|Q8WUX1-2|S38A5_HUMAN	sp|Q8WUX1|S38A5_HUMAN;sp|Q8WUX1-2|S38A5_HUMAN	Q8WUX1	Q8WUX1	S38A5	22.2253	24.1926	21.3563	25.2815	20.8588	24.478	21.9241	24.3473	21.1398	21.9455	21.369	24.8925	4	4	4	10.2	10.2	10.2	51.457	0	26.409
	0.482936	2.08188	+	1.6191	3.61129		-1.13617	2.79685	sp|Q9Y265|RUVB1_HUMAN;sp|Q9Y265-2|RUVB1_HUMAN	sp|Q9Y265|RUVB1_HUMAN;sp|Q9Y265-2|RUVB1_HUMAN	Q9Y265	Q9Y265	RUVB1	25.3699	27.0662	26.1711	25.6639	25.8598	26.6016	25.3214	27.4204	25.8077	25.6387	26.0871	27.3821	13	13	13	37.5	37.5	37.5	50.227	0	138.51
	0.74566	1.73669	+	1.60694	2.76205		-0.861276	1.83183	sp|P68400|CSK21_HUMAN;sp|Q8NEV1|CSK23_HUMAN;sp|P68400-2|CSK21_HUMAN	sp|P68400|CSK21_HUMAN;sp|Q8NEV1|CSK23_HUMAN;sp|P68400-2|CSK21_HUMAN	P68400	P68400	CSK21	24.3384	26.3618	25.3715	24.4475	25.5656	25.6955	25.226	26.7801	25.1363	24.7624	25.6835	26.3648	9	9	9	35.8	35.8	35.8	45.143	0	86.749
+	1.87319	4.71359	+	1.57824	4.2255		0.294951	1.30327	sp|P13639|EF2_HUMAN	sp|P13639|EF2_HUMAN	P13639	P13639	EF2	28.5773	30.364	30.8155	29.2018	30.6234	30.5696	28.902	30.2254	30.9234	28.7642	30.5758	30.5994	32	32	31	47.2	47.2	46	95.337	0	323.31
	0.389489	0.948964	+	1.56519	5.1143		-1.1757	3.04968	sp|Q14974|IMB1_HUMAN;sp|Q14974-2|IMB1_HUMAN	sp|Q14974|IMB1_HUMAN;sp|Q14974-2|IMB1_HUMAN	Q14974	Q14974	IMB1	23.3122	24.698	23.823	23.318	23.0059	24.5979	23.1182	24.7824	23.7292	22.9085	23.6568	24.8394	2	2	2	3.4	3.4	3.4	97.169	0	19.808
+	1.28917	4.36069	+	1.5556	5.02281		-0.266428	1.12447	sp|P48643|TCPE_HUMAN;sp|P48643-2|TCPE_HUMAN	sp|P48643|TCPE_HUMAN;sp|P48643-2|TCPE_HUMAN	P48643	P48643	TCPE	28.0064	29.5322	29.7177	28.2805	29.3316	29.6974	28.35	29.9068	29.5202	28.0983	29.3224	29.8212	25	25	25	68.2	68.2	68.2	59.67	0	323.31
+	2.4192	3.94298	+	1.55452	2.7312		0.864686	3.2143	sp|P62913-2|RL11_HUMAN;sp|P62913|RL11_HUMAN	sp|P62913-2|RL11_HUMAN;sp|P62913|RL11_HUMAN	P62913-2	P62913	RL11	28.2244	29.9091	30.3882	28.6169	30.5387	29.792	28.2419	29.3514	30.551	27.3531	30.6353	29.6019	8	8	8	48.6	48.6	48.6	20.124	0	124.45
+	2.02362	5.63819	+	1.55433	4.36126		0.469284	1.81458	sp|Q8N1G4|LRC47_HUMAN	sp|Q8N1G4|LRC47_HUMAN	Q8N1G4	Q8N1G4	LRC47	23.2549	25.0016	25.3832	23.4134	25.0486	24.5286	23.2931	24.9822	25.3455	22.9916	25.2701	24.6579	5	5	5	9.3	9.3	9.3	63.472	0	35.004
+	5.86611	9.48423	+	1.49548	3.51933	+	4.37063	6.33848	sp|O14929|HAT1_HUMAN;sp|O14929-2|HAT1_HUMAN	sp|O14929|HAT1_HUMAN;sp|O14929-2|HAT1_HUMAN	O14929	O14929	HAT1	26.4199	27.6353	32.1856	26.1076	32.0461	27.8532	26.2171	27.3461	32.1742	26.3488	32.152	28.2408	14	14	14	58.5	58.5	58.5	49.512	0	303.35
+	1.58843	5.16535	+	1.4923	3.89885		0.0961289	0.219439	sp|P55036|PSMD4_HUMAN;sp|P55036-2|PSMD4_HUMAN;sp|A2A3N6|PIPSL_HUMAN	sp|P55036|PSMD4_HUMAN;sp|P55036-2|PSMD4_HUMAN	P55036	P55036	PSMD4	23.622	25.539	25.5882	23.8336	25.2967	24.9407	23.6683	25.507	25.2066	23.9361	25.3222	25.0424	6	6	6	18.3	18.3	18.3	40.736	0	49.469
	0.99438	2.3113	+	1.48357	3.73537		-0.489187	1.04312	sp|Q9UHD8-7|SEPT9_HUMAN;sp|Q9UHD8-2|SEPT9_HUMAN;sp|Q9UHD8-5|SEPT9_HUMAN;sp|Q9UHD8|SEPT9_HUMAN;sp|Q9UHD8-3|SEPT9_HUMAN;sp|Q9UHD8-4|SEPT9_HUMAN;sp|Q9UHD8-9|SEPT9_HUMAN;sp|Q9UHD8-8|SEPT9_HUMAN	sp|Q9UHD8-7|SEPT9_HUMAN;sp|Q9UHD8-2|SEPT9_HUMAN;sp|Q9UHD8-5|SEPT9_HUMAN;sp|Q9UHD8|SEPT9_HUMAN;sp|Q9UHD8-3|SEPT9_HUMAN;sp|Q9UHD8-4|SEPT9_HUMAN;sp|Q9UHD8-9|SEPT9_HUMAN;sp|Q9UHD8-8|SEPT9_HUMAN	Q9UHD8-7	Q9UHD8	SEP_9	23.7114	24.9994	25.1986	23.8338	24.2372	25.2657	23.4798	25.0905	24.8238	24.0324	24.7753	25.636	7	7	7	15	15	15	63.502	0	52.666
	1.02925	2.1207	+	1.45988	2.63967		-0.430639	1.08137	sp|Q13263|TIF1B_HUMAN;sp|Q13263-2|TIF1B_HUMAN	sp|Q13263|TIF1B_HUMAN;sp|Q13263-2|TIF1B_HUMAN	Q13263	Q13263	TIF1B	24.8485	26.5044	26.9088	25.7952	26.3527	27.0783	25.744	27.2257	26.534	25.7926	26.5017	27.2113	15	15	15	20.5	20.5	20.5	88.549	0	113.03
+	6.2056	6.55339	+	1.45061	2.57602	+	4.75499	5.43148	sp|Q71DI3|H32_HUMAN	sp|Q71DI3|H32_HUMAN	Q71DI3	Q71DI3	H32	29.0046	30.061	35.5117	29.342	35.0841	30.8143	29.0264	30.8842	35.4097	29.7552	35.9451	31.1712	10	10	1	52.2	52.2	23.5	15.388	0	180.27
+	1.45685	4.71124	+	1.44917	5.23826		0.00768185	0.0277583	sp|P55884|EIF3B_HUMAN;sp|P55884-2|EIF3B_HUMAN	sp|P55884|EIF3B_HUMAN;sp|P55884-2|EIF3B_HUMAN	P55884	P55884	EIF3B	25.8096	27.3861	27.7387	26.1647	27.4957	27.5548	26.132	27.5465	27.535	26.1668	27.331	27.5823	17	17	17	26.7	26.7	26.7	92.48	0	165.86
+	1.91276	4.79728	+	1.43483	4.02377		0.477933	3.48366	sp|Q06830|PRDX1_HUMAN;sp|Q13162|PRDX4_HUMAN	sp|Q06830|PRDX1_HUMAN	Q06830	Q06830	PRDX1	30.9111	32.3708	32.8695	31.407	32.869	32.4161	30.8856	32.3197	32.8298	30.7237	33.0102	32.5602	15	15	14	70.9	70.9	65.3	22.11	0	203.48
+	1.24357	4.0147	+	1.42569	5.2919		-0.182115	0.818932	sp|P50990|TCPQ_HUMAN;sp|P50990-2|TCPQ_HUMAN;sp|P50990-3|TCPQ_HUMAN	sp|P50990|TCPQ_HUMAN;sp|P50990-2|TCPQ_HUMAN;sp|P50990-3|TCPQ_HUMAN	P50990	P50990	TCPQ	28.3428	30.0783	30.1253	28.731	29.7253	29.9331	28.6735	30.0297	29.6764	28.5272	29.7218	29.9362	29	29	29	57.7	57.7	57.7	59.62	0	323.31
	-0.110211	0.204846	+	1.40847	4.13675	+	-1.51868	3.55908	sp|P78527|PRKDC_HUMAN;sp|P78527-2|PRKDC_HUMAN	sp|P78527|PRKDC_HUMAN;sp|P78527-2|PRKDC_HUMAN	P78527	P78527	PRKDC	26.3518	27.7559	26.9441	26.6344	26.1859	27.8448	26.3398	28.0145	26.1856	26.8165	26.386	28.1613	42	42	42	13.4	13.4	13.4	469.08	0	320.63
+	1.80849	6.69906	+	1.40787	5.10466		0.40062	2.6018	sp|P30041|PRDX6_HUMAN	sp|P30041|PRDX6_HUMAN	P30041	P30041	PRDX6	27.7056	29.4282	29.6581	27.9979	29.7078	29.1861	27.7736	29.0729	29.5854	27.882	29.6418	29.3034	16	16	16	75.4	75.4	75.4	25.035	0	250.91
+	2.71461	1.6657	+	1.40665	0.799696	+	1.30796	3.53051	sp|Q96EE3|SEH1_HUMAN;sp|Q96EE3-1|SEH1_HUMAN	sp|Q96EE3|SEH1_HUMAN;sp|Q96EE3-1|SEH1_HUMAN	Q96EE3	Q96EE3	SEH1	22.7143	24.814	26.0873	20.9034	25.4753	24.4497	24.7851	24.6072	26.0922	24.2184	25.8249	24.3769	9	9	9	38.1	38.1	38.1	39.648	0	82.905
	0.91314	2.26434	+	1.40435	3.30794		-0.491207	1.38722	sp|P34932|HSP74_HUMAN;sp|P34932-2|HSP74_HUMAN	sp|P34932|HSP74_HUMAN	P34932	P34932	HSP74	26.79	27.7703	27.8313	26.7161	27.3903	27.7436	26.4661	28.287	27.2315	26.0677	27.2394	27.8566	21	18	18	32.1	28.5	28.5	94.33	0	174.51
	0.356958	1.08413	+	1.40369	3.96141		-1.04673	3.99093	sp|P27635|RL10_HUMAN;sp|Q96L21|RL10L_HUMAN	sp|P27635|RL10_HUMAN	P27635	P27635	RL10	28.0259	29.6257	28.9266	28.6038	28.6604	29.7778	28.6374	29.8789	28.8983	28.3226	28.5322	29.9221	10	10	10	41.6	41.6	41.6	24.604	0	210.71
	1.13869	4.24208	+	1.39677	5.70348		-0.25808	1.03661	sp|P40227|TCPZ_HUMAN;sp|P40227-2|TCPZ_HUMAN	sp|P40227|TCPZ_HUMAN;sp|P40227-2|TCPZ_HUMAN	P40227	P40227	TCPZ	28.5865	29.9487	30.0651	28.5901	29.6115	29.8976	28.6584	30.1972	29.6136	28.7349	29.8344	30.1135	21	21	18	50.5	50.5	42.7	58.024	0	264.63
+	1.90101	4.50949	+	1.39484	4.10819		0.506165	1.49132	sp|P62263|RS14_HUMAN	sp|P62263|RS14_HUMAN	P62263	P62263	RS14	27.2874	28.7791	29.0679	27.4594	28.8727	28.3365	27.0244	28.5555	29.0486	27.1535	29.5396	28.8332	9	9	9	66.9	66.9	66.9	16.273	0	101.7
	1.00523	0.653973	+	1.36609	1.62542		-0.360862	0.231373	sp|Q7L2H7-2|EIF3M_HUMAN;sp|Q7L2H7|EIF3M_HUMAN	sp|Q7L2H7-2|EIF3M_HUMAN;sp|Q7L2H7|EIF3M_HUMAN	Q7L2H7-2	Q7L2H7	EIF3M	22.0573	23.7652	24.0028	23.3815	24.6975	24.45	21.7736	23.7158	21.8964	23.3372	23.9739	24.0831	4	4	4	26	26	26	27.865	0	47.043
	1.10311	3.87468	+	1.36593	4.08065		-0.262818	0.98843	sp|Q99832|TCPH_HUMAN;sp|Q99832-3|TCPH_HUMAN;sp|Q99832-4|TCPH_HUMAN;sp|Q99832-2|TCPH_HUMAN	sp|Q99832|TCPH_HUMAN;sp|Q99832-3|TCPH_HUMAN;sp|Q99832-4|TCPH_HUMAN;sp|Q99832-2|TCPH_HUMAN	Q99832	Q99832	TCPH	28.0343	29.6767	29.6197	28.485	29.3821	29.6338	28.3724	29.903	29.2763	28.2324	29.2583	29.3742	22	22	22	56.4	56.4	56.4	59.366	0	322.4
	1.11569	3.31015	+	1.36579	4.31893		-0.2501	0.768175	sp|P17987|TCPA_HUMAN	sp|P17987|TCPA_HUMAN	P17987	P17987	TCPA	28.127	29.654	29.7917	28.1549	29.2224	29.5493	28.5467	29.9018	29.3233	28.3043	29.2584	29.491	24	24	24	57	57	57	60.343	0	323.31
+	1.31512	2.76221	+	1.36483	2.8848		-0.0497088	0.185782	sp|P62266|RS23_HUMAN	sp|P62266|RS23_HUMAN	P62266	P62266	RS23	27.7474	29.0695	29.0166	28.4157	29.1794	29.3712	28.0439	29.2242	29.4104	27.321	29.1821	29.3224	6	6	6	48.3	48.3	48.3	15.807	0	41.583
+	1.3904	3.52763	+	1.36426	4.24724		0.0261378	0.0446133	sp|Q9Y262-2|EIF3L_HUMAN;sp|Q9Y262|EIF3L_HUMAN	sp|Q9Y262-2|EIF3L_HUMAN;sp|Q9Y262|EIF3L_HUMAN	Q9Y262-2	Q9Y262	EIF3L	25.0404	26.7473	26.886	25.3911	26.8083	26.601	25.1639	26.6029	26.4216	25.1181	26.1592	26.2194	12	12	12	27.5	27.5	27.5	61.013	0	93.657
	0.0422482	0.0182956	+	1.34264	0.831836		-1.3004	1.66862	sp|Q9H0A0-2|NAT10_HUMAN;sp|Q9H0A0|NAT10_HUMAN	sp|Q9H0A0-2|NAT10_HUMAN;sp|Q9H0A0|NAT10_HUMAN	Q9H0A0-2	Q9H0A0	NAT10	21.3736	23.7285	21.9756	21.4716	23.0657	23.346	23.715	24.8722	22.7567	24.1934	23.1247	24.1776	4	4	4	4.7	4.7	4.7	107.3	0	24.928
	1.06958	3.26572	+	1.33265	3.74492		-0.263068	0.680753	sp|Q6P2Q9|PRP8_HUMAN	sp|Q6P2Q9|PRP8_HUMAN	Q6P2Q9	Q6P2Q9	PRP8	24.8169	26.5552	26.1067	25.0191	26.3946	26.0495	25.1856	26.6494	25.7825	25.2244	26.2404	26.3224	14	14	14	8.3	8.3	8.3	273.6	0	109.36
+	1.28704	3.85549	+	1.31643	4.32028		-0.029388	0.0870303	sp|O00303|EIF3F_HUMAN	sp|O00303|EIF3F_HUMAN	O00303	O00303	EIF3F	25.0087	26.4717	26.8148	25.5414	26.5594	26.6425	25.2557	26.7308	26.5049	25.2381	26.3129	26.4646	9	9	9	33.3	33.3	33.3	37.563	0	104.46
+	1.36598	1.84917	+	1.31542	1.70609		0.0505633	0.0543584	sp|Q13347|EIF3I_HUMAN	sp|Q13347|EIF3I_HUMAN	Q13347	Q13347	EIF3I	24.5619	26.077	26.3626	26.1815	27.3889	27.1959	25.629	27.0285	26.8439	25.4208	26.6618	26.7534	7	7	7	25.8	25.8	25.8	36.501	0	82.287
	-0.173621	0.288205	+	1.31533	3.56171	+	-1.48895	3.21845	sp|Q9UNQ2|DIM1_HUMAN	sp|Q9UNQ2|DIM1_HUMAN	Q9UNQ2	Q9UNQ2	DIM1	22.8489	24.5455	22.4008	23.5017	23.3901	24.6705	22.9682	24.2938	22.9847	23.2051	23.0539	24.2755	5	5	5	13.1	13.1	13.1	35.236	0	30.628
+	1.37973	3.96215	+	1.30984	3.84283		0.0698934	0.267033	sp|O15372|EIF3H_HUMAN	sp|O15372|EIF3H_HUMAN	O15372	O15372	EIF3H	24.2814	25.8852	26.1478	24.8802	26.2216	25.909	24.76	26.2101	25.9401	24.779	25.91	25.9356	7	7	7	23.9	23.9	23.9	39.93	0	51.163
	0.408355	0.854742	+	1.30714	2.67808		-0.898787	2.13075	sp|P33993|MCM7_HUMAN;sp|P33993-2|MCM7_HUMAN;sp|P33993-3|MCM7_HUMAN	sp|P33993|MCM7_HUMAN;sp|P33993-2|MCM7_HUMAN;sp|P33993-3|MCM7_HUMAN	P33993	P33993	MCM7	23.7017	25.2307	24.3776	23.6357	24.2315	24.8027	24.4628	25.6336	24.0167	23.9204	24.7281	25.2821	6	6	6	10.7	10.7	10.7	81.307	0	49.23
	1.05753	1.61452	+	1.30282	1.98745		-0.245289	0.372479	sp|Q13200-3|PSMD2_HUMAN;sp|Q13200|PSMD2_HUMAN;sp|Q13200-2|PSMD2_HUMAN	sp|Q13200-3|PSMD2_HUMAN;sp|Q13200|PSMD2_HUMAN;sp|Q13200-2|PSMD2_HUMAN	Q13200-3	Q13200	PSMD2	22.2479	24.3233	24.2238	23.6199	24.5495	24.8931	23.2489	24.1309	23.9603	22.9819	23.5951	23.9626	4	4	4	5.9	5.9	5.9	85.605	0	26.174
	0.954504	1.08997	+	1.29443	1.85507		-0.339929	0.452372	sp|Q9BUQ8|DDX23_HUMAN	sp|Q9BUQ8|DDX23_HUMAN	Q9BUQ8	Q9BUQ8	DDX23	22.8071	24.5374	24.7153	22.6142	23.5595	24.1347	22.9993	24.2453	23.6058	24.1457	24.5037	24.8266	5	5	5	8.7	8.7	8.7	95.581	0	42.185
+	1.20152	3.84949	+	1.29167	5.12587		-0.0901542	0.256593	sp|P60228|EIF3E_HUMAN	sp|P60228|EIF3E_HUMAN	P60228	P60228	EIF3E	25.0709	26.6514	26.7093	25.2563	26.5303	26.5751	25.3548	26.445	26.2777	25.1705	26.1414	26.3478	7	7	7	19.6	19.6	19.6	52.22	0	55.087
	0.842644	1.33869	+	1.28871	2.01093		-0.446069	0.465246	sp|O75934|SPF27_HUMAN	sp|O75934|SPF27_HUMAN	O75934	O75934	SPF27	24.5065	26.2166	25.2601	24.4998	25.8764	25.5134	24.744	26.8013	24.8918	25.1362	26.2287	25.51	6	6	6	37.8	37.8	37.8	26.131	0	69.105
	1.05722	3.02953	+	1.28232	4.27912		-0.225106	0.543642	sp|O75369-2|FLNB_HUMAN;sp|O75369-9|FLNB_HUMAN;sp|O75369|FLNB_HUMAN;sp|O75369-8|FLNB_HUMAN;sp|O75369-6|FLNB_HUMAN;sp|O75369-3|FLNB_HUMAN;sp|O75369-5|FLNB_HUMAN;sp|O75369-4|FLNB_HUMAN;sp|O75369-7|FLNB_HUMAN	sp|O75369-2|FLNB_HUMAN;sp|O75369-9|FLNB_HUMAN;sp|O75369|FLNB_HUMAN;sp|O75369-8|FLNB_HUMAN;sp|O75369-6|FLNB_HUMAN;sp|O75369-3|FLNB_HUMAN;sp|O75369-5|FLNB_HUMAN;sp|O75369-4|FLNB_HUMAN;sp|O75369-7|FLNB_HUMAN	O75369-2	O75369	FLNB	25.4636	26.6328	26.6982	25.3281	25.9465	26.2987	25.2594	26.8061	26.2732	25.131	26.4931	26.5737	18	13	13	9.5	8	8	275.66	0	97.475
	0.811829	4.60989	+	1.27725	4.30311		-0.46542	2.29485	sp|P53396-2|ACLY_HUMAN;sp|P53396|ACLY_HUMAN;sp|P53396-3|ACLY_HUMAN	sp|P53396-2|ACLY_HUMAN;sp|P53396|ACLY_HUMAN;sp|P53396-3|ACLY_HUMAN	P53396-2	P53396	ACLY	25.0823	26.1781	25.9397	25.3744	26.0145	26.482	25.2147	26.6683	26.0446	25.1132	26.0331	26.5651	14	14	14	19.3	19.3	19.3	119.77	0	163.54
	1.01246	3.07768	+	1.24728	3.97841		-0.234826	0.856756	sp|P78371|TCPB_HUMAN;sp|P78371-2|TCPB_HUMAN	sp|P78371|TCPB_HUMAN;sp|P78371-2|TCPB_HUMAN	P78371	P78371	TCPB	27.8995	29.3756	29.4653	28.3344	29.0335	29.2823	28.2979	29.5662	29.0667	27.9276	28.9437	29.2244	24	24	24	60.2	60.2	60.2	57.488	0	323.31
+	1.4671	5.9766	+	1.24213	5.80726		0.224973	1.3907	sp|P11142|HSP7C_HUMAN;sp|P11142-2|HSP7C_HUMAN	sp|P11142|HSP7C_HUMAN;sp|P11142-2|HSP7C_HUMAN	P11142	P11142	HSP7C	31.6238	33.0275	33.3457	31.709	33.1766	32.7809	31.7059	32.9991	33.0298	31.7944	33.1494	32.9941	38	38	24	61.8	61.8	45	70.897	0	323.31
+	1.69603	4.32714	+	1.23601	3.37625		0.460021	2.61427	sp|Q9P258|RCC2_HUMAN	sp|Q9P258|RCC2_HUMAN	Q9P258	Q9P258	RCC2	28.1299	29.4791	29.7066	28.4428	29.7908	29.1464	27.7884	29.1473	29.6184	27.7893	29.8189	29.3217	21	21	21	51.3	51.3	51.3	56.084	0	214.4
+	2.98748	2.79029	+	1.23005	1.17685	+	1.75742	4.97678	sp|Q8WXX5|DNJC9_HUMAN	sp|Q8WXX5|DNJC9_HUMAN	Q8WXX5	Q8WXX5	DNJC9	23.8487	25.0192	26.9454	22.4575	26.5486	24.8014	25.0605	24.7232	26.6458	23.3655	26.5424	25.1086	5	5	5	21.2	21.2	21.2	29.909	0	40.329
+	1.72768	5.10997	+	1.22462	3.59803		0.503068	2.49154	sp|Q15366-4|PCBP2_HUMAN;sp|Q15366-6|PCBP2_HUMAN;sp|Q15366-3|PCBP2_HUMAN;sp|Q15366-7|PCBP2_HUMAN;sp|Q15366-5|PCBP2_HUMAN;sp|Q15366|PCBP2_HUMAN;sp|Q15366-2|PCBP2_HUMAN;sp|Q15366-8|PCBP2_HUMAN;sp|P57721-5|PCBP3_HUMAN;sp|P57721-4|PCBP3_HUMAN;sp|P57721|PCBP3_HUMAN;sp|P57721-2|PCBP3_HUMAN;sp|P57721-3|PCBP3_HUMAN	sp|Q15366-4|PCBP2_HUMAN;sp|Q15366-6|PCBP2_HUMAN;sp|Q15366-3|PCBP2_HUMAN;sp|Q15366-7|PCBP2_HUMAN;sp|Q15366-5|PCBP2_HUMAN;sp|Q15366|PCBP2_HUMAN;sp|Q15366-2|PCBP2_HUMAN;sp|Q15366-8|PCBP2_HUMAN;sp|P57721-5|PCBP3_HUMAN;sp|P57721-4|PCBP3_HUMAN;sp|P57721|PCBP3_HUMAN	Q15366-4	Q15366	PCBP2	25.6586	27.2277	27.5686	26.131	27.4784	26.9748	25.5915	26.7552	27.5568	25.8216	27.5098	27.1437	9	6	6	37.5	29.3	29.3	34.917	0	108.19
	0.503225	1.1009	+	1.22418	3.53175		-0.720955	1.94503	sp|Q04637-6|IF4G1_HUMAN;sp|Q04637-7|IF4G1_HUMAN;sp|Q04637-5|IF4G1_HUMAN;sp|Q04637-4|IF4G1_HUMAN;sp|Q04637-3|IF4G1_HUMAN;sp|Q04637|IF4G1_HUMAN;sp|Q04637-8|IF4G1_HUMAN;sp|Q04637-9|IF4G1_HUMAN;sp|O43432-4|IF4G3_HUMAN;sp|O43432|IF4G3_HUMAN;sp|O43432-3|IF4G3_HUMAN	sp|Q04637-6|IF4G1_HUMAN;sp|Q04637-7|IF4G1_HUMAN;sp|Q04637-5|IF4G1_HUMAN;sp|Q04637-4|IF4G1_HUMAN;sp|Q04637-3|IF4G1_HUMAN;sp|Q04637|IF4G1_HUMAN;sp|Q04637-8|IF4G1_HUMAN;sp|Q04637-9|IF4G1_HUMAN	Q04637-6	Q04637	IF4G1	23.7412	24.9138	24.4049	23.8819	24.4033	24.874	23.4178	25.146	23.7531	24.1242	24.6166	25.1278	7	7	7	5.1	5.1	5.1	154.8	0	45.717
+	1.19521	3.8799	+	1.19164	3.94156		0.00357199	0.0145287	sp|O15371-2|EIF3D_HUMAN;sp|O15371-3|EIF3D_HUMAN;sp|O15371|EIF3D_HUMAN	sp|O15371-2|EIF3D_HUMAN;sp|O15371-3|EIF3D_HUMAN;sp|O15371|EIF3D_HUMAN	O15371-2	O15371	EIF3D	24.4161	25.798	26.0405	24.6053	25.8635	25.8416	24.9083	26.0414	25.7539	24.922	25.9746	25.9373	5	5	5	14.6	14.6	14.6	58.14	0	46.695
	0.96786	3.41621	+	1.18973	3.8669		-0.221868	0.729274	sp|Q71UM5|RS27L_HUMAN;sp|P42677|RS27_HUMAN	sp|Q71UM5|RS27L_HUMAN;sp|P42677|RS27_HUMAN	Q71UM5	Q71UM5	RS27L	27.3344	28.7273	28.4045	27.4105	27.9294	28.2096	27.2872	28.4594	28.3105	27.0077	28.2669	28.4024	2	2	2	25	25	25	9.4771	0	18.452
+	1.25117	3.93671	+	1.15026	4.78512		0.10091	0.328174	sp|Q14152|EIF3A_HUMAN;sp|Q14152-2|EIF3A_HUMAN	sp|Q14152|EIF3A_HUMAN;sp|Q14152-2|EIF3A_HUMAN	Q14152	Q14152	EIF3A	26.4278	27.8807	28.1993	26.5316	27.7905	27.6581	26.7772	27.7861	27.6705	26.6527	27.7336	27.6654	22	22	22	17.1	17.1	17.1	166.57	0	179.14
+	1.60222	3.23089	+	1.14799	2.55746		0.454228	2.32705	sp|P32119|PRDX2_HUMAN;sp|P32119-2|PRDX2_HUMAN	sp|P32119|PRDX2_HUMAN	P32119	P32119	PRDX2	27.1982	28.6398	28.9881	28.2695	29.3548	28.8766	27.6276	28.7455	29.3037	27.4647	29.3224	28.8902	9	8	8	62.6	57.1	57.1	21.892	0	80.531
	0.0754247	0.167409	+	1.14537	2.09522		-1.06995	2.10908	sp|Q9Y230|RUVB2_HUMAN;sp|Q9Y230-2|RUVB2_HUMAN	sp|Q9Y230|RUVB2_HUMAN;sp|Q9Y230-2|RUVB2_HUMAN	Q9Y230	Q9Y230	RUVB2	25.1427	26.4721	25.4005	25.4565	25.514	26.0413	25.8007	27.1609	25.8479	25.6912	25.6304	26.9984	14	14	14	34.8	34.8	34.8	51.156	0	97.094
+	1.51355	3.98235	+	1.14003	2.78773		0.373528	1.34716	sp|P49915|GUAA_HUMAN;sp|P49915-2|GUAA_HUMAN	sp|P49915|GUAA_HUMAN;sp|P49915-2|GUAA_HUMAN	P49915	P49915	GUAA	25.233	26.7596	26.8823	25.5742	26.8905	26.2915	25.4712	26.5189	26.7512	24.8583	26.667	26.1269	16	16	16	35.9	35.9	35.9	76.715	0	168.58
	0.275505	1.54243	+	1.11584	4.36342		-0.840338	3.5561	sp|Q14566|MCM6_HUMAN	sp|Q14566|MCM6_HUMAN	Q14566	Q14566	MCM6	24.6831	25.7438	25.1694	24.6971	24.8207	25.7687	24.9271	26.106	25.0304	24.6459	25.0347	25.7982	10	10	10	13.5	13.5	13.5	92.888	0	80.548
	1.04045	0.840255		1.11169	0.914927		-0.0712466	0.367831	sp|Q9Y446|PKP3_HUMAN;sp|Q9Y446-2|PKP3_HUMAN	sp|Q9Y446|PKP3_HUMAN;sp|Q9Y446-2|PKP3_HUMAN	Q9Y446	Q9Y446	PKP3	22.5462	23.4854	23.3525	23.4937	23.3147	23.4565	22.8302	23.5916	23.6361	20.6252	23.3539	23.4086	2	2	2	2.4	2.4	2.4	87.081	0	16.052
	1.14538	3.15829	+	1.11003	3.51606		0.0353422	0.0869679	sp|P21333-2|FLNA_HUMAN;sp|P21333|FLNA_HUMAN;sp|Q14315-2|FLNC_HUMAN;sp|Q14315|FLNC_HUMAN	sp|P21333-2|FLNA_HUMAN;sp|P21333|FLNA_HUMAN	P21333-2	P21333	FLNA	27.3354	28.5972	28.8799	27.7272	28.5689	28.6079	27.5092	28.6278	28.5658	27.125	28.2638	28.3042	34	34	29	18.8	18.8	17.2	280.01	0	323.31
	0.889786	2.79268	+	1.10637	3.96611		-0.216582	0.526617	sp|Q7Z6Z7-2|HUWE1_HUMAN;sp|Q7Z6Z7-3|HUWE1_HUMAN;sp|Q7Z6Z7|HUWE1_HUMAN	sp|Q7Z6Z7-2|HUWE1_HUMAN;sp|Q7Z6Z7-3|HUWE1_HUMAN;sp|Q7Z6Z7|HUWE1_HUMAN	Q7Z6Z7-2	Q7Z6Z7	HUWE1	26.7299	27.9334	28.1061	26.7316	27.3898	27.6124	26.9598	28.1506	27.7102	26.7675	27.5418	27.9179	37	37	37	12.3	12.3	12.3	480.19	0	323.31
	0.614936	2.71086	+	1.09908	4.58401		-0.484142	2.32285	sp|Q99873-2|ANM1_HUMAN;sp|Q99873-3|ANM1_HUMAN;sp|Q99873|ANM1_HUMAN;sp|Q99873-5|ANM1_HUMAN	sp|Q99873-2|ANM1_HUMAN;sp|Q99873-3|ANM1_HUMAN;sp|Q99873|ANM1_HUMAN;sp|Q99873-5|ANM1_HUMAN	Q99873-2	Q99873	ANM1	25.2467	26.4083	26.0965	25.4994	25.8459	26.4214	25.3468	26.6697	25.9217	25.5689	26.2574	26.5588	9	9	9	36.3	36.3	36.3	39.928	0	87.315
	0.223345	0.337716	+	1.09719	2.28114		-0.873845	2.22888	sp|P33991|MCM4_HUMAN	sp|P33991|MCM4_HUMAN	P33991	P33991	MCM4	24.1405	25.6455	25.0152	24.6487	24.4733	25.6038	25.0225	26.0375	25.1049	25.1438	25.2553	26.0574	8	8	8	14.3	14.3	14.3	96.557	0	66.308
+	1.58018	2.10801		1.09102	1.3778		0.48916	1.26082	sp|P60981-2|DEST_HUMAN;sp|P60981|DEST_HUMAN	sp|P60981-2|DEST_HUMAN;sp|P60981|DEST_HUMAN	P60981-2	P60981	DEST	24.7707	25.8588	26.2149	25.5512	26.3794	26.1188	24.8295	25.9015	26.5408	23.6754	26.0124	25.3117	3	2	2	23.6	18.9	18.9	16.62	0	17.583
+	1.19211	5.30357	+	1.07237	3.97914		0.119739	0.404174	sp|P38646|GRP75_HUMAN	sp|P38646|GRP75_HUMAN	P38646	P38646	GRP75	29.4762	30.9102	30.8745	29.6442	30.5628	30.6075	29.4726	30.4801	30.7701	29.5151	30.6692	30.3998	31	30	30	52.3	51.3	51.3	73.68	0	323.31
	0.351348	1.84559	+	1.0704	4.4912		-0.719056	3.71487	sp|P18621-2|RL17_HUMAN;sp|P18621|RL17_HUMAN;sp|P18621-3|RL17_HUMAN	sp|P18621-2|RL17_HUMAN;sp|P18621|RL17_HUMAN;sp|P18621-3|RL17_HUMAN	P18621-2	P18621	RL17	26.7208	27.9551	27.3351	27.0232	27.0346	27.6976	26.7354	27.9271	27.1424	26.6901	27.0627	27.8713	6	6	6	42.5	42.5	42.5	17.094	0	52.551
	0.845772	2.70127	+	1.06795	3.86248		-0.222178	0.629039	sp|P50991|TCPD_HUMAN;sp|P50991-2|TCPD_HUMAN	sp|P50991|TCPD_HUMAN;sp|P50991-2|TCPD_HUMAN	P50991	P50991	TCPD	28.606	29.816	29.9431	28.7458	29.4078	29.6226	28.8841	29.9904	29.4562	28.5082	29.3201	29.587	22	22	22	49.9	49.9	49.9	57.924	0	323.31
+	1.46762	5.21757	+	1.0548	3.80676		0.412816	2.27003	sp|P31153|METK2_HUMAN;sp|P31153-2|METK2_HUMAN	sp|P31153|METK2_HUMAN;sp|P31153-2|METK2_HUMAN	P31153	P31153	METK2	23.8241	25.0775	25.2893	24.1233	25.3112	25.0959	23.907	24.7337	25.4758	23.6938	25.3424	24.8602	4	4	4	12.4	12.4	12.4	43.66	0	33.495
	1.16488	4.46152	+	1.04046	6.02917		0.124424	0.556855	sp|P0DMV9|HS71B_HUMAN;sp|P0DMV8|HS71A_HUMAN;sp|P0DMV8-2|HS71A_HUMAN	sp|P0DMV9|HS71B_HUMAN;sp|P0DMV8|HS71A_HUMAN;sp|P0DMV8-2|HS71A_HUMAN	P0DMV9	P0DMV9	HS71B	30.7585	31.9357	32.3201	30.9304	31.9833	31.9284	30.8825	31.9701	31.9889	30.9195	31.8582	31.8185	30	25	15	55.7	49.8	30	70.051	0	323.31
	1.07837	3.0682		1.03891	1.93176		0.0394616	0.0412432	sp|Q99613-2|EIF3C_HUMAN;sp|Q99613|EIF3C_HUMAN;sp|B5ME19|EIFCL_HUMAN	sp|Q99613-2|EIF3C_HUMAN;sp|Q99613|EIF3C_HUMAN;sp|B5ME19|EIFCL_HUMAN	Q99613-2	Q99613	EIF3C	26.3664	27.7757	27.3061	26.2292	27.7682	26.8226	26.4148	28.0022	27.0336	26.4504	27.6664	27.0158	15	15	15	19.8	19.8	19.8	104.1	0	131.96
+	1.38318	2.60276		1.03684	2.16754		0.346342	1.35987	sp|P46778|RL21_HUMAN	sp|P46778|RL21_HUMAN	P46778	P46778	RL21	23.2458	24.9759	25.3057	24.4502	24.9136	24.8962	23.688	24.6902	25.0955	23.8706	25.4724	24.8396	2	2	2	16.2	16.2	16.2	18.565	0	19.824
+	1.48852	7.70483	+	1.02546	5.23738		0.463063	3.41638	sp|P61978|HNRPK_HUMAN;sp|P61978-2|HNRPK_HUMAN;sp|P61978-3|HNRPK_HUMAN	sp|P61978|HNRPK_HUMAN;sp|P61978-2|HNRPK_HUMAN;sp|P61978-3|HNRPK_HUMAN	P61978	P61978	HNRPK	27.1157	28.253	28.6647	27.2501	28.5907	28.0217	27.1162	28.1747	28.694	27.1672	28.6538	28.3016	11	11	11	38.4	38.4	38.4	50.976	0	223.91
+	1.42591	3.9697		1.01534	2.81714		0.410569	1.89904	sp|P00492|HPRT_HUMAN	sp|P00492|HPRT_HUMAN	P00492	P00492	HPRT	25.8135	26.8877	27.08	25.4762	27.0492	26.4002	25.7995	26.5436	26.9816	25.1777	26.8598	26.4968	7	7	7	38.5	38.5	38.5	24.579	0	50.706
	0.911339	2.62421		1.01116	2.91987		-0.0998187	0.369693	sp|P62829|RL23_HUMAN	sp|P62829|RL23_HUMAN	P62829	P62829	RL23	27.907	29.2251	29.2557	28.5891	29.0686	29.347	28.4558	29.374	29.4967	28.5438	29.3201	29.5944	6	6	6	44.3	44.3	44.3	14.865	0	58.573
	0.725138	1.93472		1.01019	2.91533		-0.285055	0.574694	sp|P15880|RS2_HUMAN	sp|P15880|RS2_HUMAN	P15880	P15880	RS2	27.5435	29.0341	28.0045	27.9982	28.5508	28.9616	27.8467	28.3746	28.7622	27.7922	28.7636	28.8511	12	12	12	47.1	47.1	47.1	31.324	0	127.91
	-0.902203	1.83063		0.982002	0.686962	+	-1.88421	1.46521	sp|P33176|KINH_HUMAN;sp|O60282|KIF5C_HUMAN;sp|Q12840|KIF5A_HUMAN;sp|O60282-2|KIF5C_HUMAN	sp|P33176|KINH_HUMAN	P33176	P33176	KINH	22.9424	24.3329	21.9456	23.1118	22.5968	22.4472	23.8232	24.6952	22.2306	23.2816	22.7773	25.6117	5	5	5	6	6	6	109.68	0	38.073
	1.03155	3.28027		0.981779	2.99683		0.0497727	0.177919	sp|P43487-2|RANG_HUMAN;sp|P43487|RANG_HUMAN	sp|P43487-2|RANG_HUMAN;sp|P43487|RANG_HUMAN	P43487-2	P43487	RANG	24.3269	25.3004	25.3616	24.3514	25.0886	25.1663	24.1442	24.8794	25.0979	23.7482	25.1488	25.1517	3	3	3	20.5	20.5	20.5	23.239	0	26.613
	0.827606	2.25523		0.979915	2.55384		-0.152309	0.641461	sp|Q8N163-2|CCAR2_HUMAN;sp|Q8N163|CCAR2_HUMAN	sp|Q8N163-2|CCAR2_HUMAN;sp|Q8N163|CCAR2_HUMAN	Q8N163-2	Q8N163	CCAR2	24.2323	25.7332	25.6952	24.6308	25.521	25.5912	24.9354	25.9138	25.591	25.0431	25.3448	25.5231	6	6	6	7.8	7.8	7.8	103.14	0	50.648
	0.295028	0.836849		0.972548	2.85832		-0.677521	3.05858	sp|Q00059|TFAM_HUMAN;sp|Q00059-2|TFAM_HUMAN	sp|Q00059|TFAM_HUMAN;sp|Q00059-2|TFAM_HUMAN	Q00059	Q00059	TFAM	27.1252	28.4066	27.6559	27.805	27.915	28.541	27.184	28.3715	27.5236	27.491	27.6908	28.1763	10	10	10	35	35	35	29.096	0	86.995
	1.16845	3.05343		0.967692	3.47941		0.200757	0.6537	sp|Q5VTE0|EF1A3_HUMAN;sp|P68104|EF1A1_HUMAN;sp|P68104-2|EF1A1_HUMAN	sp|Q5VTE0|EF1A3_HUMAN;sp|P68104|EF1A1_HUMAN;sp|P68104-2|EF1A1_HUMAN	Q5VTE0	Q5VTE0	EF1A3	30.1666	31.5073	31.3732	30.7696	31.5496	31.4057	30.6037	31.4252	32.0432	30.4839	31.7318	31.5564	17	17	8	53	53	29.4	50.184	0	237.46
	0.672369	1.7355		0.961216	2.26213		-0.288847	1.51633	sp|P62244|RS15A_HUMAN	sp|P62244|RS15A_HUMAN	P62244	P62244	RS15A	28.0484	29.2829	28.7823	28.59	28.8178	29.2669	28.3675	28.8808	28.7907	27.6414	28.9461	29.0616	7	7	7	59.2	59.2	59.2	14.839	0	72.043
	0.192154	0.441956		0.948076	2.23148		-0.755922	2.37652	sp|P05783|K1C18_HUMAN;CON__H-INV:HIT000015463	sp|P05783|K1C18_HUMAN	P05783	P05783	K1C18	26.6633	27.7119	27.1463	27.1388	27.2999	27.9235	27.1217	28.2956	27.2214	27.5168	27.5416	28.3019	17	17	11	43.7	43.7	30.2	48.057	0	163.69
+	1.93513	2.12864		0.936845	0.646625		0.998285	0.934987	sp|O15067|PUR4_HUMAN	sp|O15067|PUR4_HUMAN	O15067	O15067	PUR4	22.0034	24.6154	24.6189	24.1268	24.3687	23.8919	22.4151	24.2623	25.0903	22.7434	24.9514	22.2665	7	7	7	6.7	6.7	6.7	144.73	0	41.605
	-1.42334	2.08698		0.936082	1.34869	+	-2.35943	6.89465	sp|P62277|RS13_HUMAN	sp|P62277|RS13_HUMAN	P62277	P62277	RS13	25.6013	27.0358	24.3975	27.0188	24.6167	26.7274	25.5252	26.9076	24.5403	25.567	24.4644	26.7858	5	5	5	33.8	33.8	33.8	17.222	0	36.55
+	1.42959	4.75019		0.918561	3.77353		0.511029	4.30167	sp|P62937|PPIA_HUMAN;sp|P62937-2|PPIA_HUMAN;sp|Q9Y536|PAL4A_HUMAN;sp|P0DN26|PAL4F_HUMAN;sp|F5H284|PAL4D_HUMAN;sp|A0A0B4J2A2|PAL4C_HUMAN;sp|A0A075B767|PAL4H_HUMAN;sp|A0A075B759|PAL4E_HUMAN	sp|P62937|PPIA_HUMAN;sp|P62937-2|PPIA_HUMAN	P62937	P62937	PPIA	29.6081	30.6868	31.1081	29.9916	31.2868	30.7458	29.9946	30.6804	31.2897	29.6294	31.2574	30.7848	13	13	13	82.4	82.4	82.4	18.012	0	235.5
+	1.41751	2.77667		0.90938	2.63101		0.508126	1.18279	sp|Q15185-3|TEBP_HUMAN;sp|Q15185-4|TEBP_HUMAN;sp|Q15185|TEBP_HUMAN;sp|Q15185-2|TEBP_HUMAN	sp|Q15185-3|TEBP_HUMAN;sp|Q15185-4|TEBP_HUMAN;sp|Q15185|TEBP_HUMAN	Q15185-3	Q15185	TEBP	25.3284	26.2004	26.8681	25.0809	26.1369	25.8075	25.1895	25.942	26.7871	24.5979	26.0748	25.8843	3	3	3	28.5	28.5	28.5	14.958	0	58.344
+	2.11033	3.52514		0.901663	1.91015		1.20866	2.40008	sp|Q6YN16|HSDL2_HUMAN;sp|Q6YN16-2|HSDL2_HUMAN	sp|Q6YN16|HSDL2_HUMAN;sp|Q6YN16-2|HSDL2_HUMAN	Q6YN16	Q6YN16	HSDL2	23.6048	24.8138	26.041	23.3425	25.1299	24.1665	23.3633	24.3024	25.7787	24.1674	25.9696	24.8019	7	7	7	24.9	24.9	24.9	45.394	0	64.613
	-1.48624	4.9329		0.878215	0.905999	+	-2.36445	2.5497	sp|P39019|RS19_HUMAN	sp|P39019|RS19_HUMAN	P39019	P39019	RS19	26.018	27.7727	24.7879	26.052	24.5326	27.9619	26.2342	25.9612	24.6651	26.4248	24.7985	26.5462	8	8	8	49.7	49.7	49.7	16.06	0	51.381
	0.152367	0.240559		0.859954	1.94903		-0.707587	2.6958	sp|P60660-2|MYL6_HUMAN;sp|P60660|MYL6_HUMAN;sp|P14649|MYL6B_HUMAN	sp|P60660-2|MYL6_HUMAN;sp|P60660|MYL6_HUMAN	P60660-2	P60660	MYL6	24.5902	25.8995	25.3136	25.6306	25.2745	25.7603	25.1876	26.0929	25.3792	24.8092	24.8597	25.9047	6	6	6	47.7	47.7	47.7	16.961	0	46.913
	-1.75242	0.846518		0.850169	0.815333	+	-2.60259	1.30755	sp|P62753|RS6_HUMAN	sp|P62753|RS6_HUMAN	P62753	P62753	RS6	25.2982	26.757	24.9202	25.4603	21.2106	25.6148	26.0068	27.3285	24.9824	26.7914	25.4338	27.2572	4	4	4	18.9	18.9	18.9	28.68	0	29.305
+	1.39796	2.66429		0.846656	1.80487		0.551305	2.27371	sp|P23528|COF1_HUMAN;sp|Q9Y281-3|COF2_HUMAN;sp|Q9Y281|COF2_HUMAN	sp|P23528|COF1_HUMAN	P23528	P23528	COF1	28.8613	29.8506	30.0788	29.3093	30.1597	29.5933	29.2376	29.7535	30.5841	28.2296	30.4071	29.827	9	9	8	68.1	68.1	63.9	18.502	0	191.01
+	1.42335	2.82319		0.83955	1.82805		0.583803	2.10887	sp|P56537|IF6_HUMAN;sp|P56537-2|IF6_HUMAN	sp|P56537|IF6_HUMAN;sp|P56537-2|IF6_HUMAN	P56537	P56537	IF6	24.874	26.0742	26.1575	25.7141	26.6315	25.7256	24.9453	26.0175	26.6648	24.6564	26.4295	25.7307	6	6	6	42.9	42.9	42.9	26.599	0	80.08
+	1.38306	2.43132		0.836151	1.24341		0.546908	0.607028	sp|Q9ULX3|NOB1_HUMAN	sp|Q9ULX3|NOB1_HUMAN	Q9ULX3	Q9ULX3	NOB1	21.4837	22.6273	22.8928	20.9982	21.9811	21.6745	21.0813	21.4058	22.4916	21.5064	23.2363	22.7065	2	2	2	4.4	4.4	4.4	46.674	0	13.689
+	1.44293	6.41298		0.831706	4.50149		0.611223	3.51312	sp|P26447|S10A4_HUMAN	sp|P26447|S10A4_HUMAN	P26447	P26447	S10A4	27.2611	28.2957	28.7956	27.3562	28.691	28.0556	27.3784	28.1938	28.8653	27.2306	28.6461	28.008	4	4	4	36.6	36.6	36.6	11.728	0	28.72
	0.234672	0.108734		0.817963	0.558202		-0.583291	0.673975	sp|O95347-2|SMC2_HUMAN;sp|O95347|SMC2_HUMAN	sp|O95347-2|SMC2_HUMAN;sp|O95347|SMC2_HUMAN	O95347-2	O95347	SMC2	24.6665	23.4191	23.9375	21.8715	22.4697	23.5403	22.2073	23.3284	23.0655	21.809	22.0204	23.5385	3	3	3	3.5	3.5	3.5	124.92	0	20.849
	1.06694	3.20785		0.811865	2.27793		0.255075	0.735421	sp|P31040-2|SDHA_HUMAN;sp|P31040|SDHA_HUMAN;sp|P31040-3|SDHA_HUMAN	sp|P31040-2|SDHA_HUMAN;sp|P31040|SDHA_HUMAN;sp|P31040-3|SDHA_HUMAN	P31040-2	P31040	SDHA	25.3409	26.2813	26.1283	25.1474	26.1677	25.75	25.1938	25.9707	26.4315	24.732	25.9544	25.6596	8	8	8	15.9	15.9	15.9	67.299	0	112.96
+	1.2006	6.7262		0.806697	4.91075		0.393903	3.02952	sp|Q9Y266|NUDC_HUMAN	sp|Q9Y266|NUDC_HUMAN	Q9Y266	Q9Y266	NUDC	25.1674	26.0411	26.4297	25.2807	26.3309	25.8915	25.1965	26.0544	26.4704	25.2736	26.4896	26.1579	5	5	5	14.2	14.2	14.2	38.242	0	34.944
	0.355492	0.400282		0.800993	1.29344		-0.445501	0.77998	sp|Q08209-5|PP2BA_HUMAN;sp|Q08209-2|PP2BA_HUMAN;sp|Q08209|PP2BA_HUMAN;sp|Q08209-4|PP2BA_HUMAN;sp|Q08209-3|PP2BA_HUMAN;sp|P48454-2|PP2BC_HUMAN;sp|P48454|PP2BC_HUMAN;sp|P16298-2|PP2BB_HUMAN;sp|P16298-3|PP2BB_HUMAN;sp|P48454-3|PP2BC_HUMAN;sp|P16298|PP2BB_HUMAN;sp|P16298-4|PP2BB_HUMAN	sp|Q08209-5|PP2BA_HUMAN;sp|Q08209-2|PP2BA_HUMAN;sp|Q08209|PP2BA_HUMAN;sp|Q08209-4|PP2BA_HUMAN;sp|Q08209-3|PP2BA_HUMAN;sp|P48454-2|PP2BC_HUMAN;sp|P48454|PP2BC_HUMAN;sp|P16298-2|PP2BB_HUMAN;sp|P16298-3|PP2BB_HUMAN;sp|P48454-3|PP2BC_HUMAN;sp|P16298|PP2BB_HUMAN;sp|P16298-4|PP2BB_HUMAN	Q08209-5	Q08209	PP2BA	22.454	23.6775	23.0335	23.9138	24.0412	24.3067	23.3593	24.0441	23.3244	23.2415	23.9914	24.1442	2	2	2	4.4	4.4	4.4	51.245	0	13.859
+	1.25986	3.47031		0.796313	2.66897		0.463543	2.51628	sp|Q99714|HCD2_HUMAN;sp|Q99714-2|HCD2_HUMAN	sp|Q99714|HCD2_HUMAN;sp|Q99714-2|HCD2_HUMAN	Q99714	Q99714	HCD2	26.1144	26.9584	27.0662	26.3563	27.3793	26.8395	26.1119	26.8609	27.3504	25.6434	27.4694	26.7524	10	10	10	59.8	59.8	59.8	26.923	0	191.05
	0.462101	1.3475		0.789714	2.36398		-0.327613	1.13026	sp|Q16181-2|SEPT7_HUMAN;sp|Q16181|SEPT7_HUMAN;sp|Q6ZU15|SEP14_HUMAN	sp|Q16181-2|SEPT7_HUMAN;sp|Q16181|SEPT7_HUMAN	Q16181-2	Q16181	SEP_7	23.383	24.251	24.3535	23.9851	23.9105	24.4421	23.5713	24.7121	24.083	23.9337	24.3744	24.6267	3	3	3	9.4	9.4	9.4	50.58	0	25.193
	-0.0908632	0.344409		0.775914	4.01611		-0.866777	3.76263	sp|P08238|HS90B_HUMAN;sp|Q58FF7|H90B3_HUMAN;sp|Q14568|HS902_HUMAN	sp|P08238|HS90B_HUMAN	P08238	P08238	HS90B	28.5546	29.4207	28.6167	28.6807	28.3597	29.1756	28.3631	29.2537	28.2055	28.4757	28.5289	29.3279	19	19	10	29.1	29.1	16.9	83.263	0	178.06
	0.423488	1.4771		0.759421	2.75822		-0.335933	1.94456	sp|P68371|TBB4B_HUMAN;sp|P04350|TBB4A_HUMAN;sp|Q13509-2|TBB3_HUMAN;sp|A6NNZ2|TBB8L_HUMAN	sp|P68371|TBB4B_HUMAN;sp|P04350|TBB4A_HUMAN	P68371	P68371	TBB4B	29.3523	30.4442	30.2656	29.676	29.888	30.351	29.6169	30.5533	30.1251	29.9981	30.0585	30.3326	19	19	3	57.5	57.5	12.6	49.83	0	323.31
+	1.28647	3.03169		0.74574	1.90597		0.540725	1.60753	sp|Q96QK1|VPS35_HUMAN	sp|Q96QK1|VPS35_HUMAN	Q96QK1	Q96QK1	VPS35	22.2654	23.348	23.7052	23.0184	24.1388	23.7196	22.8362	23.4269	24.1884	22.4942	23.7275	23.1026	3	3	3	3.5	3.5	3.5	91.706	0	21.854
	1.10287	3.55031		0.732778	2.12194		0.370087	1.49001	sp|P23921|RIR1_HUMAN	sp|P23921|RIR1_HUMAN	P23921	P23921	RIR1	25.2306	25.9463	26.4296	25.5912	26.2327	26.212	24.9839	25.6118	26.2316	25.0337	26.357	26.0003	10	10	10	12.5	12.5	12.5	90.069	0	76.57
	0.199278	0.493923		0.714482	2.31277		-0.515204	1.82004	sp|P68363|TBA1B_HUMAN;sp|P68363-2|TBA1B_HUMAN;sp|A6NHL2-2|TBAL3_HUMAN;sp|A6NHL2|TBAL3_HUMAN	sp|P68363|TBA1B_HUMAN;sp|P68363-2|TBA1B_HUMAN	P68363	P68363	TBA1B	29.8454	30.795	30.6817	30.2505	30.0847	30.9007	30.1679	30.7684	30.4411	30.51	30.3634	31.1676	19	19	0	56.1	56.1	0	50.151	0	323.31
	-0.377385	1.25864		0.713699	2.49085		-1.09108	6.0142	sp|P83731|RL24_HUMAN	sp|P83731|RL24_HUMAN	P83731	P83731	RL24	27.3905	28.539	27.2778	28.0698	27.4394	28.4919	27.9727	28.5487	27.515	27.7826	27.474	28.4908	7	7	7	36.3	36.3	36.3	17.779	0	49.265
	-0.295001	1.44114		0.7073	3.16232		-1.0023	6.21781	sp|P46776|RL27A_HUMAN	sp|P46776|RL27A_HUMAN	P46776	P46776	RL27A	27.3467	28.1687	27.1499	27.6801	27.0284	28.0243	27.2596	28.1036	27.0269	27.2142	27.1155	28.0332	5	5	5	31.1	31.1	31.1	16.561	0	46.943
	-1.17949	2.77431		0.707211	1.75557	+	-1.8867	3.985	sp|P61106|RAB14_HUMAN	sp|P61106|RAB14_HUMAN	P61106	P61106	RAB14	24.5211	25.5295	23.5346	25.2946	23.604	25.6456	24.7828	25.1914	23.464	24.8392	24.1172	25.9	6	6	6	36.3	36.3	36.3	23.897	0	45.96
	0.418645	2.39117		0.676647	3.52814		-0.258001	1.85124	sp|P29692|EF1D_HUMAN;sp|P29692-3|EF1D_HUMAN;sp|P29692-2|EF1D_HUMAN;sp|P29692-4|EF1D_HUMAN	sp|P29692|EF1D_HUMAN;sp|P29692-3|EF1D_HUMAN;sp|P29692-2|EF1D_HUMAN;sp|P29692-4|EF1D_HUMAN	P29692	P29692	EF1D	27.0548	27.8897	27.7945	27.2527	27.5489	27.8644	27.4199	28.072	27.5969	27.2454	27.7071	27.8533	8	8	8	37.7	37.7	37.7	31.121	0	105.67
	1.02475	3.1591		0.667088	2.05868		0.357659	1.77005	sp|P17812|PYRG1_HUMAN;sp|P17812-2|PYRG1_HUMAN	sp|P17812|PYRG1_HUMAN	P17812	P17812	PYRG1	26.2897	26.9813	27.4162	26.5849	27.2581	26.9094	26.1951	26.6439	27.1249	25.8628	27.2323	27.0663	13	13	11	27.1	27.1	22.7	66.69	0	97.829
	0.81153	2.41774		0.658768	2.41684		0.152761	0.381742	sp|P23526|SAHH_HUMAN;sp|P23526-2|SAHH_HUMAN	sp|P23526|SAHH_HUMAN;sp|P23526-2|SAHH_HUMAN	P23526	P23526	SAHH	25.4085	26.2773	25.8259	25.6408	26.2037	25.8233	25.4665	26.1752	26.4417	25.136	26.4267	26.0111	7	7	7	18.8	18.8	18.8	47.716	0	50.724
	-0.119189	0.397904		0.657199	3.942		-0.776388	3.03429	sp|P68366-2|TBA4A_HUMAN;sp|P68366|TBA4A_HUMAN	sp|P68366-2|TBA4A_HUMAN;sp|P68366|TBA4A_HUMAN	P68366-2	P68366	TBA4A	24.2296	25.0438	24.3588	24.4668	23.8344	24.9222	24.227	24.8447	24.2905	24.2967	24.2595	25.0383	17	2	2	51.7	5.8	5.8	48.328	0	20.491
	0.388702	0.976991		0.642918	1.84245		-0.254216	0.740964	sp|Q13428-6|TCOF_HUMAN;sp|Q13428-7|TCOF_HUMAN;sp|Q13428|TCOF_HUMAN;sp|Q13428-3|TCOF_HUMAN;sp|Q13428-4|TCOF_HUMAN;sp|Q13428-5|TCOF_HUMAN;sp|Q13428-2|TCOF_HUMAN;sp|Q13428-8|TCOF_HUMAN	sp|Q13428-6|TCOF_HUMAN;sp|Q13428-7|TCOF_HUMAN;sp|Q13428|TCOF_HUMAN;sp|Q13428-3|TCOF_HUMAN;sp|Q13428-4|TCOF_HUMAN;sp|Q13428-5|TCOF_HUMAN;sp|Q13428-2|TCOF_HUMAN;sp|Q13428-8|TCOF_HUMAN	Q13428-6	Q13428	TCOF	24.0336	24.5244	24.3778	23.2928	23.7863	24.0172	23.4934	24.1865	23.9035	23.601	23.908	24.2643	4	4	4	2.6	2.6	2.6	148.25	0	25.098
	0.727646	2.90315		0.639231	2.82593		0.0884151	0.322743	sp|Q86Y79|PTH_HUMAN	sp|Q86Y79|PTH_HUMAN	Q86Y79	Q86Y79	PTH	25.0193	25.7688	26.0078	25.1221	25.5841	25.7301	25.3489	25.5623	25.8345	24.9321	25.9066	25.9182	5	5	5	44.4	44.4	44.4	22.936	0	64.455
+	5.94161	7.85043		0.628239	1.29221	+	5.31337	6.29	sp|Q16576|RBBP7_HUMAN;sp|Q16576-2|RBBP7_HUMAN	sp|Q16576|RBBP7_HUMAN;sp|Q16576-2|RBBP7_HUMAN	Q16576	Q16576	RBBP7	29.6165	29.6848	35.6331	29.2092	35.3266	30.4824	29.6903	29.9758	35.622	29.778	35.4788	30.664	23	23	15	79.1	79.1	68.9	47.82	0	323.31
	0.416011	1.2678		0.619441	2.04269		-0.20343	0.820347	sp|P07437|TBB5_HUMAN;sp|Q9H4B7|TBB1_HUMAN;CON__ENSEMBL:ENSBTAP00000025008	sp|P07437|TBB5_HUMAN	P07437	P07437	TBB5	27.3516	28.3617	28.3472	27.7539	27.9898	28.2191	27.9516	28.5868	28.337	27.9757	28.0228	28.343	18	5	4	53.8	19.4	16	49.67	0	112.51
	1.10248	2.56537		0.618907	1.25131		0.483576	1.66274	sp|P30048-2|PRDX3_HUMAN;sp|P30048|PRDX3_HUMAN	sp|P30048-2|PRDX3_HUMAN;sp|P30048|PRDX3_HUMAN	P30048-2	P30048	PRDX3	25.4884	26.0793	26.0771	25.2141	26.3615	25.6606	25.2564	25.8003	26.2142	24.4838	26.1999	25.3781	3	3	3	15.5	15.5	15.5	25.838	0	26.809
	0.716772	1.45861		0.602877	1.13683		0.113894	0.269775	sp|P63261|ACTG_HUMAN;sp|P60709|ACTB_HUMAN;sp|P63267-2|ACTH_HUMAN;sp|Q562R1|ACTBL_HUMAN;sp|Q6S8J3|POTEE_HUMAN;sp|A5A3E0|POTEF_HUMAN	sp|P63261|ACTG_HUMAN;sp|P60709|ACTB_HUMAN	P63261	P63261	ACTG	28.8366	29.8837	29.4401	29.7201	29.8454	29.684	28.6315	29.2309	29.9273	28.8653	29.7077	29.6663	15	15	5	58.7	58.7	32.3	41.792	0	225.64
	0.905952	3.24683		0.594891	2.20183		0.311061	2.23643	sp|P52907|CAZA1_HUMAN	sp|P52907|CAZA1_HUMAN	P52907	P52907	CAZA1	24.7414	25.6563	25.9199	25.1731	25.9527	25.4455	24.8167	25.5492	25.7894	25.2721	25.9651	25.7318	4	4	3	22	22	18.5	32.922	0	52.768
	1.0567	1.93017		0.590875	1.08697		0.465821	2.00385	sp|Q8WVV9-5|HNRLL_HUMAN;sp|Q8WVV9-4|HNRLL_HUMAN;sp|Q8WVV9|HNRLL_HUMAN;sp|Q8WVV9-3|HNRLL_HUMAN;sp|Q8WVV9-2|HNRLL_HUMAN	sp|Q8WVV9-5|HNRLL_HUMAN;sp|Q8WVV9-4|HNRLL_HUMAN;sp|Q8WVV9|HNRLL_HUMAN	Q8WVV9-5	Q8WVV9	HNRLL	23.8555	24.552	24.7367	24.7298	25.1859	24.684	23.9859	24.4147	25.0828	23.402	25.1945	24.686	8	7	7	17.3	15.9	15.9	56.466	0	44.09
	1.02284	2.99793		0.571852	1.68639		0.45099	2.62907	sp|Q15365|PCBP1_HUMAN;sp|P57723-2|PCBP4_HUMAN;sp|P57723|PCBP4_HUMAN	sp|Q15365|PCBP1_HUMAN	Q15365	Q15365	PCBP1	27.3725	28.3777	28.6319	28.0389	28.6765	28.3103	27.8157	28.1763	28.7956	27.3761	28.5906	28.0263	11	11	8	51.4	51.4	43.8	37.497	0	176.85
	0.928848	3.01086		0.566367	1.95207		0.362481	1.47598	sp|Q92841-1|DDX17_HUMAN;sp|Q92841-3|DDX17_HUMAN;sp|Q92841-2|DDX17_HUMAN;sp|Q92841|DDX17_HUMAN	sp|Q92841-1|DDX17_HUMAN;sp|Q92841-3|DDX17_HUMAN;sp|Q92841-2|DDX17_HUMAN;sp|Q92841|DDX17_HUMAN	Q92841-1	Q92841	DDX17	26.4497	27.1981	27.5667	26.7321	27.2444	26.7724	26.2183	26.8585	27.1373	26.1963	27.3634	27.0329	15	8	8	21.7	9.8	9.8	72.371	0	54.407
	0.785995	1.3796		0.566169	0.811798		0.219826	0.425284	sp|O76003|GLRX3_HUMAN	sp|O76003|GLRX3_HUMAN	O76003	O76003	GLRX3	24.7449	25.6788	25.1696	25.4105	25.4883	25.4938	24.5097	24.8829	25.7116	24.05	25.4896	24.9242	9	9	9	36.1	36.1	36.1	37.432	0	60.56
	1.06444	3.12749		0.559055	1.74135		0.505387	1.94372	sp|P26599|PTBP1_HUMAN;sp|P26599-2|PTBP1_HUMAN;sp|P26599-3|PTBP1_HUMAN	sp|P26599|PTBP1_HUMAN;sp|P26599-2|PTBP1_HUMAN;sp|P26599-3|PTBP1_HUMAN	P26599	P26599	PTBP1	26.2081	27.1875	27.3079	26.8416	27.4457	26.9127	26.3058	26.7511	27.509	26.412	27.7626	27.1523	12	12	10	33.1	33.1	30.3	57.221	0	120.02
	1.07258	2.72061		0.526306	1.40622		0.546278	2.44875	sp|P13995-2|MTDC_HUMAN;sp|P13995|MTDC_HUMAN	sp|P13995-2|MTDC_HUMAN;sp|P13995|MTDC_HUMAN	P13995-2	P13995	MTDC	24.0499	25.1455	25.7239	24.1895	25.501	24.8658	24.6908	25.0279	25.5004	24.7999	25.2952	24.7962	3	3	3	16.9	16.9	16.9	26.849	0	29.994
	0.363616	1.03106		0.520345	1.4272		-0.156728	0.930659	sp|O43175|SERA_HUMAN	sp|O43175|SERA_HUMAN	O43175	O43175	SERA	26.1332	27.1939	26.7961	26.9271	26.8126	26.8816	26.5131	26.9557	26.9035	26.2209	26.7365	26.8445	11	11	11	25.9	25.9	25.9	56.65	0	97.754
	0.805899	3.20191		0.519112	2.14054		0.286787	1.68656	sp|Q07666-2|KHDR1_HUMAN;sp|Q07666|KHDR1_HUMAN;sp|Q07666-3|KHDR1_HUMAN;sp|O75525-2|KHDR3_HUMAN;sp|O75525|KHDR3_HUMAN;sp|Q5VWX1|KHDR2_HUMAN	sp|Q07666-2|KHDR1_HUMAN;sp|Q07666|KHDR1_HUMAN;sp|Q07666-3|KHDR1_HUMAN	Q07666-2	Q07666	KHDR1	25.393	26.1397	26.3598	25.8822	26.6241	26.4174	25.8059	26.1046	26.5858	25.7719	26.5069	26.2677	6	6	6	16	16	16	45.86	0	80.801
	1.02978	3.78995		0.505294	1.69034		0.524485	1.92691	sp|Q16658|FSCN1_HUMAN	sp|Q16658|FSCN1_HUMAN	Q16658	Q16658	FSCN1	24.422	25.4602	25.4241	24.8275	25.7718	24.9239	24.6955	24.9156	25.6287	24.4386	25.6782	25.1052	8	8	8	18.5	18.5	18.5	54.529	0	64.348
	0.315633	0.871322		0.502672	1.52042		-0.187039	0.426776	sp|Q6UXN9|WDR82_HUMAN	sp|Q6UXN9|WDR82_HUMAN	Q6UXN9	Q6UXN9	WDR82	23.849	24.6863	24.4813	24.0631	24.2326	24.2497	23.8862	24.3409	24.0321	23.5072	23.822	24.0393	2	2	2	7	7	7	35.079	0	13.148
	0.969575	3.44603		0.496821	1.86844		0.472754	2.65203	sp|P14866-2|HNRPL_HUMAN;sp|P14866|HNRPL_HUMAN	sp|P14866-2|HNRPL_HUMAN;sp|P14866|HNRPL_HUMAN	P14866-2	P14866	HNRPL	25.7468	26.7614	26.9166	26.2686	26.9807	26.4837	26.2367	26.5511	27.1736	25.9714	27.031	26.4145	9	9	8	23.9	23.9	22.4	50.56	0	98.926
+	1.25545	3.73253		0.493217	1.9625		0.762234	3.32745	sp|P11802|CDK4_HUMAN;sp|P11802-2|CDK4_HUMAN;sp|Q00534|CDK6_HUMAN;sp|Q96Q40-6|CDK15_HUMAN;sp|P50750|CDK9_HUMAN;sp|Q96Q40-4|CDK15_HUMAN;sp|Q96Q40-3|CDK15_HUMAN;sp|O94921-3|CDK14_HUMAN;sp|Q96Q40-5|CDK15_HUMAN;sp|Q96Q40|CDK15_HUMAN;sp|O94921-2|CDK14_HUMAN;sp|O94921|CDK14_HUMAN;sp|Q07002|CDK18_HUMAN;sp|P50750-2|CDK9_HUMAN;sp|Q00536|CDK16_HUMAN;sp|Q07002-3|CDK18_HUMAN;sp|Q00536-2|CDK16_HUMAN;sp|Q9NYV4-…	sp|P11802|CDK4_HUMAN	P11802	P11802	CDK4	25.7551	26.2299	27.0189	25.2477	26.6816	26.1001	25.7768	26.0624	26.9995	25.5839	26.6853	25.944	9	8	8	37	34.3	34.3	33.729	0	63.772
	0.472817	0.923492		0.48963	1.12819		-0.0168123	0.0288068	sp|P24534|EF1B_HUMAN	sp|P24534|EF1B_HUMAN	P24534	P24534	EF1B	25.4615	26.2387	26.6274	26.2621	26.6968	26.5051	26.2947	26.7269	26.4388	25.8062	25.9528	26.3124	5	5	5	35.6	35.6	35.6	24.763	0	141.26
	-0.618608	0.753496		0.480637	0.690617		-1.09925	1.91963	sp|P61769|B2MG_HUMAN	sp|P61769|B2MG_HUMAN	P61769	P61769	B2MG	26.045	26.4118	25.3361	25.6622	24.6065	25.9723	25.8811	26.1422	25.4854	24.7011	24.387	25.6856	4	4	4	37.8	37.8	37.8	13.714	0	41.287
	0.865404	3.76041		0.469549	1.93863		0.395855	2.28506	sp|P06753-2|TPM3_HUMAN;sp|P06753-3|TPM3_HUMAN;sp|P06753-5|TPM3_HUMAN;sp|P06753-6|TPM3_HUMAN;sp|P06753-4|TPM3_HUMAN;sp|P06753|TPM3_HUMAN;sp|P06753-7|TPM3_HUMAN	sp|P06753-2|TPM3_HUMAN;sp|P06753-3|TPM3_HUMAN;sp|P06753-5|TPM3_HUMAN;sp|P06753-6|TPM3_HUMAN;sp|P06753-4|TPM3_HUMAN;sp|P06753|TPM3_HUMAN;sp|P06753-7|TPM3_HUMAN	P06753-2	P06753	TPM3	26.1461	26.6063	27.0355	26.5273	27.1522	26.919	26.0772	26.546	27.07	26.2325	27.1871	26.79	8	8	6	33.1	33.1	24.6	29.032	0	59.346
	-0.0240512	0.0512431		0.462357	2.6686		-0.486408	1.71436	sp|Q15424-2|SAFB1_HUMAN;sp|Q15424|SAFB1_HUMAN;sp|Q15424-4|SAFB1_HUMAN;sp|Q15424-3|SAFB1_HUMAN	sp|Q15424-2|SAFB1_HUMAN;sp|Q15424|SAFB1_HUMAN;sp|Q15424-4|SAFB1_HUMAN;sp|Q15424-3|SAFB1_HUMAN	Q15424-2	Q15424	SAFB1	25.167	25.618	25.4169	24.9985	24.7098	25.5006	25.1822	25.546	24.9803	24.8591	25.0035	25.3915	6	6	3	6.1	6.1	3.1	95.18	0	38.552
	0.397934	0.816386		0.459976	0.862229		-0.0620422	0.199119	sp|Q9NSD9|SYFB_HUMAN;sp|Q9NSD9-2|SYFB_HUMAN	sp|Q9NSD9|SYFB_HUMAN;sp|Q9NSD9-2|SYFB_HUMAN	Q9NSD9	Q9NSD9	SYFB	24.1105	24.823	24.5066	24.3645	24.4168	24.2895	24.2855	24.4349	24.349	23.3142	24.394	24.3671	5	5	5	8	8	8	66.115	0	34.832
	0.882184	1.4491		0.449854	0.865474		0.43233	1.05846	sp|P52565|GDIR1_HUMAN;sp|P52565-2|GDIR1_HUMAN	sp|P52565|GDIR1_HUMAN;sp|P52565-2|GDIR1_HUMAN	P52565	P52565	GDIR1	23.4111	24.0259	24.3385	24.1069	24.6361	24.1963	24.1	24.2518	25.0961	23.0879	24.164	24.0315	3	3	3	18.6	18.6	18.6	23.207	0	28.056
	-0.0838318	0.275618		0.44969	1.53225		-0.533522	2.6111	sp|P49736|MCM2_HUMAN	sp|P49736|MCM2_HUMAN	P49736	P49736	MCM2	26.7053	27.2406	26.8811	27.1144	26.9209	27.3851	27.2812	27.7015	26.9232	26.9964	27.0366	27.5688	22	22	22	27.8	27.8	27.8	101.89	0	223.35
	1.01804	2.54622		0.443538	1.0815		0.574502	2.90772	sp|P07355|ANXA2_HUMAN;sp|P07355-2|ANXA2_HUMAN;sp|A6NMY6|AXA2L_HUMAN	sp|P07355|ANXA2_HUMAN;sp|P07355-2|ANXA2_HUMAN;sp|A6NMY6|AXA2L_HUMAN	P07355	P07355	ANXA2	30.8513	31.5851	31.7713	31.3372	31.9005	31.2849	31.0753	31.3072	32.0813	30.3966	31.9794	31.2573	25	25	25	74	74	74	38.604	0	323.31
	0.0309553	0.0339759		0.430085	0.622011		-0.39913	1.12028	sp|P49411|EFTU_HUMAN	sp|P49411|EFTU_HUMAN	P49411	P49411	EFTU	25.7099	26.6866	25.5775	26.5568	25.8209	26.2589	25.961	25.9942	26.0223	25.1414	26.0721	26.1497	8	8	8	23	23	23	49.541	0	74.688
	0.84501	4.65515		0.425678	2.84272		0.419332	3.56398	sp|Q15369-2|ELOC_HUMAN;sp|Q15369|ELOC_HUMAN	sp|Q15369-2|ELOC_HUMAN;sp|Q15369|ELOC_HUMAN	Q15369-2	Q15369	ELOC	26.0754	26.5374	26.9114	26.1307	26.8912	26.3304	25.9982	26.4669	26.759	25.8411	26.8638	26.4134	5	5	5	61.5	61.5	61.5	10.832	0	36.145
	0.0598359	0.140636		0.420338	0.692118		-0.360502	0.542771	sp|P23396|RS3_HUMAN;sp|P23396-2|RS3_HUMAN	sp|P23396|RS3_HUMAN;sp|P23396-2|RS3_HUMAN	P23396	P23396	RS3	29.24	30.2333	29.1544	29.6973	29.5845	30.4301	29.4564	29.1841	29.7533	29.501	29.6419	29.7286	17	17	17	68.3	68.3	68.3	26.688	0	154.5
	0.433997	2.25733		0.398603	1.25955		0.0353937	0.0693338	sp|O43813|LANC1_HUMAN	sp|O43813|LANC1_HUMAN	O43813	O43813	LANC1	24.9436	25.5745	25.0423	24.9126	25.3595	25.3577	24.7095	24.8178	25.3245	24.8779	25.4532	25.288	7	7	7	25.1	25.1	25.1	45.283	0	62.444
	0.222969	0.472714		0.377101	1.28956		-0.154132	0.332967	sp|Q14683|SMC1A_HUMAN	sp|Q14683|SMC1A_HUMAN	Q14683	Q14683	SMC1A	24.0451	24.6392	24.6919	24.1119	24.2019	24.5101	24.6004	24.8765	24.8333	24.2169	24.139	24.4568	7	7	7	5.4	5.4	5.4	143.23	0	48.183
	0.361017	0.943438		0.374043	0.930694		-0.0130262	0.0552015	sp|P60842|IF4A1_HUMAN;sp|P60842-2|IF4A1_HUMAN;sp|Q14240|IF4A2_HUMAN;sp|Q14240-2|IF4A2_HUMAN	sp|P60842|IF4A1_HUMAN;sp|P60842-2|IF4A1_HUMAN	P60842	P60842	IF4A1	26.1064	26.8229	26.5797	26.7099	26.5482	26.6255	26.3723	26.5727	26.7275	25.8126	26.5898	26.4763	8	8	8	27.8	27.8	27.8	46.153	0	111.36
	-0.299027	1.03164		0.339524	1.56104		-0.638551	2.11331	sp|P55072|TERA_HUMAN	sp|P55072|TERA_HUMAN	P55072	P55072	TERA	29.1933	29.436	29.361	29.4857	28.7221	29.5629	29.1937	29.8748	28.9455	29.3417	28.9897	29.6989	27	27	27	42.2	42.2	42.2	89.321	0	323.31
	-0.131109	0.134271		0.338292	0.519082		-0.469401	0.661225	sp|P28070|PSB4_HUMAN	sp|P28070|PSB4_HUMAN	P28070	P28070	PSB4	24.4704	25.0307	24.3369	25.2595	24.9679	25.786	25.4712	25.3504	25.0747	25.4302	25.7274	25.8174	5	5	5	26.1	26.1	26.1	29.204	0	36.484
	0.661069	1.19797		0.332803	0.579075		0.328266	0.973168	sp|P25205|MCM3_HUMAN;sp|P25205-2|MCM3_HUMAN	sp|P25205|MCM3_HUMAN;sp|P25205-2|MCM3_HUMAN	P25205	P25205	MCM3	26.0522	26.7474	26.4984	26.7878	27.0827	26.6814	26.4248	26.4031	27.1228	25.6097	26.8148	26.3738	14	14	14	20.7	20.7	20.7	90.98	0	111.91
	0.724422	1.36773		0.328883	0.601793		0.395539	1.2997	sp|P22314-2|UBA1_HUMAN;sp|P22314|UBA1_HUMAN	sp|P22314-2|UBA1_HUMAN;sp|P22314|UBA1_HUMAN	P22314-2	P22314	UBA1	24.2049	24.8813	25.0523	24.9979	25.3897	24.9048	24.6286	24.6334	25.3624	23.8721	24.7968	24.5995	6	6	6	8.3	8.3	8.3	113.8	0	58.251
	-0.386888	0.920677		0.312473	0.828655		-0.699361	1.85186	sp|O60264|SMCA5_HUMAN;sp|P28370-2|SMCA1_HUMAN;sp|P28370|SMCA1_HUMAN	sp|O60264|SMCA5_HUMAN;sp|P28370-2|SMCA1_HUMAN;sp|P28370|SMCA1_HUMAN	O60264	O60264	SMCA5	22.4427	23.1667	22.4117	22.8649	22.0676	22.8008	23.0425	23.3546	22.5055	23.0328	22.8505	23.3106	2	2	2	1.7	1.7	1.7	121.9	0	13.588
	0.839951	2.23684		0.309155	0.740775		0.530795	3.55863	sp|P11413|G6PD_HUMAN;sp|P11413-3|G6PD_HUMAN;sp|P11413-2|G6PD_HUMAN	sp|P11413|G6PD_HUMAN;sp|P11413-3|G6PD_HUMAN;sp|P11413-2|G6PD_HUMAN	P11413	P11413	G6PD	26.2747	26.76	27.016	26.4562	27.2131	26.5658	26.6608	26.5083	27.1192	25.7436	27.1469	26.5378	14	14	14	37.7	37.7	37.7	59.256	0	118.26
	0.737644	2.03007		0.301849	0.762282		0.435795	1.97889	sp|Q13057|COASY_HUMAN;sp|Q13057-2|COASY_HUMAN	sp|Q13057|COASY_HUMAN;sp|Q13057-2|COASY_HUMAN	Q13057	Q13057	COASY	24.7235	25.5032	25.8376	25.5178	25.6469	25.3965	25.1537	25.1235	26.0234	24.8541	25.6918	25.4333	8	8	8	23	23	23	62.328	0	88.25
	0.215888	0.831242		0.291756	1.12654		-0.0758686	0.500818	sp|Q92499|DDX1_HUMAN;sp|Q92499-3|DDX1_HUMAN;sp|Q92499-2|DDX1_HUMAN	sp|Q92499|DDX1_HUMAN;sp|Q92499-3|DDX1_HUMAN;sp|Q92499-2|DDX1_HUMAN	Q92499	Q92499	DDX1	24.8504	25.1916	25.1057	25.124	25.1952	25.1809	25.0211	25.0379	25.1204	24.5599	24.9977	25.312	7	7	7	13.9	13.9	13.9	82.431	0	55.992
	0.731316	2.32093		0.291574	0.809516		0.439742	1.49614	sp|Q8TDX7|NEK7_HUMAN;sp|Q9HC98|NEK6_HUMAN;sp|Q9HC98-3|NEK6_HUMAN;sp|Q9HC98-4|NEK6_HUMAN;sp|Q9HC98-2|NEK6_HUMAN	sp|Q8TDX7|NEK7_HUMAN	Q8TDX7	Q8TDX7	NEK7	23.4896	23.9772	24.4441	23.7131	24.3071	23.8103	23.8639	24.3461	24.7885	24.1224	24.5746	24.2218	5	5	5	21.2	21.2	21.2	34.551	0	30.293
	0.527977	1.07582		0.287139	0.458866		0.240838	1.02404	sp|P24941|CDK2_HUMAN;sp|P24941-2|CDK2_HUMAN;sp|Q00526|CDK3_HUMAN;sp|P06493|CDK1_HUMAN;sp|P06493-2|CDK1_HUMAN	sp|P24941|CDK2_HUMAN;sp|P24941-2|CDK2_HUMAN	P24941	P24941	CDK2	26.9012	27.1566	27.1107	26.9547	27.0736	26.7909	26.4628	26.5743	27.0507	25.8541	27.0497	26.7995	10	10	9	39.6	39.6	36.9	33.929	0	73.021
	1.03702	3.02548		0.276938	0.822704		0.760077	3.14057	sp|P60891|PRPS1_HUMAN;sp|P60891-2|PRPS1_HUMAN;sp|P21108|PRPS3_HUMAN	sp|P60891|PRPS1_HUMAN;sp|P60891-2|PRPS1_HUMAN	P60891	P60891	PRPS1	26.8368	27.5029	27.7983	27.2945	27.9824	27.2198	27.1753	27.1351	28.1954	26.658	28.1365	27.2145	11	11	5	48.1	48.1	20.1	34.834	0	117.63
	0.427121	1.76366		0.272059	0.678296		0.155062	0.422068	sp|P12956|XRCC6_HUMAN;sp|P12956-2|XRCC6_HUMAN	sp|P12956|XRCC6_HUMAN;sp|P12956-2|XRCC6_HUMAN	P12956	P12956	XRCC6	24.7128	25.2824	25.2057	25.1816	25.4683	24.7462	24.7393	25.3986	25.4014	25.0773	25.3441	25.372	7	7	7	15.9	15.9	15.9	69.842	0	55.891
	0.55458	2.33834		0.257882	0.60519		0.296698	0.909432	sp|P22102|PUR2_HUMAN;sp|P22102-2|PUR2_HUMAN	sp|P22102|PUR2_HUMAN;sp|P22102-2|PUR2_HUMAN	P22102	P22102	PUR2	28.5001	28.8939	28.9192	28.5259	28.7747	28.58	28.1292	28.1221	28.8237	28.0654	28.9212	28.6562	19	19	19	26	26	26	107.77	0	176.73
	0.611915	2.39395		0.239383	1.21041		0.372532	1.52876	sp|P51114-2|FXR1_HUMAN;sp|P51114|FXR1_HUMAN;sp|P51114-3|FXR1_HUMAN;sp|P51116|FXR2_HUMAN	sp|P51114-2|FXR1_HUMAN;sp|P51114|FXR1_HUMAN;sp|P51114-3|FXR1_HUMAN	P51114-2	P51114	FXR1	24.1963	24.3699	24.9536	23.8186	24.471	24.0551	24.0439	24.285	24.5975	24.015	24.4994	24.3214	5	5	5	11.1	11.1	11.1	60.791	0	35.184
	0.3746	0.369407		0.233454	0.244711		0.141146	0.223649	sp|Q96DG6|CMBL_HUMAN	sp|Q96DG6|CMBL_HUMAN	Q96DG6	Q96DG6	CMBL	26.0849	26.4103	25.7309	26.7286	26.7827	26.2879	26.3295	25.968	26.5253	24.9822	26.5846	26.3927	7	7	7	42.9	42.9	42.9	28.048	0	81.928
+	5.1831	3.42775		0.214158	0.0857353	+	4.96895	3.96199	sp|Q09028-3|RBBP4_HUMAN;sp|Q09028-2|RBBP4_HUMAN;sp|Q09028|RBBP4_HUMAN;sp|Q09028-4|RBBP4_HUMAN	sp|Q09028-3|RBBP4_HUMAN;sp|Q09028-2|RBBP4_HUMAN;sp|Q09028|RBBP4_HUMAN;sp|Q09028-4|RBBP4_HUMAN	Q09028-3	Q09028	RBBP4	30.153	27.1986	33.6623	26.6525	33.2813	29.3827	28.0635	27.9605	33.4964	28.246	33.4076	29.4298	23	15	15	80.5	72	72	46.158	0	323.31
	1.18277	3.23618		0.207966	0.667032		0.974807	3.16787	sp|P60903|S10AA_HUMAN	sp|P60903|S10AA_HUMAN	P60903	P60903	S10AA	26.0473	26.6988	27.6895	26.5385	27.2234	26.404	26.1864	26.6579	27.7605	26.5423	27.3722	26.3857	3	3	3	45.4	45.4	45.4	11.203	0	30.902
	0.311014	0.940184		0.2072	0.605094		0.103814	0.232651	sp|Q9Y3I0|RTCB_HUMAN	sp|Q9Y3I0|RTCB_HUMAN	Q9Y3I0	Q9Y3I0	RTCB	25.7338	26.0837	25.7667	25.895	26.1927	25.6521	25.4968	26.0385	25.687	25.4416	26.1648	25.6217	6	6	6	15.2	15.2	15.2	55.21	0	48.965
	0.0972891	0.110481		0.186284	0.242013		-0.088995	0.1515	sp|P22087|FBRL_HUMAN;sp|A6NHQ2|FBLL1_HUMAN	sp|P22087|FBRL_HUMAN	P22087	P22087	FBRL	23.5683	24.431	23.9643	23.9169	23.7823	23.8207	24.8569	24.4167	24.5148	23.9076	24.3774	24.3263	3	3	3	19.6	19.6	19.6	33.784	0	32.331
	1.00956	1.52623		0.182098	0.204048		0.827464	4.17149	sp|P62979|RS27A_HUMAN;sp|P62987|RL40_HUMAN;sp|P0CG47|UBB_HUMAN;sp|P0CG48|UBC_HUMAN	sp|P62979|RS27A_HUMAN;sp|P62987|RL40_HUMAN;sp|P0CG47|UBB_HUMAN;sp|P0CG48|UBC_HUMAN	P62979	P62979	RS27A	25.8001	26.3458	27.1954	27.3069	27.4661	26.5577	25.9944	26.5153	27.2654	25.9591	27.172	26.3701	6	6	6	43.6	43.6	43.6	17.965	0	75.775
	-0.942291	1.50827		0.176872	0.20718		-1.11916	2.42365	sp|Q96I24|FUBP3_HUMAN;sp|Q96I24-2|FUBP3_HUMAN	sp|Q96I24|FUBP3_HUMAN	Q96I24	Q96I24	FUBP3	31.4107	32.507	30.956	32.0374	30.9038	31.8063	32.3114	32.5816	31.2965	32.8016	31.6356	32.3737	25	25	23	57.7	57.7	54.5	61.64	0	323.31
	0.651554	1.91475		0.168129	0.365339		0.483424	1.89938	sp|P62993|GRB2_HUMAN;sp|P62993-2|GRB2_HUMAN	sp|P62993|GRB2_HUMAN;sp|P62993-2|GRB2_HUMAN	P62993	P62993	GRB2	26.2148	26.6439	26.9788	26.6999	27.0404	26.597	26.4172	26.5258	27.1017	25.9162	26.7335	26.154	6	6	6	25.3	25.3	25.3	25.206	0	41.469
	0.769908	2.52254		0.150127	0.429655		0.619781	1.89569	sp|P33992|MCM5_HUMAN	sp|P33992|MCM5_HUMAN	P33992	P33992	MCM5	24.4828	24.6777	24.9918	24.7304	25.3424	24.3884	24.5034	24.5447	25.1381	24.257	25.581	24.9632	7	7	7	12.5	12.5	12.5	82.285	0	48.747
	0.0207076	0.0533744		0.144222	0.456993		-0.123515	0.296668	sp|Q9Y224|RTRAF_HUMAN	sp|Q9Y224|RTRAF_HUMAN	Q9Y224	Q9Y224	RTRAF	25.1309	25.6941	25.5882	25.4111	25.0456	25.3969	25.1773	25.0972	25.1344	25.1543	25.1883	25.2624	5	5	5	25.8	25.8	25.8	28.068	0	66.44
	-0.237882	0.317502		0.13373	0.223557		-0.371613	0.589792	sp|O75533|SF3B1_HUMAN	sp|O75533|SF3B1_HUMAN	O75533	O75533	SF3B1	25.5325	25.8699	26.3967	26.2439	25.4208	26.3925	26.2491	26.0928	26.1814	26.3358	25.4108	26.5409	9	9	9	9	9	9	145.83	0	77.159
	0.677881	1.0549		0.116529	0.139228		0.561351	1.79181	sp|P48729-3|KC1A_HUMAN;sp|P48729|KC1A_HUMAN;sp|Q8N752|KC1AL_HUMAN;sp|P48729-2|KC1A_HUMAN	sp|P48729-3|KC1A_HUMAN;sp|P48729|KC1A_HUMAN;sp|Q8N752|KC1AL_HUMAN;sp|P48729-2|KC1A_HUMAN	P48729-3	P48729	KC1A	23.3506	23.8733	24.3129	24.1667	24.8119	24.1186	24.4672	24.0175	24.613	23.2388	24.197	23.6799	4	4	4	13.5	13.5	13.5	37.567	0	27.948
	-3.70898	5.52046		0.113876	0.790661	+	-3.82286	5.62659	sp|Q07020-2|RL18_HUMAN;sp|Q07020|RL18_HUMAN	sp|Q07020-2|RL18_HUMAN;sp|Q07020|RL18_HUMAN	Q07020-2	Q07020	RL18	25.1278	25.3278	20.9122	25.1134	21.9003	25.2745	25.3477	25.45	21.4674	25.2569	21.7299	25.2489	3	3	3	23.3	23.3	23.3	18.091	0	31.041
	-0.196239	0.976825		0.113795	0.294602		-0.310035	0.888303	sp|O60832|DKC1_HUMAN;sp|O60832-2|DKC1_HUMAN	sp|O60832|DKC1_HUMAN;sp|O60832-2|DKC1_HUMAN	O60832	O60832	DKC1	25.215	25.5534	25.13	25.3105	24.9863	25.36	25.2837	25.7675	25.0033	25.4651	25.3697	25.0486	3	3	3	6.6	6.6	6.6	57.673	0	19.892
	0.562871	1.3133		0.100496	0.155721		0.462375	1.29816	sp|P37108|SRP14_HUMAN	sp|P37108|SRP14_HUMAN	P37108	P37108	SRP14	27.5659	28.1127	28.4888	27.9357	27.9994	27.6969	27.8258	27.5519	28.1443	27.0527	27.9992	27.4207	5	5	5	36.8	36.8	36.8	14.57	0	67.884
	-0.572052	2.27649		0.0988574	0.300467		-0.670909	2.68108	sp|Q15233|NONO_HUMAN;sp|Q15233-2|NONO_HUMAN;sp|Q8WXF1-2|PSPC1_HUMAN;sp|Q8WXF1|PSPC1_HUMAN	sp|Q15233|NONO_HUMAN;sp|Q15233-2|NONO_HUMAN	Q15233	Q15233	NONO	29.6416	29.7918	29.356	29.8894	29.0892	29.9238	30.0828	30.1461	29.4392	30.0469	29.4882	30.1945	18	18	18	46.5	46.5	46.5	54.231	0	323.31
	-0.283329	0.716663		0.096694	0.156102		-0.380023	1.03003	sp|P10809|CH60_HUMAN;sp|P10809-2|CH60_HUMAN	sp|P10809|CH60_HUMAN	P10809	P10809	CH60	27.5443	28.2538	27.8935	27.8794	27.5669	27.6777	28.0919	28.413	27.4916	28.343	27.7733	27.9009	16	16	16	31.9	31.9	31.9	61.054	0	150.81
	-0.477571	0.799747		0.0936141	0.376192		-0.571185	1.01684	sp|O43734-5|CIKS_HUMAN;sp|O43734-2|CIKS_HUMAN;sp|O43734|CIKS_HUMAN;sp|O43734-4|CIKS_HUMAN;sp|O43734-3|CIKS_HUMAN	sp|O43734-5|CIKS_HUMAN;sp|O43734-2|CIKS_HUMAN;sp|O43734|CIKS_HUMAN	O43734-5	O43734	CIKS	23.4237	23.7729	23.8858	23.7642	23.0643	23.6307	23.7411	23.5517	23.0212	23.4707	22.5181	23.8188	3	3	3	8	8	8	63.456	0	23.461
	0.257738	1.22827		0.0926094	0.242819		0.165129	0.557593	sp|Q8WUM4|PDC6I_HUMAN;sp|Q8WUM4-2|PDC6I_HUMAN	sp|Q8WUM4|PDC6I_HUMAN;sp|Q8WUM4-2|PDC6I_HUMAN	Q8WUM4	Q8WUM4	PDC6I	23.7427	24.1933	24.0839	23.9673	23.8597	23.5877	23.8747	23.8517	24.0807	23.5395	24.1309	23.862	3	3	3	3.2	3.2	3.2	96.022	0	20.818
	-0.552961	2.28076		0.0786214	0.25631		-0.631583	2.69338	sp|Q9UMS4|PRP19_HUMAN	sp|Q9UMS4|PRP19_HUMAN	Q9UMS4	Q9UMS4	PRP19	27.7455	28.167	27.7017	28.0421	27.4358	27.9653	28.0887	28.2924	27.4347	28.1808	27.2731	27.9469	14	14	14	44.4	44.4	44.4	55.18	0	176.28
	0.470558	0.891399		0.0784483	0.107698		0.392109	1.22914	sp|Q2NL82|TSR1_HUMAN	sp|Q2NL82|TSR1_HUMAN	Q2NL82	Q2NL82	TSR1	24.4013	24.4682	24.8309	24.4286	24.7229	24.0579	24.2092	24.3058	24.4428	23.4065	24.3312	23.9276	5	5	5	7.2	7.2	7.2	91.809	0	36.617
	0.538073	1.71194		0.0655799	0.0844562		0.472493	0.910753	sp|P60866|RS20_HUMAN;sp|P60866-2|RS20_HUMAN	sp|P60866|RS20_HUMAN;sp|P60866-2|RS20_HUMAN	P60866	P60866	RS20	27.6426	28.1968	28.152	28.2184	28.29	28.1687	27.6306	27.1561	28.3267	27.7427	28.6178	27.975	4	4	4	28.6	28.6	28.6	13.373	0	69.002
	-0.907851	1.7376		0.0639906	0.0945803		-0.971841	2.75485	sp|P62854|RS26_HUMAN;sp|Q5JNZ5|RS26L_HUMAN	sp|P62854|RS26_HUMAN;sp|Q5JNZ5|RS26L_HUMAN	P62854	P62854	RS26	27.9687	28.1451	27.1908	28.2492	26.8452	27.8972	28.5242	28.3069	27.5681	27.4371	26.9436	28.0859	4	4	4	37.4	37.4	37.4	13.015	0	42.424
	0.0833135	0.205848		0.0639887	0.145876		0.0193248	0.0486328	sp|P33316-2|DUT_HUMAN;sp|P33316|DUT_HUMAN	sp|P33316-2|DUT_HUMAN;sp|P33316|DUT_HUMAN	P33316-2	P33316	DUT	25.005	25.3851	25.4404	25.6463	25.3224	25.5628	25.3426	25.5331	25.6667	25.341	25.2386	25.1099	2	2	2	14.6	14.6	14.6	17.748	0	21.068
	0.610991	1.50442		0.0510893	0.0775915		0.559901	2.28202	sp|P49458|SRP09_HUMAN;sp|P49458-2|SRP09_HUMAN	sp|P49458|SRP09_HUMAN;sp|P49458-2|SRP09_HUMAN	P49458	P49458	SRP09	27.0541	27.4932	27.9061	27.7663	27.9023	27.2982	27.7674	27.7628	28.1567	27.0372	28.1039	27.2751	4	4	4	43	43	43	10.112	0	39.012
+	2.06194	2.52696		0.0369692	0.0223526	+	2.02497	2.45619	sp|P0DP91|ERPG3_HUMAN;sp|Q03468|ERCC6_HUMAN;sp|Q8N328|PGBD3_HUMAN	sp|P0DP91|ERPG3_HUMAN;sp|Q03468|ERCC6_HUMAN	P0DP91	P0DP91	ERPG3	22.4211	21.3527	24.8522	21.684	24.0919	22.8146	22.3519	23.0846	24.7206	23.5854	24.6255	22.9384	4	4	4	4.4	4.4	4.4	119.49	0	30.124
	-0.100729	0.145072		0.0313168	0.0506907		-0.132045	0.263541	sp|O95456|PSMG1_HUMAN;sp|O95456-2|PSMG1_HUMAN	sp|O95456|PSMG1_HUMAN;sp|O95456-2|PSMG1_HUMAN	O95456	O95456	PSMG1	24.9413	25.2559	25.3281	25.4479	24.8874	24.9519	25.072	25.0988	24.9119	24.5135	24.4443	24.7933	4	4	4	15.3	15.3	15.3	32.854	0	33.43
	-0.107611	0.328688		0.0231328	0.0412159		-0.130744	0.35855	sp|P06748-2|NPM_HUMAN;sp|P06748|NPM_HUMAN;sp|P06748-3|NPM_HUMAN	sp|P06748-2|NPM_HUMAN;sp|P06748|NPM_HUMAN;sp|P06748-3|NPM_HUMAN	P06748-2	P06748	NPM	25.4638	25.8383	25.8195	26.02	25.5752	25.8067	25.9581	26.2651	25.798	25.9304	25.7491	25.5547	3	3	3	15.8	15.8	15.8	29.464	0	62.482
	0.338461	1.57498		0.0200486	0.036937		0.318412	1.06602	sp|O95372|LYPA2_HUMAN	sp|O95372|LYPA2_HUMAN	O95372	O95372	LYPA2	25.4566	25.7703	25.6824	25.534	25.6914	25.4798	25.4317	25.1049	25.7984	25.0387	25.6427	25.1862	5	5	5	33.8	33.8	33.8	24.737	0	56.873
	0.24602	0.713895		0.016469	0.0251502		0.229551	0.65876	sp|P84103-2|SRSF3_HUMAN;sp|P84103|SRSF3_HUMAN	sp|P84103-2|SRSF3_HUMAN;sp|P84103|SRSF3_HUMAN	P84103-2	P84103	SRSF3	24.8353	25.2044	24.9763	25.1965	25.2053	24.4804	24.9939	25.0502	25.0732	24.4476	25.2025	24.8042	3	3	3	32.3	32.3	32.3	14.203	0	29.253
	0.373683	0.367408		0.0144706	0.0118701		0.359212	0.651652	sp|P04080|CYTB_HUMAN	sp|P04080|CYTB_HUMAN	P04080	P04080	CYTB	24.1074	24.491	24.3462	25.6659	25.3553	24.9677	24.4014	24.2547	24.8363	24.006	25.1375	24.5252	3	3	3	49	49	49	11.139	0	27.462
	-0.368588	1.07215		0.0127811	0.0152932		-0.38137	0.722878	sp|Q14244-5|MAP7_HUMAN;sp|Q14244-3|MAP7_HUMAN;sp|Q14244-6|MAP7_HUMAN;sp|Q14244|MAP7_HUMAN;sp|Q14244-7|MAP7_HUMAN;sp|Q14244-2|MAP7_HUMAN;sp|Q14244-4|MAP7_HUMAN;sp|Q3KQU3-3|MA7D1_HUMAN;sp|Q3KQU3-2|MA7D1_HUMAN;sp|Q3KQU3-4|MA7D1_HUMAN;sp|Q3KQU3|MA7D1_HUMAN	sp|Q14244-5|MAP7_HUMAN;sp|Q14244-3|MAP7_HUMAN;sp|Q14244-6|MAP7_HUMAN;sp|Q14244|MAP7_HUMAN;sp|Q14244-7|MAP7_HUMAN;sp|Q14244-2|MAP7_HUMAN;sp|Q14244-4|MAP7_HUMAN	Q14244-5	Q14244	MAP7	24.3582	24.9246	24.2777	24.1596	24.2203	23.8172	24.8586	24.6648	23.8466	24.5912	24.1486	24.6121	4	4	4	6	6	6	66.937	0	25.058
	0.470556	1.00737		0.0121512	0.0233767		0.458405	1.38175	sp|Q8NC51-3|PAIRB_HUMAN;sp|Q8NC51|PAIRB_HUMAN;sp|Q8NC51-4|PAIRB_HUMAN;sp|Q8NC51-2|PAIRB_HUMAN	sp|Q8NC51-3|PAIRB_HUMAN;sp|Q8NC51|PAIRB_HUMAN;sp|Q8NC51-4|PAIRB_HUMAN;sp|Q8NC51-2|PAIRB_HUMAN	Q8NC51-3	Q8NC51	PAIRB	25.9366	26.0807	25.9779	26.2719	26.5931	25.8904	26.0667	25.8548	26.7511	25.4697	26.3051	25.9677	6	6	6	17.3	17.3	17.3	43.135	0	117.88
	-0.348703	1.05324		0.00579977	0.0103812		-0.354503	0.94948	sp|Q9NY12-2|GAR1_HUMAN;sp|Q9NY12|GAR1_HUMAN	sp|Q9NY12-2|GAR1_HUMAN;sp|Q9NY12|GAR1_HUMAN	Q9NY12-2	Q9NY12	GAR1	24.2333	24.6358	24.4903	24.4771	24.2287	24.1433	24.7969	24.8345	24.1197	24.6219	23.8958	24.539	3	3	3	17.1	17.1	17.1	20.834	0	23.719
	-0.33565	0.813084		0.00508308	0.00766644		-0.340734	1.41056	sp|Q8WWM7-9|ATX2L_HUMAN;sp|Q8WWM7-6|ATX2L_HUMAN;sp|Q8WWM7-8|ATX2L_HUMAN;sp|Q8WWM7-5|ATX2L_HUMAN;sp|Q8WWM7-4|ATX2L_HUMAN;sp|Q8WWM7-2|ATX2L_HUMAN;sp|Q8WWM7|ATX2L_HUMAN;sp|Q8WWM7-3|ATX2L_HUMAN;sp|Q8WWM7-7|ATX2L_HUMAN	sp|Q8WWM7-9|ATX2L_HUMAN;sp|Q8WWM7-6|ATX2L_HUMAN;sp|Q8WWM7-8|ATX2L_HUMAN;sp|Q8WWM7-5|ATX2L_HUMAN;sp|Q8WWM7-4|ATX2L_HUMAN;sp|Q8WWM7-2|ATX2L_HUMAN;sp|Q8WWM7|ATX2L_HUMAN;sp|Q8WWM7-3|ATX2L_HUMAN	Q8WWM7-9	Q8WWM7	ATX2L	25.4933	25.7126	25.8039	26.0226	25.6428	26.148	26.4397	26.1822	25.6871	25.9908	25.4699	25.9239	7	7	7	10.3	10.3	10.3	112.09	0	66.202
	-0.661099	2.35221		0.00372934	0.00938191		-0.664828	2.36183	sp|P23246|SFPQ_HUMAN;sp|P23246-2|SFPQ_HUMAN	sp|P23246|SFPQ_HUMAN;sp|P23246-2|SFPQ_HUMAN	P23246	P23246	SFPQ	30.1396	30.2413	29.9241	30.5631	29.4437	30.2675	30.5086	30.622	29.6961	30.4314	29.9344	30.5268	17	17	17	28.9	28.9	28.9	76.149	0	323.31
	0.266021	1.02654		-0.00184536	0.00444219		0.267866	1.53207	sp|P31943|HNRH1_HUMAN;sp|P55795|HNRH2_HUMAN	sp|P31943|HNRH1_HUMAN	P31943	P31943	HNRH1	27.5222	27.8783	28.0554	28.0457	28.0617	27.5304	27.5701	27.6726	27.9399	27.6558	27.8008	27.705	7	7	6	21.8	21.8	18	49.229	0	88.96
	-0.221711	0.706633		-0.00505066	0.0111065		-0.21666	3.4034	sp|Q9NXV6|CARF_HUMAN	sp|Q9NXV6|CARF_HUMAN	Q9NXV6	Q9NXV6	CARF	25.7075	26.0182	25.8223	26.4385	25.9181	26.1051	26.1632	26.1245	25.8579	26.0498	25.8738	26.091	7	7	7	16.6	16.6	16.6	61.124	0	64.18
	0.24395	1.01127		-0.020246	0.0695477		0.264196	1.66731	sp|O00571|DDX3X_HUMAN;sp|O00571-2|DDX3X_HUMAN;sp|O15523-2|DDX3Y_HUMAN;sp|O15523|DDX3Y_HUMAN;sp|O15523-3|DDX3Y_HUMAN;sp|Q9NQI0-3|DDX4_HUMAN;sp|Q9NQI0-2|DDX4_HUMAN;sp|Q9NQI0-4|DDX4_HUMAN;sp|Q9NQI0|DDX4_HUMAN	sp|O00571|DDX3X_HUMAN;sp|O00571-2|DDX3X_HUMAN;sp|O15523-2|DDX3Y_HUMAN;sp|O15523|DDX3Y_HUMAN	O00571	O00571	DDX3X	28.0901	28.3782	28.5655	28.4436	28.61	28.2679	28.4581	28.341	28.4737	28.5195	28.8378	28.4432	19	19	18	34.6	34.6	32.9	73.243	0	217.53
	-0.615444	1.12525		-0.0218515	0.0337309		-0.593593	1.25254	sp|P31689-2|DNJA1_HUMAN;sp|P31689|DNJA1_HUMAN	sp|P31689-2|DNJA1_HUMAN;sp|P31689|DNJA1_HUMAN	P31689-2	P31689	DNJA1	25.1201	25.3847	24.9799	25.4919	24.4438	25.0039	24.9864	24.8363	24.3917	24.5937	23.9148	24.8796	3	3	3	13.6	13.6	13.6	37.044	0	19.819
	-0.0993357	0.282867		-0.0410924	0.167059		-0.0582433	0.163701	sp|P27708|PYR1_HUMAN	sp|P27708|PYR1_HUMAN	P27708	P27708	PYR1	26.4198	26.5892	26.7769	26.4609	26.3347	26.4012	26.5955	26.6382	26.202	26.7557	26.5208	26.4388	14	14	14	7.7	7.7	7.7	242.98	0	107.88
	0.42033	1.20513		-0.0733399	0.170802		0.49367	1.94482	sp|Q9BXS6-4|NUSAP_HUMAN;sp|Q9BXS6-6|NUSAP_HUMAN;sp|Q9BXS6-3|NUSAP_HUMAN;sp|Q9BXS6-5|NUSAP_HUMAN;sp|Q9BXS6-2|NUSAP_HUMAN;sp|Q9BXS6|NUSAP_HUMAN;sp|Q9BXS6-7|NUSAP_HUMAN	sp|Q9BXS6-4|NUSAP_HUMAN;sp|Q9BXS6-6|NUSAP_HUMAN;sp|Q9BXS6-3|NUSAP_HUMAN;sp|Q9BXS6-5|NUSAP_HUMAN;sp|Q9BXS6-2|NUSAP_HUMAN;sp|Q9BXS6|NUSAP_HUMAN;sp|Q9BXS6-7|NUSAP_HUMAN	Q9BXS6-4	Q9BXS6	NUSAP	22.9169	23.2222	23.5431	23.4527	23.9853	23.4499	23.5939	23.0668	23.8994	23.3621	23.5792	23.2935	3	3	3	8.5	8.5	8.5	47.569	0	33.871
	-0.54362	1.07416		-0.081429	0.119876		-0.462191	1.79463	sp|Q7Z5L9|I2BP2_HUMAN;sp|Q7Z5L9-2|I2BP2_HUMAN;sp|Q7Z5L9-3|I2BP2_HUMAN;sp|Q8IU81|I2BP1_HUMAN	sp|Q7Z5L9|I2BP2_HUMAN;sp|Q7Z5L9-2|I2BP2_HUMAN	Q7Z5L9	Q7Z5L9	I2BP2	27.2172	27.7206	27.5317	27.5789	27.017	27.4457	27.9016	27.8519	27.1428	28.3401	27.1718	27.6939	15	15	12	40.4	40.4	34.8	61.024	0	323.31
	0.360764	1.70882		-0.0837789	0.304044		0.444542	4.09811	sp|Q9Y3F4|STRAP_HUMAN;sp|Q9Y3F4-2|STRAP_HUMAN	sp|Q9Y3F4|STRAP_HUMAN;sp|Q9Y3F4-2|STRAP_HUMAN	Q9Y3F4	Q9Y3F4	STRAP	26.9873	27.1881	27.6931	27.3627	27.5862	27.1257	27.3094	27.2211	27.7141	27.5092	27.6182	27.2985	14	14	14	45.4	45.4	45.4	38.438	0	118.98
	-0.555158	1.05431		-0.0989809	0.190101		-0.456177	1.03682	sp|P46783|RS10_HUMAN;sp|Q9NQ39|RS10L_HUMAN	sp|P46783|RS10_HUMAN;sp|Q9NQ39|RS10L_HUMAN	P46783	P46783	RS10	26.9859	27.4109	26.4996	27.6492	26.363	27.3919	27.6393	27.0251	27.0436	27.0628	27.2103	27.1134	6	6	6	41.8	41.8	41.8	18.898	0	84.375
	-0.154471	0.502269		-0.105421	0.502909		-0.0490508	0.130843	sp|Q96J01-2|THOC3_HUMAN;sp|Q96J01|THOC3_HUMAN	sp|Q96J01-2|THOC3_HUMAN;sp|Q96J01|THOC3_HUMAN	Q96J01-2	Q96J01	THOC3	25.6144	25.8176	25.8986	25.6335	25.6284	25.5273	25.9029	25.5299	25.3272	25.7778	25.4564	25.632	4	4	4	9.5	9.5	9.5	36.031	0	30.077
	0.225189	0.294049		-0.110411	0.10744		0.3356	0.389981	sp|P80297|MT1X_HUMAN;sp|P13640-2|MT1G_HUMAN;sp|P02795|MT2_HUMAN;sp|P13640|MT1G_HUMAN;sp|P80294|MT1H_HUMAN;sp|P04731|MT1A_HUMAN	sp|P80297|MT1X_HUMAN;sp|P13640-2|MT1G_HUMAN;sp|P02795|MT2_HUMAN;sp|P13640|MT1G_HUMAN;sp|P80294|MT1H_HUMAN;sp|P04731|MT1A_HUMAN	P80297	P80297	MT1X	27.4375	27.4496	27.1547	26.7268	26.3915	26.1985	26.7416	26.219	27.1696	26.3396	27.4305	26.9366	2	2	1	32.8	32.8	13.1	6.0683	0	57.038
	0.167413	0.371311		-0.124327	0.238045		0.29174	0.671664	sp|O75340-2|PDCD6_HUMAN;sp|O75340|PDCD6_HUMAN	sp|O75340-2|PDCD6_HUMAN;sp|O75340|PDCD6_HUMAN	O75340-2	O75340	PDCD6	24.5594	24.8096	25.0515	24.8384	24.4204	24.3281	24.3778	24.2561	24.5698	24.1795	24.583	24.0641	2	2	2	11.1	11.1	11.1	21.664	0	16.105
	0.662102	4.20158		-0.124385	1.23802		0.786487	4.63179	sp|Q93009-3|UBP7_HUMAN;sp|Q93009|UBP7_HUMAN	sp|Q93009-3|UBP7_HUMAN;sp|Q93009|UBP7_HUMAN	Q93009-3	Q93009	UBP7	26.0205	25.8398	26.5098	26.0477	26.5856	25.9523	25.8923	25.7786	26.7698	25.9215	26.6652	25.8137	14	14	14	17.3	17.3	17.3	126.27	0	128.22
	-0.299373	0.589096		-0.130729	0.244988		-0.168644	0.227199	sp|P30101|PDIA3_HUMAN	sp|P30101|PDIA3_HUMAN	P30101	P30101	PDIA3	26.7971	27.0528	26.1285	27.129	27.003	26.5933	26.9971	27.1819	26.3581	26.757	26.9931	26.3293	12	12	12	34.1	34.1	34.1	56.782	0	132.29
	-0.631049	1.65834		-0.142928	0.294895		-0.488121	2.83625	sp|P31327|CPSM_HUMAN;sp|P31327-3|CPSM_HUMAN;sp|P31327-2|CPSM_HUMAN	sp|P31327|CPSM_HUMAN;sp|P31327-3|CPSM_HUMAN;sp|P31327-2|CPSM_HUMAN	P31327	P31327	CPSM	25.0004	25.3641	24.8493	25.6443	24.877	25.2898	25.7222	25.4863	25.1324	25.8871	24.8711	25.5421	8	8	8	6.1	6.1	6.1	164.94	0	62.373
	-0.598308	1.70413		-0.14508	0.328214		-0.453228	1.48593	sp|Q8WWI1-3|LMO7_HUMAN;sp|Q8WWI1|LMO7_HUMAN;sp|Q8WWI1-5|LMO7_HUMAN;sp|Q8WWI1-4|LMO7_HUMAN;sp|Q8WWI1-2|LMO7_HUMAN	sp|Q8WWI1-3|LMO7_HUMAN;sp|Q8WWI1|LMO7_HUMAN;sp|Q8WWI1-5|LMO7_HUMAN;sp|Q8WWI1-4|LMO7_HUMAN;sp|Q8WWI1-2|LMO7_HUMAN	Q8WWI1-3	Q8WWI1	LMO7	26.5123	26.7743	26.6012	26.9532	26.0276	26.9486	27.0188	26.4596	26.3329	27.2202	26.3496	26.9417	11	11	11	12.5	12.5	12.5	153.67	0	105.06
	0.642465	2.11266		-0.147882	1.02557		0.790347	2.56681	sp|P46781|RS9_HUMAN	sp|P46781|RS9_HUMAN	P46781	P46781	RS9	28.4214	28.297	29.4423	28.5288	29.1048	28.346	28.4872	28.3636	29.3772	28.6847	28.7677	28.524	8	8	8	33	33	33	22.591	0	53.377
	-0.365005	1.14593		-0.148621	0.602785		-0.216384	0.82107	sp|P26641|EF1G_HUMAN;sp|P26641-2|EF1G_HUMAN	sp|P26641|EF1G_HUMAN;sp|P26641-2|EF1G_HUMAN	P26641	P26641	EF1G	26.8399	27.0468	27.1352	27.2316	26.7432	27.0396	27.1835	27.04	26.5348	27.3529	26.7347	26.887	7	7	7	19.2	19.2	19.2	50.118	0	62.101
	-1.86687	3.66053		-0.190504	0.533127	+	-1.67637	3.88369	sp|P62847-2|RS24_HUMAN;sp|P62847-3|RS24_HUMAN;sp|P62847|RS24_HUMAN;sp|P62847-4|RS24_HUMAN	sp|P62847-2|RS24_HUMAN;sp|P62847-3|RS24_HUMAN;sp|P62847|RS24_HUMAN;sp|P62847-4|RS24_HUMAN	P62847-2	P62847	RS24	25.5873	25.9697	23.7974	26.2675	23.9084	25.6514	26.1814	25.7943	24.595	26.0066	24.2745	25.8654	4	4	4	34.6	34.6	34.6	15.069	0	34.579
	-0.26372	0.599994		-0.202162	0.440617		-0.0615582	0.290224	sp|P62140|PP1B_HUMAN;sp|P36873|PP1G_HUMAN;sp|P62136|PP1A_HUMAN;sp|P36873-2|PP1G_HUMAN;sp|P62136-2|PP1A_HUMAN;sp|P62136-3|PP1A_HUMAN	sp|P62140|PP1B_HUMAN;sp|P36873|PP1G_HUMAN;sp|P62136|PP1A_HUMAN;sp|P36873-2|PP1G_HUMAN;sp|P62136-2|PP1A_HUMAN;sp|P62136-3|PP1A_HUMAN	P62140	P62140	PP1B	24.9477	24.9044	24.9823	25.3506	24.7136	24.9179	25.6171	25.1365	25.0079	24.7427	24.8994	24.8907	7	7	7	29.7	29.7	29.7	37.186	0	66.255
	0.601115	2.28159		-0.23239	0.706106		0.833505	3.13908	sp|P30153|2AAA_HUMAN;sp|P30154-5|2AAB_HUMAN;sp|P30154-4|2AAB_HUMAN;sp|P30154|2AAB_HUMAN;sp|P30154-2|2AAB_HUMAN	sp|P30153|2AAA_HUMAN	P30153	P30153	2AAA	25.9009	25.7285	26.4772	26.4237	26.8385	26.1653	25.9452	25.694	26.7264	26.0726	26.7048	25.8249	7	7	7	18.8	18.8	18.8	65.308	0	72.879
	0.712276	3.37303		-0.234756	0.798657		0.947032	2.77341	sp|P63151|2ABA_HUMAN;sp|P63151-2|2ABA_HUMAN;sp|Q66LE6|2ABD_HUMAN;sp|Q00005-6|2ABB_HUMAN;sp|Q00005|2ABB_HUMAN;sp|Q00005-2|2ABB_HUMAN;sp|Q00005-3|2ABB_HUMAN;sp|Q00005-4|2ABB_HUMAN;sp|Q00005-5|2ABB_HUMAN;sp|Q00005-7|2ABB_HUMAN	sp|P63151|2ABA_HUMAN;sp|P63151-2|2ABA_HUMAN	P63151	P63151	2ABA	25.4936	25.6129	26.2602	25.5769	26.0589	24.9377	25.5616	25.4485	26.5352	25.5733	26.2004	25.2673	7	7	7	23	23	23	51.691	0	75.623
	-1.24376	3.84744		-0.246846	0.793838		-0.996914	2.59717	sp|Q14697|GANAB_HUMAN;sp|Q14697-2|GANAB_HUMAN	sp|Q14697|GANAB_HUMAN;sp|Q14697-2|GANAB_HUMAN	Q14697	Q14697	GANAB	25.5029	25.305	24.5523	25.6661	24.0541	24.9354	25.5935	25.651	24.5382	25.4438	24.0867	25.3275	7	7	7	10.1	10.1	10.1	106.87	0	65.319
	-0.606206	2.35328		-0.250295	1.03939		-0.355912	2.63846	sp|Q9H0D6-2|XRN2_HUMAN;sp|Q9H0D6|XRN2_HUMAN	sp|Q9H0D6-2|XRN2_HUMAN;sp|Q9H0D6|XRN2_HUMAN	Q9H0D6-2	Q9H0D6	XRN2	25.9073	25.7816	25.5575	26.0977	25.2636	25.6564	26.2587	25.7799	25.3963	25.6979	25.3194	25.7425	8	8	8	12.7	12.7	12.7	99.96	0	61.403
	-0.421892	1.11674		-0.255295	0.548365		-0.166597	0.452726	sp|P56270-4|MAZ_HUMAN;sp|P56270-3|MAZ_HUMAN;sp|P56270|MAZ_HUMAN;sp|P56270-2|MAZ_HUMAN	sp|P56270-4|MAZ_HUMAN;sp|P56270-3|MAZ_HUMAN;sp|P56270|MAZ_HUMAN;sp|P56270-2|MAZ_HUMAN	P56270-4	P56270	MAZ	23.4761	23.3112	22.8622	23.8564	23.1802	23.5246	23.7043	22.8982	23.3266	23.0706	23.0507	23.3522	3	3	3	20.3	20.3	20.3	17.763	0	23.078
	0.0544	0.06594		-0.259744	0.303917		0.314144	0.662862	sp|P62861|RS30_HUMAN	sp|P62861|RS30_HUMAN	P62861	P62861	RS30	27.5308	27.3624	27.0653	27.3122	27.1324	26.8727	27.1613	26.3338	27.2904	26.2331	26.9669	26.6294	2	2	2	28.8	28.8	28.8	6.6478	0	14.25
+	3.4117	3.59278		-0.266128	0.161511	+	3.67782	3.66445	sp|P04062-4|GLCM_HUMAN;sp|P04062-2|GLCM_HUMAN;sp|P04062|GLCM_HUMAN;sp|P04062-5|GLCM_HUMAN;sp|P04062-3|GLCM_HUMAN	sp|P04062-4|GLCM_HUMAN;sp|P04062-2|GLCM_HUMAN;sp|P04062|GLCM_HUMAN;sp|P04062-5|GLCM_HUMAN	P04062-4	P04062	GLCM	21.4394	21.9853	25.9979	22.8098	25.8889	21.2365	22.2354	23.4461	25.7066	23.5056	26.0435	22.2579	7	7	7	23.6	23.6	23.6	50.316	0	55.761
	-0.187585	0.343283		-0.267387	0.846144		0.0798016	0.108328	sp|Q12906|ILF3_HUMAN;sp|Q12906-7|ILF3_HUMAN;sp|Q12906-5|ILF3_HUMAN;sp|Q12906-4|ILF3_HUMAN;sp|Q12906-2|ILF3_HUMAN;sp|Q12906-6|ILF3_HUMAN;sp|Q12906-3|ILF3_HUMAN;sp|Q96SI9-2|STRBP_HUMAN;sp|Q96SI9|STRBP_HUMAN	sp|Q12906|ILF3_HUMAN;sp|Q12906-7|ILF3_HUMAN;sp|Q12906-5|ILF3_HUMAN;sp|Q12906-4|ILF3_HUMAN;sp|Q12906-2|ILF3_HUMAN;sp|Q12906-6|ILF3_HUMAN;sp|Q12906-3|ILF3_HUMAN	Q12906	Q12906	ILF3	26.2231	25.6967	26.6921	26.4538	26.1182	26.2946	26.4491	26.1084	26.3573	26.4008	25.6089	26.3575	10	10	10	12.4	12.4	12.4	95.337	0	68.848
	-0.206176	1.03251		-0.275841	1.50992		0.069665	0.49599	sp|P17844|DDX5_HUMAN;sp|P17844-2|DDX5_HUMAN	sp|P17844|DDX5_HUMAN;sp|P17844-2|DDX5_HUMAN	P17844	P17844	DDX5	28.5165	28.5383	28.5454	28.8991	28.5392	28.5497	28.8731	28.3912	28.5028	28.851	28.7278	28.5572	18	17	11	33.4	31.6	20.8	69.147	0	152.26
	0.0212412	0.0343785		-0.282535	0.737619		0.303776	1.45853	sp|P51991-2|ROA3_HUMAN;sp|P51991|ROA3_HUMAN	sp|P51991-2|ROA3_HUMAN;sp|P51991|ROA3_HUMAN	P51991-2	P51991	ROA3	28.2005	28.0793	28.2689	28.434	28.1805	27.9859	28.8276	28.1503	28.6703	27.9604	28.3877	28.0768	11	11	11	37.9	37.9	37.9	37.029	0	123.91
	0.329874	0.765103		-0.303315	0.710647		0.633189	2.88751	sp|P63173|RL38_HUMAN	sp|P63173|RL38_HUMAN	P63173	P63173	RL38	29.793	29.4465	29.9443	30.1208	29.9762	29.4715	29.8455	29.2382	30.0362	29.1954	30.3174	29.5852	6	6	6	50	50	50	8.2178	0	62.913
	-0.28939	0.657593		-0.31209	1.1894		0.0227008	0.0345156	sp|Q9NR45|SIAS_HUMAN	sp|Q9NR45|SIAS_HUMAN	Q9NR45	Q9NR45	SIAS	24.6969	24.282	24.1434	24.8681	24.7364	24.4424	25.0162	24.8228	24.2581	24.6878	24.9735	24.4733	4	4	4	13.9	13.9	13.9	40.307	0	28.194
	-0.53824	0.646826		-0.348705	0.428534		-0.189535	0.259611	sp|P22626-2|ROA2_HUMAN;sp|P22626|ROA2_HUMAN	sp|P22626-2|ROA2_HUMAN;sp|P22626|ROA2_HUMAN	P22626-2	P22626	ROA2	26.3388	26.722	25.8988	27.7792	27.0596	27.125	27.2238	26.4157	26.572	26.6721	26.3304	26.3564	6	6	6	19.4	19.4	19.4	36.006	0	49.132
	-0.210871	0.79928		-0.356034	1.1982		0.145163	0.438792	sp|P14618|KPYM_HUMAN;sp|P14618-3|KPYM_HUMAN;sp|P14618-2|KPYM_HUMAN;sp|P30613-2|KPYR_HUMAN;sp|P30613|KPYR_HUMAN	sp|P14618|KPYM_HUMAN;sp|P14618-3|KPYM_HUMAN;sp|P14618-2|KPYM_HUMAN	P14618	P14618	KPYM	28.193	28.2676	27.9523	28.6567	28.1354	28.1127	28.3116	27.6974	28.1874	28.3237	28.3664	27.9831	21	21	21	55.7	55.7	55.7	57.936	0	246.54
	-0.906705	2.54222		-0.362122	1.17771		-0.544583	1.39276	sp|Q9BWE0|REPI1_HUMAN;sp|Q9BWE0-4|REPI1_HUMAN	sp|Q9BWE0|REPI1_HUMAN;sp|Q9BWE0-4|REPI1_HUMAN	Q9BWE0	Q9BWE0	REPI1	27.0561	27.1228	26.698	27.1369	26.2607	26.6628	27.4366	27.12	26.4919	27.3896	25.9418	26.6652	13	13	13	29.1	29.1	29.1	63.574	0	150.36
	-1.83704	4.53841		-0.394947	2.85806	+	-1.44209	3.97575	sp|Q9NR30-2|DDX21_HUMAN;sp|Q9NR30|DDX21_HUMAN;sp|Q9BQ39|DDX50_HUMAN	sp|Q9NR30-2|DDX21_HUMAN;sp|Q9NR30|DDX21_HUMAN	Q9NR30-2	Q9NR30	DDX21	26.7398	26.3463	25.2533	26.8504	25.1479	26.3119	26.6907	26.4788	24.5621	26.9284	24.8979	26.4926	13	13	13	21.7	21.7	21.7	79.656	0	111.82
	-0.410943	1.58466		-0.403363	1.72449		-0.00757933	0.013803	sp|Q14331|FRG1_HUMAN	sp|Q14331|FRG1_HUMAN	Q14331	Q14331	FRG1	24.9367	24.8562	24.4015	24.9727	24.3728	24.2638	24.856	24.5083	24.9218	24.9189	24.3444	24.4425	2	2	2	8.1	8.1	8.1	29.172	0	15.631
	-0.916378	2.30872		-0.409162	1.04018		-0.507216	1.77242	sp|P07900|HS90A_HUMAN;sp|P07900-2|HS90A_HUMAN;sp|Q58FG1|HS904_HUMAN;sp|Q58FG0|HS905_HUMAN	sp|P07900|HS90A_HUMAN;sp|P07900-2|HS90A_HUMAN	P07900	P07900	HS90A	25.7965	24.7494	24.7079	25.1988	24.2255	24.7081	24.9584	25.024	24.2071	25.2862	24.4339	25.1217	7	3	3	11.2	4.4	4.4	84.659	0	31.251
	-0.497962	1.35095		-0.417791	1.23095		-0.0801706	0.19025	sp|Q93052|LPP_HUMAN	sp|Q93052|LPP_HUMAN	Q93052	Q93052	LPP	25.1958	24.88	25.0135	25.234	24.8768	24.8633	25.772	25.2029	24.9974	25.1341	24.4564	24.7184	4	4	4	9.3	9.3	9.3	65.746	0	35.557
	-0.688046	2.19806		-0.418556	1.08413		-0.26949	0.831636	sp|Q01105-2|SET_HUMAN	sp|Q01105-2|SET_HUMAN	Q01105-2	Q01105	SET	30.4977	30.3433	30.2063	30.4019	29.8641	29.8748	30.9373	30.4947	29.8794	30.9595	30.0946	30.4095	11	11	1	46.2	46.2	11.9	32.103	0	323.31
	-2.17878	3.35094		-0.427455	1.0503	+	-1.75132	2.56837	sp|P62424|RL7A_HUMAN	sp|P62424|RL7A_HUMAN	P62424	P62424	RL7A	25.5985	25.3364	23.8018	25.8346	22.7738	25.9338	26.0114	25.3708	23.9974	25.918	24.0743	25.0116	5	5	5	28.9	28.9	28.9	29.995	0	39.906
	-0.515114	1.18204		-0.434636	1.20876		-0.0804787	0.207683	sp|P49674|KC1E_HUMAN;sp|P48730-2|KC1D_HUMAN;sp|P48730|KC1D_HUMAN	sp|P49674|KC1E_HUMAN;sp|P48730-2|KC1D_HUMAN;sp|P48730|KC1D_HUMAN	P49674	P49674	KC1E	26.9028	26.4429	26.0383	27.1262	26.3785	26.525	26.9532	26.2681	26.1317	26.2996	26.6728	26.3072	8	8	8	23.3	23.3	23.3	47.315	0	60.649
	0.0663762	0.16763		-0.446375	1.33573		0.512752	2.12785	sp|Q15717|ELAV1_HUMAN;sp|Q15717-2|ELAV1_HUMAN	sp|Q15717|ELAV1_HUMAN;sp|Q15717-2|ELAV1_HUMAN	Q15717	Q15717	ELAV1	25.4498	25.3486	25.531	25.7946	25.8454	25.3646	25.9096	25.0788	25.7103	25.3248	25.6575	24.9012	5	5	5	22.1	22.1	22.1	36.091	0	54.515
	-0.578609	2.04541		-0.465848	1.96253		-0.112761	0.382658	sp|P22061|PIMT_HUMAN;sp|P22061-2|PIMT_HUMAN	sp|P22061|PIMT_HUMAN;sp|P22061-2|PIMT_HUMAN	P22061	P22061	PIMT	29.206	28.838	28.9969	29.3911	28.7176	28.8603	29.6263	29.0715	28.8548	29.1497	28.4893	28.74	10	10	10	61.2	61.2	61.2	24.636	0	233.93
	-0.817935	2.4116		-0.469538	1.05908		-0.348397	0.958736	sp|Q00839-2|HNRPU_HUMAN;sp|Q00839|HNRPU_HUMAN	sp|Q00839-2|HNRPU_HUMAN;sp|Q00839|HNRPU_HUMAN	Q00839-2	Q00839	HNRPU	29.6242	29.3848	29.0867	30.0316	29.1447	29.2308	30.3505	29.9044	29.2689	30.2293	29.4635	29.8373	21	21	21	32.1	32.1	32.1	88.979	0	321.12
	-0.440126	1.52449		-0.470053	1.52126		0.0299268	0.0679075	sp|O43143|DHX15_HUMAN;sp|Q14562|DHX8_HUMAN	sp|O43143|DHX15_HUMAN	O43143	O43143	DHX15	26.7566	26.8216	26.4821	26.9892	26.714	26.5305	27.0065	26.5982	26.3375	27.3237	26.7819	26.2455	10	10	9	14	14	12.8	90.932	0	73.979
	-0.70945	1.88996		-0.477716	1.01034		-0.231734	0.779636	sp|P32121|ARRB2_HUMAN;sp|P32121-3|ARRB2_HUMAN;sp|P32121-4|ARRB2_HUMAN;sp|P32121-5|ARRB2_HUMAN;sp|P32121-2|ARRB2_HUMAN	sp|P32121|ARRB2_HUMAN;sp|P32121-3|ARRB2_HUMAN;sp|P32121-4|ARRB2_HUMAN;sp|P32121-5|ARRB2_HUMAN;sp|P32121-2|ARRB2_HUMAN	P32121	P32121	ARRB2	30.0252	29.8502	29.838	30.3834	29.724	29.8423	30.793	30.4449	29.7748	30.8884	29.9153	30.0418	17	17	17	54.3	54.3	54.3	46.105	0	323.31
	-0.379083	1.19107		-0.486379	1.14596		0.107296	0.289497	sp|P31947|1433S_HUMAN;sp|P31947-2|1433S_HUMAN	sp|P31947|1433S_HUMAN;sp|P31947-2|1433S_HUMAN	P31947	P31947	1433S	27.1466	27.3405	27.0255	27.8382	27.1567	27.0694	27.2406	26.885	27.0287	27.6418	27.14	26.6269	8	5	5	31.9	21.8	21.8	27.774	0	38.446
	-0.742008	3.77171		-0.498913	2.79795		-0.243094	1.76567	sp|Q14444-2|CAPR1_HUMAN;sp|Q14444|CAPR1_HUMAN	sp|Q14444-2|CAPR1_HUMAN;sp|Q14444|CAPR1_HUMAN	Q14444-2	Q14444	CAPR1	29.9424	29.6086	29.5187	30.2073	29.3891	29.5411	30.2708	29.7784	29.3071	30.0611	29.2987	29.5578	14	14	14	20.5	20.5	20.5	76.861	0	281.5
	-0.317818	0.698271		-0.506495	1.37622		0.188677	0.567706	sp|Q99615-2|DNJC7_HUMAN;sp|Q99615|DNJC7_HUMAN	sp|Q99615-2|DNJC7_HUMAN;sp|Q99615|DNJC7_HUMAN	Q99615-2	Q99615	DNJC7	24.2557	24.0769	23.9785	24.4546	24.2087	23.9371	24.5929	24.0252	24.3267	25.0901	24.6081	24.328	6	6	6	12.8	12.8	12.8	50.096	0	36.2
	-1.04167	3.35418		-0.526077	2.14239		-0.515589	2.63486	sp|Q13283|G3BP1_HUMAN;sp|Q13283-2|G3BP1_HUMAN	sp|Q13283|G3BP1_HUMAN	Q13283	Q13283	G3BP1	27.9266	27.5265	27.2699	27.8336	26.9454	27.4034	28.1217	27.6427	26.8615	28.3829	27.0214	27.5879	10	10	9	33.5	33.5	30.9	52.164	0	148.77
	-0.339449	1.47588		-0.527297	2.38709		0.187848	0.65869	sp|O60506-4|HNRPQ_HUMAN;sp|O60506-3|HNRPQ_HUMAN;sp|O60506-2|HNRPQ_HUMAN;sp|O60506|HNRPQ_HUMAN;sp|O60506-5|HNRPQ_HUMAN	sp|O60506-4|HNRPQ_HUMAN;sp|O60506-3|HNRPQ_HUMAN;sp|O60506-2|HNRPQ_HUMAN;sp|O60506|HNRPQ_HUMAN;sp|O60506-5|HNRPQ_HUMAN	O60506-4	O60506	HNRPQ	26.6469	26.2297	26.3079	26.644	25.9743	25.8584	26.7272	25.9862	26.3356	26.3973	26.4398	26.2319	12	7	7	25.2	16.7	16.7	58.735	0	79.063
	-0.921024	1.44998		-0.533614	0.769124		-0.387411	2.04397	sp|Q5JSZ5|PRC2B_HUMAN;sp|Q5JSZ5-5|PRC2B_HUMAN;sp|Q5JSZ5-2|PRC2B_HUMAN;sp|Q5JSZ5-3|PRC2B_HUMAN;sp|Q5JSZ5-4|PRC2B_HUMAN;sp|P48634-4|PRC2A_HUMAN;sp|P48634-2|PRC2A_HUMAN;sp|P48634-3|PRC2A_HUMAN;sp|P48634|PRC2A_HUMAN	sp|Q5JSZ5|PRC2B_HUMAN;sp|Q5JSZ5-5|PRC2B_HUMAN	Q5JSZ5	Q5JSZ5	PRC2B	25.4808	25.5931	25.4	26.1282	25.1908	25.5944	26.2876	25.905	25.485	27.1045	25.2411	25.774	10	10	9	6.1	6.1	5.8	242.96	0	71.884
	-0.708756	2.85894		-0.553677	2.29658		-0.155079	0.783117	sp|Q15393|SF3B3_HUMAN;sp|Q15393-2|SF3B3_HUMAN;sp|Q15393-3|SF3B3_HUMAN	sp|Q15393|SF3B3_HUMAN;sp|Q15393-2|SF3B3_HUMAN	Q15393	Q15393	SF3B3	26.3708	26.0925	26.0808	26.5955	25.791	25.9261	26.5686	26.2361	25.9177	26.8903	25.8007	25.9558	9	9	9	9.4	9.4	9.4	135.58	0	68.898
	-0.971316	3.07958		-0.556417	1.95592		-0.414899	2.29194	sp|Q9UN86-2|G3BP2_HUMAN;sp|Q9UN86|G3BP2_HUMAN	sp|Q9UN86-2|G3BP2_HUMAN;sp|Q9UN86|G3BP2_HUMAN	Q9UN86-2	Q9UN86	G3BP2	27.344	27.0043	26.5697	27.4794	26.5661	27.0704	27.8321	27.276	26.8747	27.9302	26.6899	27.0093	7	6	6	19.4	16.7	16.7	50.817	0	81.601
	-0.404121	1.021		-0.56275	1.35353		0.158629	0.340692	sp|Q9H910-2|JUPI2_HUMAN;sp|Q9H910|JUPI2_HUMAN;sp|Q9H910-3|JUPI2_HUMAN	sp|Q9H910-2|JUPI2_HUMAN;sp|Q9H910|JUPI2_HUMAN;sp|Q9H910-3|JUPI2_HUMAN	Q9H910-2	Q9H910	JUPI2	25.8152	25.1762	25.303	25.154	25.0433	24.4864	25.1537	25.0135	24.684	25.5202	24.9963	24.716	3	3	3	21.3	21.3	21.3	18.416	0	26.667
	-1.85809	4.42671		-0.563967	1.53769	+	-1.29412	3.5888	sp|P42766|RL35_HUMAN	sp|P42766|RL35_HUMAN	P42766	P42766	RL35	27.5408	27.0336	25.8858	27.7823	25.752	26.9721	27.4456	27.0284	25.665	28.0805	26.114	27.5591	2	2	2	18.7	18.7	18.7	14.551	0	30.508
	-0.54187	2.54382		-0.57107	2.40885		0.0291996	0.120943	sp|P62258-2|1433E_HUMAN;sp|P62258|1433E_HUMAN	sp|P62258-2|1433E_HUMAN;sp|P62258|1433E_HUMAN	P62258-2	P62258	1433E	26.5943	26.169	26.058	26.7586	25.8711	25.8879	26.3884	25.8565	26.0563	26.3171	25.9056	25.8608	7	5	5	28.8	21	21	26.504	0	51.088
	-0.416306	1.73193		-0.58204	2.36989		0.165734	0.741852	sp|P21291|CSRP1_HUMAN	sp|P21291|CSRP1_HUMAN	P21291	P21291	CSRP1	25.3963	24.9968	25.1992	25.6024	25.1328	24.9804	25.7771	24.7137	25.2107	25.3122	24.8801	25.069	4	4	4	30.1	30.1	30.1	20.567	0	42.067
	-1.06714	3.2884		-0.582747	2.25967		-0.484393	2.04188	sp|Q96PK6|RBM14_HUMAN;sp|Q96PK6-2|RBM14_HUMAN;sp|Q96PK6-3|RBM14_HUMAN;sp|Q96PK6-4|RBM14_HUMAN;sp|Q96PK6-5|RBM14_HUMAN	sp|Q96PK6|RBM14_HUMAN	Q96PK6	Q96PK6	RBM14	28.3268	28.2359	27.3984	28.8792	27.4994	28.0145	28.5388	27.9317	27.4236	28.6995	27.8544	27.9313	12	12	12	20.9	20.9	20.9	69.491	0	107.62
	-0.729702	1.43845		-0.592965	1.54462		-0.136737	0.268175	sp|P63167|DYL1_HUMAN;sp|Q96FJ2|DYL2_HUMAN	sp|P63167|DYL1_HUMAN;sp|Q96FJ2|DYL2_HUMAN	P63167	P63167	DYL1	25.1074	24.8408	25.2214	25.8901	24.8473	25.1695	25.9056	25.164	25.2734	25.7945	24.4365	25.1514	3	3	3	33.7	33.7	33.7	10.366	0	21.12
	-0.181167	0.353614		-0.604047	1.51102		0.422881	1.54403	sp|P62081|RS7_HUMAN	sp|P62081|RS7_HUMAN	P62081	P62081	RS7	28.9863	28.7582	28.9693	29.5047	28.9613	28.4078	29.7344	28.8565	29.4315	28.9682	29.1068	28.7548	10	10	10	54.6	54.6	54.6	22.127	0	174.77
	-0.332297	0.721548		-0.608818	1.57171		0.276521	0.68598	sp|P08865|RSSA_HUMAN	sp|P08865|RSSA_HUMAN	P08865	P08865	RSSA	26.3802	26.2177	25.991	26.6938	26.3886	26.3175	27.1893	25.7603	26.6772	26.6827	26.56	26.2152	7	7	7	35.6	35.6	35.6	32.854	0	95.024
	-0.37132	0.933319		-0.609786	1.80983		0.238465	0.752442	sp|P09651-3|ROA1_HUMAN;sp|P09651-2|ROA1_HUMAN;sp|P09651|ROA1_HUMAN;sp|Q32P51|RA1L2_HUMAN	sp|P09651-3|ROA1_HUMAN;sp|P09651-2|ROA1_HUMAN;sp|P09651|ROA1_HUMAN;sp|Q32P51|RA1L2_HUMAN	P09651-3	P09651	ROA1	26.9502	26.8277	26.731	27.4304	26.971	26.5595	27.5696	26.7844	27.0814	27.6606	27.342	26.9999	6	6	6	29.2	29.2	29.2	29.386	0	90.244
+	3.48746	2.12472		-0.618172	0.252483	+	4.10564	3.37776	sp|Q9NYP3|DONS_HUMAN;sp|Q9NYP3-2|DONS_HUMAN;sp|Q9NYP3-3|DONS_HUMAN	sp|Q9NYP3|DONS_HUMAN;sp|Q9NYP3-2|DONS_HUMAN;sp|Q9NYP3-3|DONS_HUMAN	Q9NYP3	Q9NYP3	DONS	22.6264	22.8537	27.0403	21.9669	26.2937	23.6978	22.841	21.1912	27.3551	25.7837	26.4788	23.0026	8	8	8	22.8	22.8	22.8	62.746	0	74.151
	-0.48505	2.11875		-0.623973	3.37932		0.138923	0.723825	sp|P07737|PROF1_HUMAN;CON__P02584	sp|P07737|PROF1_HUMAN	P07737	P07737	PROF1	26.7701	26.161	26.1851	26.9852	26.5354	26.0496	26.6144	26.1329	26.1962	26.6429	26.1558	26.1733	10	10	10	63.6	63.6	63.6	15.054	0	74.89
	-0.47597	2.25811		-0.627775	2.49009		0.151805	0.862803	sp|P63104|1433Z_HUMAN;sp|P63104-2|1433Z_HUMAN	sp|P63104|1433Z_HUMAN;sp|P63104-2|1433Z_HUMAN	P63104	P63104	1433Z	28.3658	28.0349	28.0433	28.8431	28.1141	27.9771	28.5019	27.9466	28.1234	28.4337	27.9599	27.6748	13	13	9	53.5	53.5	39.6	27.745	0	170.24
	-0.258436	0.635858		-0.636616	1.68244		0.378181	1.95101	sp|P63241|IF5A1_HUMAN;sp|P63241-2|IF5A1_HUMAN;sp|Q9GZV4|IF5A2_HUMAN;sp|Q6IS14|IF5AL_HUMAN	sp|P63241|IF5A1_HUMAN;sp|P63241-2|IF5A1_HUMAN;sp|Q9GZV4|IF5A2_HUMAN;sp|Q6IS14|IF5AL_HUMAN	P63241	P63241	IF5A1	29.2407	28.8337	29.0618	29.8373	29.1854	28.8257	29.2382	28.492	29.0893	28.9587	28.9047	28.577	9	9	9	66.9	66.9	66.9	16.832	0	131.78
	-0.356618	1.32205		-0.648563	2.4998		0.291945	1.80757	sp|O43684-2|BUB3_HUMAN;sp|O43684|BUB3_HUMAN	sp|O43684-2|BUB3_HUMAN;sp|O43684|BUB3_HUMAN	O43684-2	O43684	BUB3	27.2549	27.1284	27.4448	27.7408	27.2021	26.9358	27.8177	26.9437	27.2934	27.675	27.1216	26.8862	9	9	9	31	31	31	36.954	0	144.82
	-0.331981	0.544367		-0.65553	1.52795		0.323549	0.971759	sp|P32969|RL9_HUMAN	sp|P32969|RL9_HUMAN	P32969	P32969	RL9	28.4842	27.7534	27.9342	28.7222	27.7383	27.7182	28.7924	27.8331	28.3459	27.791	28.4434	27.8629	7	7	7	40.6	40.6	40.6	21.863	0	177.27
	-0.609937	0.752759		-0.656377	1.1014		0.0464401	0.0448245	sp|Q14247|SRC8_HUMAN;sp|Q14247-3|SRC8_HUMAN;sp|Q14247-2|SRC8_HUMAN	sp|Q14247|SRC8_HUMAN;sp|Q14247-3|SRC8_HUMAN;sp|Q14247-2|SRC8_HUMAN	Q14247	Q14247	SRC8	25.4253	25.1697	25.0225	26.3121	25.6715	25.1591	25.3221	24.9535	24.9986	25.2299	24.1571	24.3816	3	3	3	7.1	7.1	7.1	61.585	0	25.309
	-0.415422	2.93372		-0.676404	4.31275		0.260982	1.71612	sp|Q16543|CDC37_HUMAN	sp|Q16543|CDC37_HUMAN	Q16543	Q16543	CDC37	24.9861	24.5417	24.5062	25.1645	24.7979	24.4207	25.0908	24.3563	24.6354	25.0687	24.7089	24.2857	3	3	3	8.5	8.5	8.5	44.468	0	23.766
	-0.416749	1.35669		-0.695793	1.93241		0.279044	0.725375	sp|P27348|1433T_HUMAN	sp|P27348|1433T_HUMAN	P27348	P27348	1433T	26.5553	26.1627	26.265	27.0269	26.6305	26.0097	27.0049	26.6659	26.7365	27.0773	26.3654	26.0429	9	6	5	36.3	25.3	22.4	27.764	0	60.386
	-0.797794	2.03901		-0.699162	1.81737		-0.0986328	1.00243	sp|P35268|RL22_HUMAN	sp|P35268|RL22_HUMAN	P35268	P35268	RL22	29.0965	28.712	28.5871	30.0229	28.599	28.7069	29.2438	28.6657	28.5501	29.3104	28.7463	28.7924	5	5	5	41.4	41.4	41.4	14.787	0	148.38
	-0.521172	1.78291		-0.726697	2.00868		0.205525	0.62399	sp|Q14103-4|HNRPD_HUMAN;sp|Q14103-3|HNRPD_HUMAN;sp|Q14103-2|HNRPD_HUMAN;sp|Q14103|HNRPD_HUMAN	sp|Q14103-4|HNRPD_HUMAN;sp|Q14103-3|HNRPD_HUMAN;sp|Q14103-2|HNRPD_HUMAN;sp|Q14103|HNRPD_HUMAN	Q14103-4	Q14103	HNRPD	25.5401	25.0207	25.0112	25.8147	25.1258	24.7268	25.1462	24.3826	24.765	25.4166	24.931	24.8807	4	4	3	13.9	13.9	11.1	30.672	0	28.377
	-0.492002	1.17683		-0.736538	1.97098		0.244536	1.29226	sp|P00558|PGK1_HUMAN;sp|P00558-2|PGK1_HUMAN;sp|P07205|PGK2_HUMAN	sp|P00558|PGK1_HUMAN;sp|P00558-2|PGK1_HUMAN	P00558	P00558	PGK1	26.4466	26.2221	26.1102	27.2859	26.5446	26.0747	27.1076	26.0735	26.4627	26.615	26.3694	26.1386	6	6	6	23	23	23	44.614	0	72.869
	-0.410163	0.33412		-0.743624	0.691877		0.33346	0.566508	sp|P47813|IF1AX_HUMAN;sp|O14602|IF1AY_HUMAN	sp|P47813|IF1AX_HUMAN;sp|O14602|IF1AY_HUMAN	P47813	P47813	IF1AX	27.759	27.5977	27.51	29.0835	27.8831	27.9351	29.4109	28.0115	28.3604	27.4403	28.2996	27.175	6	6	6	36.1	36.1	36.1	16.46	0	57.425
	-0.59431	1.42965		-0.760162	1.42093		0.165852	0.207083	sp|O43390|HNRPR_HUMAN;sp|O43390-3|HNRPR_HUMAN;sp|O43390-2|HNRPR_HUMAN;sp|O43390-4|HNRPR_HUMAN	sp|O43390|HNRPR_HUMAN;sp|O43390-3|HNRPR_HUMAN;sp|O43390-2|HNRPR_HUMAN;sp|O43390-4|HNRPR_HUMAN	O43390	O43390	HNRPR	27.8416	27.5704	27.4604	28.2959	27.9796	26.8782	28.3566	28.0999	27.1708	28.3495	27.8555	27.2544	13	13	8	26.2	26.2	19.1	70.942	0	153.81
	-0.836837	2.40774		-0.767637	3.61375		-0.0691996	0.155037	sp|P16152|CBR1_HUMAN;sp|P16152-2|CBR1_HUMAN	sp|P16152|CBR1_HUMAN;sp|P16152-2|CBR1_HUMAN	P16152	P16152	CBR1	30.6156	29.9027	30.4179	30.6965	29.7106	29.9862	30.9902	30.1158	29.9633	30.8776	29.7408	30.1047	17	17	15	72.6	72.6	62.1	30.375	0	323.31
	-0.609621	1.20502		-0.77104	1.46305		0.16142	0.798169	sp|P04083|ANXA1_HUMAN	sp|P04083|ANXA1_HUMAN	P04083	P04083	ANXA1	27.4209	26.9866	26.8082	28.1944	26.8599	26.6657	27.3724	26.5443	26.9271	26.9129	26.8668	26.6196	9	9	9	34.1	34.1	34.1	38.714	0	189.85
	-1.27417	2.51785		-0.771121	1.83071		-0.503051	1.18306	sp|Q8IY67-2|RAVR1_HUMAN;sp|Q8IY67|RAVR1_HUMAN	sp|Q8IY67-2|RAVR1_HUMAN	Q8IY67-2	Q8IY67	RAVR1	26.115	25.8807	25.6765	27.0221	25.1777	26.129	26.748	25.5326	25.6833	26.6894	24.9403	25.9477	6	6	6	16.9	16.9	16.9	77.859	0	56.393
	-0.937209	2.98801		-0.79602	1.98129		-0.14119	0.324354	sp|P38159|RBMX_HUMAN;sp|P38159-3|RBMX_HUMAN;sp|P38159-2|RBMX_HUMAN;sp|Q96E39|RMXL1_HUMAN;sp|O75526|RMXL2_HUMAN;sp|Q8N7X1|RMXL3_HUMAN	sp|P38159|RBMX_HUMAN;sp|P38159-3|RBMX_HUMAN;sp|P38159-2|RBMX_HUMAN	P38159	P38159	RBMX	26.7152	26.0814	26.028	27.3247	26.2738	25.9892	27.2473	26.616	26.0752	27.192	26.3531	26.6084	5	5	5	14.3	14.3	14.3	42.331	0	40.436
	-0.920994	5.21579		-0.804372	3.43729		-0.116622	0.561905	sp|O95816|BAG2_HUMAN;sp|O95816-2|BAG2_HUMAN	sp|O95816|BAG2_HUMAN;sp|O95816-2|BAG2_HUMAN	O95816	O95816	BAG2	25.8508	24.9459	25.0535	26.0938	25.0554	25.0243	26.0036	25.2963	24.9718	25.8569	25.0403	25.321	4	4	4	29.4	29.4	29.4	23.772	0	36.987
	-0.738335	2.47419		-0.808382	4.13552		0.0700469	0.209107	sp|Q12905|ILF2_HUMAN	sp|Q12905|ILF2_HUMAN	Q12905	Q12905	ILF2	26.1463	25.3903	25.8233	26.1589	25.2906	25.3809	26.0546	25.3887	25.2358	26.4429	25.4997	25.4092	5	5	5	17.4	17.4	17.4	43.062	0	52.369
	-0.312047	0.875654		-0.809834	1.08087		0.497787	0.661376	sp|O94776-2|MTA2_HUMAN;sp|O94776|MTA2_HUMAN;sp|Q9BTC8-2|MTA3_HUMAN;sp|Q9BTC8|MTA3_HUMAN	sp|O94776-2|MTA2_HUMAN;sp|O94776|MTA2_HUMAN	O94776-2	O94776	MTA2	24.4693	22.8903	24.4129	24.407	24.6056	24.0962	24.9074	24.5398	24.2552	25.0721	24.3339	24.0901	4	4	4	7.9	7.9	7.9	55.036	0	26.27
	-0.822239	3.01852		-0.824559	3.11648		0.00231981	0.0152007	sp|P06733|ENOA_HUMAN;sp|P06733-2|ENOA_HUMAN;sp|P13929-3|ENOB_HUMAN;sp|P09104-2|ENOG_HUMAN;sp|P13929-2|ENOB_HUMAN;sp|P13929|ENOB_HUMAN;sp|P09104|ENOG_HUMAN	sp|P06733|ENOA_HUMAN;sp|P06733-2|ENOA_HUMAN	P06733	P06733	ENOA	29.3275	28.752	28.82	29.9058	28.6635	28.7357	29.4284	28.6545	28.7233	29.4426	28.6084	28.6637	12	12	12	41.9	41.9	41.9	47.168	0	274.06
	-0.319857	0.253245		-0.844964	0.758066		0.525107	1.19713	sp|P41567|EIF1_HUMAN;sp|O60739|EIF1B_HUMAN	sp|P41567|EIF1_HUMAN;sp|O60739|EIF1B_HUMAN	P41567	P41567	EIF1	24.7246	24.6468	24.98	25.9162	25.1134	24.9975	26.7816	24.9806	25.3456	24.6815	25.3855	24.0991	6	6	6	81.4	81.4	81.4	12.732	0	84.216
	-1.26866	3.48999		-0.849748	2.18584		-0.418909	1.08192	sp|P11387|TOP1_HUMAN;sp|Q969P6-2|TOP1M_HUMAN;sp|Q969P6|TOP1M_HUMAN	sp|P11387|TOP1_HUMAN	P11387	P11387	TOP1	26.7401	25.9215	26.0584	27.1283	25.7029	26.2956	27.029	25.9936	25.8943	27.3561	25.5233	26.6438	15	15	15	21.6	21.6	21.6	90.725	0	101.02
	-1.69253	3.82814		-0.859353	2.19706		-0.833176	2.18771	sp|P51784|UBP11_HUMAN;sp|Q13107-2|UBP4_HUMAN;sp|Q9Y4E8-2|UBP15_HUMAN;sp|Q9Y4E8-3|UBP15_HUMAN;sp|Q13107|UBP4_HUMAN;sp|Q9Y4E8|UBP15_HUMAN	sp|P51784|UBP11_HUMAN	P51784	P51784	UBP11	26.1586	25.7277	24.9831	26.4867	25.1162	26.0147	26.8531	25.6639	24.7676	26.626	24.4873	25.2808	11	11	11	16.2	16.2	16.2	109.82	0	78.953
	-0.923383	3.3182		-0.86115	4.24921		-0.062233	0.164118	sp|P26038|MOES_HUMAN	sp|P26038|MOES_HUMAN	P26038	P26038	MOES	26.5213	25.9769	25.8356	26.702	25.5949	25.635	26.714	25.7365	25.9917	26.5965	25.418	25.7407	9	9	4	15.8	15.8	7.5	67.819	0	57.931
	-0.73396	2.85907		-0.864562	2.91818		0.130602	0.724652	sp|P04075|ALDOA_HUMAN;sp|P04075-2|ALDOA_HUMAN;sp|P09972|ALDOC_HUMAN	sp|P04075|ALDOA_HUMAN;sp|P04075-2|ALDOA_HUMAN	P04075	P04075	ALDOA	26.1092	25.557	25.6028	26.6998	25.7295	25.35	26.3897	25.6979	25.7358	26.5539	25.7486	25.6894	6	6	6	28	28	28	39.42	0	59.342
	-1.10976	3.27509		-0.905516	2.87046		-0.204241	1.02232	sp|P26640|SYVC_HUMAN;sp|P26640-2|SYVC_HUMAN	sp|P26640|SYVC_HUMAN;sp|P26640-2|SYVC_HUMAN	P26640	P26640	SYVC	26.6514	25.9569	25.9559	26.956	25.703	26.2625	27.1874	26.0719	26.0736	27.3163	25.9398	26.1979	12	12	12	12.2	12.2	12.2	140.47	0	126.77
	-0.81873	1.9701		-0.929105	2.34264		0.110375	0.416845	sp|P04406|G3P_HUMAN;sp|P04406-2|G3P_HUMAN;sp|O14556|G3PT_HUMAN	sp|P04406|G3P_HUMAN;sp|P04406-2|G3P_HUMAN	P04406	P04406	G3P	29.4355	28.8189	29.0572	30.1815	28.6514	28.5174	29.2905	28.6188	28.7325	29.4384	28.6299	28.6745	16	16	16	63.3	63.3	63.3	36.053	0	294.35
	-0.981593	1.6945		-0.930459	1.62027		-0.0511336	0.0670957	sp|P61981|1433G_HUMAN	sp|P61981|1433G_HUMAN	P61981	P61981	1433G	25.123	24.6717	24.2362	25.6241	24.5925	24.4337	25.8758	24.6985	24.7638	24.7847	23.8887	23.8818	6	3	3	26.3	16.2	16.2	28.302	0	22.687
	-1.302	4.00431		-0.936992	3.4053		-0.365005	2.04828	sp|Q15637-4|SF01_HUMAN;sp|Q15637-5|SF01_HUMAN;sp|Q15637-6|SF01_HUMAN;sp|Q15637-7|SF01_HUMAN;sp|Q15637-3|SF01_HUMAN;sp|Q15637-2|SF01_HUMAN;sp|Q15637|SF01_HUMAN	sp|Q15637-4|SF01_HUMAN;sp|Q15637-5|SF01_HUMAN;sp|Q15637-6|SF01_HUMAN;sp|Q15637-7|SF01_HUMAN;sp|Q15637-3|SF01_HUMAN;sp|Q15637-2|SF01_HUMAN;sp|Q15637|SF01_HUMAN	Q15637-4	Q15637	SF01	28.2823	27.7508	27.4605	28.6346	27.3426	27.5541	28.7887	27.6423	27.0991	28.7919	27.3874	27.8024	11	11	11	33.4	33.4	33.4	59.711	0	95.587
	-0.842351	2.76497		-0.954565	0.401977		0.112214	0.037512	sp|Q9Y366|IFT52_HUMAN	sp|Q9Y366|IFT52_HUMAN	Q9Y366	Q9Y366	IFT52	25.2125	25.7688	24.7809	25.8206	24.6425	25.5989	25.2556	25.3131	24.5655	25.65	24.5803	21.4394	4	4	4	10.3	10.3	10.3	49.706	0	29.846
	-1.4898	3.83897		-0.955519	2.35434		-0.534282	1.94521	sp|Q99880|H2B1L_HUMAN;sp|Q99879|H2B1M_HUMAN;sp|Q99877|H2B1N_HUMAN;sp|Q93079|H2B1H_HUMAN;sp|Q8N257|H2B3B_HUMAN;sp|Q5QNW6|H2B2F_HUMAN;sp|Q16778|H2B2E_HUMAN;sp|P62807|H2B1C_HUMAN;sp|P58876|H2B1D_HUMAN;sp|P57053|H2BFS_HUMAN;sp|P33778|H2B1B_HUMAN;sp|P23527|H2B1O_HUMAN;sp|P06899|H2B1J_HUMAN;sp|O60814|H2B1K_HUMAN;sp|Q5QNW6-2|H2B2F_HUMAN;sp|Q96A08|H2B1A_HUMAN	sp|Q99880|H2B1L_HUMAN;sp|Q99879|H2B1M_HUMAN;sp|Q99877|H2B1N_HUMAN;sp|Q93079|H2B1H_HUMAN;sp|Q8N257|H2B3B_HUMAN;sp|Q5QNW6|H2B2F_HUMAN;sp|Q16778|H2B2E_HUMAN;sp|P62807|H2B1C_HUMAN;sp|P58876|H2B1D_HUMAN;sp|P57053|H2BFS_HUMAN;sp|P33778|H2B1B_HUMAN;sp|P23527|H2B1O_HUMAN;sp|P06899|H2B1J_HUMAN;sp|O60814|H2B1K_HUMAN;sp|Q5QNW6-2|H2B2F_HUMAN;sp|Q96A08|H2B1A_HUMAN	Q99880	Q99880	H2B1L	27.528	27.0615	26.3424	28.2244	26.3308	26.7779	27.6281	26.8569	26.1549	27.5411	26.1344	26.4033	3	3	3	27.8	27.8	27.8	13.952	0	44.368
	-0.0626349	0.184104		-0.975247	3.12641		0.912612	2.77311	sp|P67775|PP2AA_HUMAN;sp|P62714|PP2AB_HUMAN;sp|P67775-2|PP2AA_HUMAN;sp|P60510|PP4C_HUMAN	sp|P67775|PP2AA_HUMAN;sp|P62714|PP2AB_HUMAN;sp|P67775-2|PP2AA_HUMAN	P67775	P67775	PP2AA	26.0957	25.2815	26.1857	26.061	25.8877	24.8047	26.0383	25.1684	25.9249	26.3838	26.3299	25.4231	9	9	9	40.8	40.8	40.8	35.594	0	96.189
	-0.894562	2.08082		-0.981731	1.71208		0.0871692	0.108186	sp|Q08211|DHX9_HUMAN;sp|Q08211-2|DHX9_HUMAN	sp|Q08211|DHX9_HUMAN	Q08211	Q08211	DHX9	29.7943	28.8305	29.699	29.8987	29.1185	28.6347	30.3803	29.7143	29.036	30.5019	29.1434	29.4688	34	34	34	33.9	33.9	33.9	140.96	0	323.31
	-1.04897	3.64945		-1.00169	3.37699		-0.0472708	0.142816	sp|P84090|ERH_HUMAN	sp|P84090|ERH_HUMAN	P84090	P84090	ERH	27.0418	26.5815	26.2645	27.5238	26.4812	26.2286	27.2502	26.2859	26.204	27.4253	26.0955	26.1382	3	3	3	32.7	32.7	32.7	12.259	0	53.129
	-0.704303	1.03373		-1.01905	1.17767		0.314744	0.466697	sp|P23284|PPIB_HUMAN	sp|P23284|PPIB_HUMAN	P23284	P23284	PPIB	30.4141	30.2625	29.9936	31.51	30.2296	30.172	31.4179	30.0053	30.1338	30.1539	30.3215	28.9798	14	14	14	60.2	60.2	60.2	23.742	0	169.37
	-1.39292	4.13029		-1.04449	3.02416		-0.348425	1.56043	sp|Q8IWX8|CHERP_HUMAN	sp|Q8IWX8|CHERP_HUMAN	Q8IWX8	Q8IWX8	CHERP	31.9489	31.4135	31.0625	32.3061	30.9241	31.0762	32.4103	31.4966	30.8903	32.5931	30.8097	31.0941	26	26	26	37.9	37.9	37.9	103.7	0	323.31
	-1.12124	1.03499		-1.06427	0.898354		-0.056973	0.0433011	sp|Q13155-2|AIMP2_HUMAN;sp|Q13155|AIMP2_HUMAN	sp|Q13155-2|AIMP2_HUMAN;sp|Q13155|AIMP2_HUMAN	Q13155-2	Q13155	AIMP2	23.0282	22.3088	22.5643	24.9715	23.8948	23.8653	25.1486	23.7614	23.5647	24.5219	23.1615	23.4775	2	2	2	10	10	10	27.809	0	15.187
	-0.767883	0.629503		-1.06854	1.01087		0.30066	0.292449	sp|P41223|BUD31_HUMAN;sp|P41223-2|BUD31_HUMAN	sp|P41223|BUD31_HUMAN;sp|P41223-2|BUD31_HUMAN	P41223	P41223	BUD31	24.2193	23.8162	23.3255	25.3031	24.5818	24.3175	26.1726	24.3088	24.8525	24.2069	24.0704	23.1852	3	3	3	19.4	19.4	19.4	17	0	20.056
	-2.73451	5.44387		-1.07563	3.56619	+	-1.65888	4.68367	sp|Q07021|C1QBP_HUMAN	sp|Q07021|C1QBP_HUMAN	Q07021	Q07021	C1QBP	27.0245	25.9438	24.1573	27.0402	23.8279	25.5885	26.5231	25.7553	24.3972	26.7877	24.0551	25.7855	4	4	4	23.8	23.8	23.8	31.362	0	83.617
	-1.81042	3.53902		-1.13475	2.62884		-0.675672	2.09964	sp|P0DP25|CALM3_HUMAN;sp|P0DP24|CALM2_HUMAN;sp|P0DP23|CALM1_HUMAN;sp|P27482|CALL3_HUMAN;sp|P02585|TNNC2_HUMAN	sp|P0DP25|CALM3_HUMAN;sp|P0DP24|CALM2_HUMAN;sp|P0DP23|CALM1_HUMAN	P0DP25	P0DP25	CALM3	26.7033	25.9146	25.4324	27.4301	24.9644	25.8572	26.7033	25.605	24.9353	26.544	24.8069	25.4649	3	3	3	26.8	26.8	26.8	16.837	0	41.436
	-1.55553	3.52568		-1.18078	2.64596		-0.374753	1.10657	sp|Q06587-2|RING1_HUMAN;sp|Q06587|RING1_HUMAN	sp|Q06587-2|RING1_HUMAN;sp|Q06587|RING1_HUMAN	Q06587-2	Q06587	RING1	24.5911	23.9216	23.3667	24.8308	23.6786	23.5194	24.897	24.0885	23.2818	25.4513	23.221	23.5175	4	4	3	14.9	14.9	11.1	39.145	0	29.177
	-1.55249	3.29991		-1.21938	2.79252		-0.333107	1.42934	sp|P51397|DAP1_HUMAN	sp|P51397|DAP1_HUMAN	P51397	P51397	DAP1	26.5969	25.6979	25.624	27.5444	25.8504	26.0681	27.0844	26.0222	25.4109	27.3887	25.5192	25.9486	3	3	3	40.2	40.2	40.2	11.164	0	20.185
	-1.32807	3.41935		-1.25539	2.81822		-0.0726829	0.100102	sp|Q15046|SYK_HUMAN;sp|Q15046-2|SYK_HUMAN	sp|Q15046|SYK_HUMAN;sp|Q15046-2|SYK_HUMAN	Q15046	Q15046	SYK	24.8597	23.8902	23.6965	24.699	23.8568	23.7105	25.0829	23.7719	23.3592	24.7153	23.1321	22.9626	5	5	5	6.5	6.5	6.5	68.047	0	29.086
	-1.87	3.93555		-1.26762	2.99126		-0.602388	2.10167	sp|P11498|PYC_HUMAN;sp|P11498-2|PYC_HUMAN	sp|P11498|PYC_HUMAN	P11498	P11498	PYC	36.5775	35.6638	35.2351	36.6796	34.8923	35.2546	36.7046	35.7695	34.7256	37.3751	35.0039	35.5785	73	73	73	70	70	70	129.63	0	323.31
	-1.39831	2.42631		-1.35796	2.36191		-0.0403481	0.135468	sp|P05165-3|PCCA_HUMAN;sp|P05165-2|PCCA_HUMAN;sp|P05165|PCCA_HUMAN	sp|P05165-3|PCCA_HUMAN;sp|P05165-2|PCCA_HUMAN;sp|P05165|PCCA_HUMAN	P05165-3	P05165	PCCA	29.0762	27.5629	27.5194	28.9824	27.2027	27.1993	28.8722	27.2759	27.1816	27.8103	27.2442	27.2712	20	20	20	34.2	34.2	34.2	75.001	0	192.86
	-1.23215	3.5957		-1.42754	2.89275		0.195397	0.44393	sp|P62888|RL30_HUMAN	sp|P62888|RL30_HUMAN	P62888	P62888	RL30	26.806	25.795	25.435	26.8713	25.5628	25.4113	26.9809	25.1234	25.4859	26.2706	25.5164	24.8888	3	3	3	37.4	37.4	37.4	12.784	0	35.757
	-1.1884	2.96779		-1.43386	3.57344		0.245457	0.481932	sp|Q96KB5|TOPK_HUMAN;sp|Q96KB5-2|TOPK_HUMAN	sp|Q96KB5|TOPK_HUMAN;sp|Q96KB5-2|TOPK_HUMAN	Q96KB5	Q96KB5	TOPK	26.1299	24.9941	25.3332	26.0089	24.5748	24.4024	26.4197	24.7614	25.27	26.4384	25.0654	25.1037	8	8	8	27.6	27.6	27.6	36.085	0	59.728
	-1.61236	4.68411		-1.45733	4.05475		-0.155029	0.761478	sp|P62899-3|RL31_HUMAN;sp|P62899|RL31_HUMAN;sp|P62899-2|RL31_HUMAN	sp|P62899-3|RL31_HUMAN;sp|P62899|RL31_HUMAN;sp|P62899-2|RL31_HUMAN	P62899-3	P62899	RL31	28.4478	26.9769	26.7681	28.719	26.8526	27.1616	28.3547	26.7191	26.6835	28.0993	26.8673	26.9339	4	4	4	31.4	31.4	31.4	13.995	0	30.405
	-1.00009	3.94336		-1.46149	4.73024		0.461399	2.87774	sp|P41091|IF2G_HUMAN;sp|Q2VIR3|IF2GL_HUMAN;sp|Q2VIR3-2|IF2GL_HUMAN	sp|P41091|IF2G_HUMAN;sp|Q2VIR3|IF2GL_HUMAN;sp|Q2VIR3-2|IF2GL_HUMAN	P41091	P41091	IF2G	26.7754	25.6767	25.9461	26.8596	25.915	25.4652	27.0846	25.3776	26.132	27.215	25.9412	25.5691	9	9	9	25.6	25.6	25.6	51.109	0	90.433
	-1.22498	5.09603		-1.47526	5.44098		0.250285	1.30738	sp|P47914|RL29_HUMAN	sp|P47914|RL29_HUMAN	P47914	P47914	RL29	25.9318	24.7317	24.8672	26.1636	24.9347	24.3669	25.955	24.5351	24.7848	26.0505	24.6143	24.5661	2	2	2	14.5	14.5	14.5	17.752	0	19.888
	-2.83811	4.47186		-1.49858	3.70994	+	-1.33954	2.86441	sp|Q96F86|EDC3_HUMAN	sp|Q96F86|EDC3_HUMAN	Q96F86	Q96F86	EDC3	25.0682	23.8146	22.7304	24.7805	21.702	23.2895	24.9608	23.6646	22.3011	25.4822	22.2057	23.5286	3	3	3	5.1	5.1	5.1	56.077	0	18.105
	-1.48411	3.90689		-1.54833	3.99218		0.0642195	0.856523	sp|P25398|RS12_HUMAN	sp|P25398|RS12_HUMAN	P25398	P25398	RS12	28.0854	26.9218	27.1029	28.6185	27.0026	26.937	28.5009	27.056	27.0421	28.8956	27.0164	26.9923	5	5	5	49.2	49.2	49.2	14.515	0	59.608
	-1.49507	3.84882		-1.59107	3.90735		0.0959921	0.793596	sp|O15042-2|SR140_HUMAN;sp|O15042|SR140_HUMAN;sp|O15042-3|SR140_HUMAN	sp|O15042-2|SR140_HUMAN;sp|O15042|SR140_HUMAN;sp|O15042-3|SR140_HUMAN	O15042-2	O15042	SR140	31.1818	30.107	30.1859	31.5915	30.1326	29.9821	31.6759	30.1279	30.0716	32.0263	30.1051	29.8942	29	29	29	33.8	33.8	33.8	118.23	0	323.31
	-2.13089	4.70632		-1.67611	4.0928		-0.454777	1.30593	sp|P62750|RL23A_HUMAN	sp|P62750|RL23A_HUMAN	P62750	P62750	RL23A	27.8844	26.8131	26.3055	28.411	25.8237	26.4578	28.2192	26.2235	26.1008	27.9761	25.737	26.2917	6	6	6	42.9	42.9	42.9	17.695	0	41.891
	-1.68124	3.8939		-1.6868	3.75611		0.00555229	0.00763483	sp|Q9UMF0|ICAM5_HUMAN	sp|Q9UMF0|ICAM5_HUMAN	Q9UMF0	Q9UMF0	ICAM5	27.0797	25.9024	25.7086	27.3912	25.717	25.3593	27.0333	25.7748	25.0516	27.4117	25.7136	25.1321	9	9	9	13.2	13.2	13.2	97.115	0	106.4
	-2.32479	4.38267		-1.71051	2.73899		-0.614281	1.00796	sp|O75351|VPS4B_HUMAN;sp|Q9UN37|VPS4A_HUMAN	sp|O75351|VPS4B_HUMAN;sp|Q9UN37|VPS4A_HUMAN	O75351	O75351	VPS4B	24.1154	22.8466	21.5377	24.1444	22.1137	22.0803	23.7122	22.9157	21.5591	24.5126	21.9749	21.7999	2	2	2	4.3	4.3	4.3	49.301	0.00199	11.012
	-1.87701	6.41141		-1.74044	5.11882		-0.136569	0.626887	sp|Q96RQ3|MCCA_HUMAN	sp|Q96RQ3|MCCA_HUMAN	Q96RQ3	Q96RQ3	MCCA	31.0142	29.7558	29.3326	31.3473	29.3265	29.4769	31.2494	29.4113	29.2891	31.2859	29.4406	29.291	28	28	28	57.5	57.5	57.5	80.472	0	323.31
	-2.02223	5.37689		-1.78447	4.56258		-0.237761	0.781139	sp|P27816-6|MAP4_HUMAN;sp|P27816|MAP4_HUMAN;sp|P27816-4|MAP4_HUMAN;sp|P27816-2|MAP4_HUMAN;sp|P27816-5|MAP4_HUMAN	sp|P27816-6|MAP4_HUMAN;sp|P27816|MAP4_HUMAN;sp|P27816-4|MAP4_HUMAN;sp|P27816-2|MAP4_HUMAN;sp|P27816-5|MAP4_HUMAN	P27816-6	P27816	MAP4	27.0638	25.4427	25.3124	27.3591	25.1323	25.4531	27.5177	25.916	25.5414	27.3881	25.2539	25.3792	8	8	8	8.9	8.9	8.9	119.96	0	59.2
	-1.48202	4.50986		-1.79673	4.78348		0.314713	2.25696	sp|P05198|IF2A_HUMAN	sp|P05198|IF2A_HUMAN	P05198	P05198	IF2A	25.2409	23.7139	23.9415	25.0787	23.7978	23.5513	25.3292	23.4042	23.7989	25.6859	23.8685	23.4784	6	6	6	25.7	25.7	25.7	36.112	0	46.412
	-2.28134	1.52033		-1.83201	0.890458		-0.44933	0.129231	sp|Q99878|H2A1J_HUMAN;sp|Q96KK5|H2A1H_HUMAN;sp|Q9BTM1|H2AJ_HUMAN;sp|Q16777|H2A2C_HUMAN;sp|Q6FI13|H2A2A_HUMAN;sp|P20671|H2A1D_HUMAN;sp|P0C0S8|H2A1_HUMAN;sp|Q93077|H2A1C_HUMAN;sp|Q7L7L0|H2A3_HUMAN;sp|P04908|H2A1B_HUMAN;sp|Q9BTM1-2|H2AJ_HUMAN;sp|Q71UI9-2|H2AV_HUMAN;sp|Q71UI9|H2AV_HUMAN;sp|P0C0S5|H2AZ_HUMAN;sp|Q96QV6|H2A1A_HUMAN;sp|P16104|H2AX_HUMAN;sp|Q71UI9-5|H2AV_HUMAN;sp|Q71UI9-3|H2AV_HUMAN;sp|Q7…	sp|Q99878|H2A1J_HUMAN;sp|Q96KK5|H2A1H_HUMAN;sp|Q9BTM1|H2AJ_HUMAN;sp|Q16777|H2A2C_HUMAN;sp|Q6FI13|H2A2A_HUMAN;sp|P20671|H2A1D_HUMAN;sp|P0C0S8|H2A1_HUMAN;sp|Q93077|H2A1C_HUMAN;sp|Q7L7L0|H2A3_HUMAN;sp|P04908|H2A1B_HUMAN;sp|Q9BTM1-2|H2AJ_HUMAN;sp|Q71UI9-2|H2AV_HUMAN;sp|Q71UI9|H2AV_HUMAN;sp|P0C0S5|H2AZ_HUMAN;sp|Q96QV6|H2A1A_HUMAN;sp|P16104|H2AX_HUMAN	Q99878	Q99878	H2A1J	26.7152	22.1424	25.5023	27.1061	22.3636	25.9743	27.0565	26.6726	25.6763	27.277	25.4873	26.0375	4	4	4	35.9	35.9	35.9	13.936	0	40.215
	-1.59776	3.78025		-1.83906	4.29047		0.241304	0.995989	sp|Q96I25|SPF45_HUMAN	sp|Q96I25|SPF45_HUMAN	Q96I25	Q96I25	SPF45	28.191	26.6664	27.15	28.5755	26.948	26.5766	28.5568	26.9072	26.7111	28.9944	27.1176	26.8113	17	17	17	36.2	36.2	36.2	44.961	0	193.01
	-1.53003	2.2575		-1.92157	3.52438		0.391546	0.420992	sp|O14965|AURKA_HUMAN;sp|Q96GD4-3|AURKB_HUMAN;sp|Q9UQB9-2|AURKC_HUMAN;sp|Q9UQB9-3|AURKC_HUMAN;sp|Q96GD4-4|AURKB_HUMAN;sp|Q9UQB9|AURKC_HUMAN;sp|Q96GD4|AURKB_HUMAN;sp|Q96GD4-5|AURKB_HUMAN	sp|O14965|AURKA_HUMAN	O14965	O14965	AURKA	26.5014	24.3933	25.1567	26.9848	24.8005	25.2433	26.8531	24.6681	26.3109	27.005	24.9559	25.3533	7	7	7	21.8	21.8	21.8	45.809	0	53.644
	-2.11057	1.42215		-1.94653	1.52167		-0.164045	0.0551326	sp|P55081|MFAP1_HUMAN	sp|P55081|MFAP1_HUMAN	P55081	P55081	MFAP1	26.0135	21.9291	21.4055	25.8244	24.5091	24.2388	25.9674	24.662	24.4581	25.7455	24.7358	24.9347	4	4	4	15.5	15.5	15.5	51.958	0	36.075
	-1.89262	2.40023		-2.03126	3.02318		0.138634	0.101075	sp|O75475|PSIP1_HUMAN;sp|O75475-3|PSIP1_HUMAN;sp|O75475-2|PSIP1_HUMAN	sp|O75475|PSIP1_HUMAN;sp|O75475-3|PSIP1_HUMAN;sp|O75475-2|PSIP1_HUMAN	O75475	O75475	PSIP1	24.4981	23.0976	23.0535	24.1114	22.6222	22.053	24.6912	21.8096	21.4688	24.6477	23.2334	22.8632	5	5	5	9.1	9.1	9.1	60.103	0	40.526
	-2.55896	3.86902		-2.03866	4.02081		-0.520298	0.87718	sp|P61254|RL26_HUMAN;sp|Q9UNX3|RL26L_HUMAN	sp|P61254|RL26_HUMAN;sp|Q9UNX3|RL26L_HUMAN	P61254	P61254	RL26	27.3265	25.545	25.1365	27.7133	25.252	25.4334	27.4647	25.4825	24.7158	26.968	24.1323	24.8569	5	5	5	32.4	32.4	32.4	17.258	0	30.281
	-1.66871	4.2067		-2.12623	4.5203		0.457518	0.968655	sp|Q9ULW0|TPX2_HUMAN;sp|Q9ULW0-2|TPX2_HUMAN	sp|Q9ULW0|TPX2_HUMAN;sp|Q9ULW0-2|TPX2_HUMAN	Q9ULW0	Q9ULW0	TPX2	25.1371	22.6292	23.1085	25.0421	23.1584	22.9486	24.9384	22.7636	23.6319	25.187	23.7309	23.4583	5	5	5	9.9	9.9	9.9	85.652	0	36.4
	-2.37438	4.3873		-2.28159	4.16353		-0.0927858	0.114392	sp|Q9NWH9-3|SLTM_HUMAN;sp|Q9NWH9|SLTM_HUMAN	sp|Q9NWH9-3|SLTM_HUMAN;sp|Q9NWH9|SLTM_HUMAN	Q9NWH9-3	Q9NWH9	SLTM	26.6313	24.5046	23.8761	26.4255	24.8267	24.0858	26.6777	24.9134	24.0571	26.8388	24.3158	23.9432	5	5	5	9.5	9.5	9.5	71.066	0	32.767
	-2.82446	1.46446		-2.3589	1.91272		-0.465557	0.150768	sp|Q03112-5|MECOM_HUMAN;sp|Q03112-6|MECOM_HUMAN;sp|Q03112-1|MECOM_HUMAN;sp|Q03112-4|MECOM_HUMAN;sp|Q03112|MECOM_HUMAN;sp|Q03112-3|MECOM_HUMAN	sp|Q03112-5|MECOM_HUMAN;sp|Q03112-6|MECOM_HUMAN;sp|Q03112-1|MECOM_HUMAN;sp|Q03112-4|MECOM_HUMAN;sp|Q03112|MECOM_HUMAN;sp|Q03112-3|MECOM_HUMAN	Q03112-5	Q03112	MECOM	25.5167	23.9254	22.2904	26.6438	25.8947	25.2478	25.8782	23.5469	23.6754	26.3637	21.244	22.2466	3	3	3	3	3	3	117.1	0	31.645
	-2.08733	2.6873		-2.3746	3.16406		0.287271	0.645044	sp|P05166|PCCB_HUMAN;sp|P05166-2|PCCB_HUMAN	sp|P05166|PCCB_HUMAN;sp|P05166-2|PCCB_HUMAN	P05166	P05166	PCCB	28.8398	26.1823	26.7622	28.726	26.0531	25.9453	28.3174	25.8239	25.9957	27.2729	25.9957	25.7062	19	19	19	46.8	46.8	46.8	58.215	0	173.86
	-2.50991	2.76639		-2.4215	2.84206		-0.0884128	0.0541461	sp|Q5JU85-3|IQEC2_HUMAN;sp|Q5JU85|IQEC2_HUMAN	sp|Q5JU85-3|IQEC2_HUMAN;sp|Q5JU85|IQEC2_HUMAN	Q5JU85-3	Q5JU85	IQEC2	24.6307	21.8609	23.6252	24.8998	22.6071	23.5869	24.8653	22.7394	21.86	25.5523	21.8161	22.0749	4	4	4	7.6	7.6	7.6	105.1	0	32.956
	-2.55016	2.58173		-2.4541	4.08907		-0.0960546	0.068379	sp|O14974-5|MYPT1_HUMAN;sp|O14974-4|MYPT1_HUMAN;sp|O14974-3|MYPT1_HUMAN;sp|O14974|MYPT1_HUMAN;sp|O14974-2|MYPT1_HUMAN;sp|O60237-4|MYPT2_HUMAN;sp|O60237|MYPT2_HUMAN;sp|O60237-6|MYPT2_HUMAN	sp|O14974-5|MYPT1_HUMAN;sp|O14974-4|MYPT1_HUMAN;sp|O14974-3|MYPT1_HUMAN;sp|O14974|MYPT1_HUMAN;sp|O14974-2|MYPT1_HUMAN	O14974-5	O14974	MYPT1	24.8068	22.8815	21.8091	24.4422	22.9673	22.5113	24.9486	22.2674	21.3194	25.432	23.3332	22.153	4	4	4	5.3	5.3	5.3	105.64	0	32.126
	-2.17244	2.16579		-2.47455	1.69553		0.30211	0.129437	sp|P31949|S10AB_HUMAN	sp|P31949|S10AB_HUMAN	P31949	P31949	S10AB	24.6348	22.1118	22.3939	25.6308	22.3124	21.4494	24.5399	21.3452	21.9096	24.5253	24.0253	24.5263	2	2	2	25.7	25.7	25.7	11.74	0	27.946
	-3.54137	2.8179		-2.52421	4.40278		-1.01716	0.744462	sp|P50914|RL14_HUMAN	sp|P50914|RL14_HUMAN	P50914	P50914	RL14	24.8107	22.3089	22.2066	24.5211	20.2075	21.7474	25.0006	22.7583	22.3996	24.6559	20.0092	22.077	4	4	4	17.2	17.2	17.2	23.432	0	24.976
	-1.59701	1.31429		-2.52864	1.07673		0.931627	0.281256	sp|Q01844-2|EWS_HUMAN;sp|Q01844-6|EWS_HUMAN;sp|Q01844-3|EWS_HUMAN;sp|Q01844|EWS_HUMAN;sp|Q01844-5|EWS_HUMAN	sp|Q01844-2|EWS_HUMAN;sp|Q01844-6|EWS_HUMAN;sp|Q01844-3|EWS_HUMAN;sp|Q01844|EWS_HUMAN;sp|Q01844-5|EWS_HUMAN	Q01844-2	Q01844	EWS	25.8924	21.7122	24.5042	25.8718	22.2618	25.4416	25.6077	20.5404	24.532	25.4994	25.1852	25.0625	2	2	2	4.6	4.6	4.6	61.217	0	16.545
	-2.66917	3.08047		-2.56753	2.58386		-0.101635	0.0567037	sp|P39023|RL3_HUMAN	sp|P39023|RL3_HUMAN	P39023	P39023	RL3	25.0161	23.4512	23.298	25.6784	22.7772	22.4294	25.7422	23.8855	23.358	25.3136	21.6405	21.7141	5	5	5	15.9	15.9	15.9	46.108	0	31.749
	-3.42774	1.72293		-2.59056	1.23333		-0.837175	1.13333	sp|P15924|DESP_HUMAN;sp|P15924-3|DESP_HUMAN;sp|P15924-2|DESP_HUMAN	sp|P15924|DESP_HUMAN;sp|P15924-3|DESP_HUMAN;sp|P15924-2|DESP_HUMAN	P15924	P15924	DESP	27.2276	25.0795	24.1418	30.0136	23.756	23.9364	25.5178	25.0498	23.3423	25.5374	23.3453	23.8683	44	44	44	19.9	19.9	19.9	331.77	0	323.31
	-2.01115	3.91961		-2.73578	4.88883		0.724633	1.38046	sp|Q9Y305|ACOT9_HUMAN;sp|Q9Y305-4|ACOT9_HUMAN;sp|Q9Y305-2|ACOT9_HUMAN;sp|Q9Y305-3|ACOT9_HUMAN	sp|Q9Y305|ACOT9_HUMAN;sp|Q9Y305-4|ACOT9_HUMAN;sp|Q9Y305-2|ACOT9_HUMAN;sp|Q9Y305-3|ACOT9_HUMAN	Q9Y305	Q9Y305	ACOT9	26.1542	23.942	24.5312	26.3655	24.4955	23.681	26.0352	23.3613	24.2985	26.4497	23.6348	23.0772	11	11	11	33	33	33	49.901	0	72.948
	-2.5344	3.25482		-2.81219	2.38862		0.277792	0.155467	sp|P61353|RL27_HUMAN	sp|P61353|RL27_HUMAN	P61353	P61353	RL27	24.7693	21.7363	21.8451	25.6248	22.7182	22.1389	25.3375	24.2388	22.9842	25.3893	23.4358	21.7581	3	3	3	29.4	29.4	29.4	15.798	0	17.808
	-3.18171	2.51656		-2.8511	3.09367		-0.330611	0.163172	sp|O75030-12|MITF_HUMAN;sp|O75030-4|MITF_HUMAN;sp|O75030-3|MITF_HUMAN;sp|O75030-8|MITF_HUMAN;sp|O75030-7|MITF_HUMAN;sp|O75030-6|MITF_HUMAN;sp|O75030-2|MITF_HUMAN;sp|O75030-5|MITF_HUMAN;sp|O75030|MITF_HUMAN;sp|O75030-11|MITF_HUMAN;sp|O75030-10|MITF_HUMAN;sp|O75030-9|MITF_HUMAN;sp|O14948-3|TFEC_HUMAN;sp|O14948-4|TFEC_HUMAN;sp|O14948-2|TFEC_HUMAN;sp|O14948|TFEC_HUMAN;sp|P19532|TFE3_HUMAN	sp|O75030-12|MITF_HUMAN;sp|O75030-4|MITF_HUMAN;sp|O75030-3|MITF_HUMAN;sp|O75030-8|MITF_HUMAN;sp|O75030-7|MITF_HUMAN;sp|O75030-6|MITF_HUMAN;sp|O75030-2|MITF_HUMAN;sp|O75030-5|MITF_HUMAN;sp|O75030|MITF_HUMAN;sp|O75030-11|MITF_HUMAN;sp|O75030-10|MITF_HUMAN;sp|O75030-9|MITF_HUMAN	O75030-12	O75030	MITF	25.0132	23.1002	21.4635	24.9627	22.1625	21.814	24.8524	22.8015	23.5386	25.5136	20.4505	21.2219	3	3	3	8.5	8.5	8.5	52.526	0	19.429
	-2.64907	3.20169		-2.93459	4.32212		0.285517	0.261692	sp|Q9NZ63|TLS1_HUMAN	sp|Q9NZ63|TLS1_HUMAN	Q9NZ63	Q9NZ63	TLS1	25.5203	22.5499	23.8194	26.1655	22.1268	22.4136	25.5983	23.4513	23.073	25.946	23.6145	23.0769	7	7	7	34.6	34.6	34.6	33.688	0	45.198
	-3.32042	6.91831		-2.94035	5.14219		-0.380072	1.10655	sp|Q9Y490|TLN1_HUMAN;sp|Q9Y4G6|TLN2_HUMAN	sp|Q9Y490|TLN1_HUMAN	Q9Y490	Q9Y490	TLN1	26.7452	23.8538	23.5787	26.8508	23.5677	23.9323	27.0071	24.5338	23.6726	27.2431	23.7456	23.765	16	16	16	8.9	8.9	8.9	269.76	0	143.92
	-4.55433	5.23203		-2.9685	3.13667	+	-1.58583	1.90203	sp|Q86UV5|UBP48_HUMAN;sp|Q86UV5-8|UBP48_HUMAN;sp|Q86UV5-5|UBP48_HUMAN;sp|Q86UV5-2|UBP48_HUMAN;sp|Q86UV5-6|UBP48_HUMAN	sp|Q86UV5|UBP48_HUMAN;sp|Q86UV5-8|UBP48_HUMAN;sp|Q86UV5-5|UBP48_HUMAN;sp|Q86UV5-2|UBP48_HUMAN	Q86UV5	Q86UV5	UBP48	25.3285	22.4476	21.3652	25.6956	21.6515	21.8562	25.6331	23.6731	20.7228	26.4395	21.1398	23.2457	5	5	5	6.7	6.7	6.7	119.03	0	39.928
	-2.70122	2.0968		-3.02719	2.87159		0.325973	0.142118	sp|Q92541|RTF1_HUMAN	sp|Q92541|RTF1_HUMAN	Q92541	Q92541	RTF1	25.6598	21.9737	23.7389	25.6719	21.353	23.0461	25.9148	24.1615	24.551	25.9457	22.7445	21.9022	6	6	6	9.9	9.9	9.9	80.313	0	39.224
	-3.79726	1.94227		-3.1631	1.88049		-0.634154	0.469018	sp|P31944|CASPE_HUMAN	sp|P31944|CASPE_HUMAN	P31944	P31944	CASPE	24.4723	22.8188	21.6253	28.3513	21.737	22.456	24.7383	23.278	21.2313	26.012	23.7912	22.3687	10	10	10	38.8	38.8	38.8	27.679	0	92.85
	-3.39591	3.67503		-3.18986	6.05118		-0.206046	0.203858	sp|Q5T4S7-3|UBR4_HUMAN;sp|Q5T4S7-4|UBR4_HUMAN;sp|Q5T4S7|UBR4_HUMAN;sp|Q5T4S7-2|UBR4_HUMAN;sp|Q5T4S7-5|UBR4_HUMAN	sp|Q5T4S7-3|UBR4_HUMAN;sp|Q5T4S7-4|UBR4_HUMAN;sp|Q5T4S7|UBR4_HUMAN;sp|Q5T4S7-2|UBR4_HUMAN	Q5T4S7-3	Q5T4S7	UBR4	25.232	22.3582	23.2874	25.6152	22.3716	22.4325	25.6457	22.4069	21.7037	25.9778	21.5244	22.5137	11	11	11	2	2	2	571.85	0	68.756
	-3.25941	4.49159		-3.34636	3.85227		0.0869513	0.0650459	sp|P18124|RL7_HUMAN	sp|P18124|RL7_HUMAN	P18124	P18124	RL7	25.3318	22.6042	21.4483	25.7336	22.4923	22.8329	25.5053	22.1177	22.7498	25.4787	22.3214	21.1092	3	3	3	19.4	19.4	19.4	29.225	0	21.504
	-4.13548	2.69739		-3.41577	2.05369		-0.719707	0.630578	sp|P14923|PLAK_HUMAN;sp|P35222|CTNB1_HUMAN	sp|P14923|PLAK_HUMAN	P14923	P14923	PLAK	26.1544	22.9765	22.1993	28.5311	21.7775	24.3946	24.9121	22.6684	22.3312	26.2361	22.9837	22.131	16	16	16	28.3	28.3	28.3	81.744	0	113.33
	-2.95275	3.74093		-3.42695	3.11364		0.474203	0.309266	sp|Q9Y314|NOSIP_HUMAN	sp|Q9Y314|NOSIP_HUMAN	Q9Y314	Q9Y314	NOSIP	29.105	26.7489	25.6107	28.9463	26.9117	24.9061	29.1305	26.5151	25.5373	29.3373	26.6483	24.641	12	12	12	56.1	56.1	56.1	33.172	0	132.29
	-3.17675	3.00912		-3.4716	2.41206		0.294842	0.139903	sp|P48059|LIMS1_HUMAN;sp|P48059-4|LIMS1_HUMAN;sp|P48059-2|LIMS1_HUMAN;sp|P48059-5|LIMS1_HUMAN;sp|P48059-3|LIMS1_HUMAN;sp|Q7Z4I7-4|LIMS2_HUMAN;sp|P0CW19-2|LIMS3_HUMAN;sp|Q7Z4I7-3|LIMS2_HUMAN;sp|Q7Z4I7|LIMS2_HUMAN;sp|Q7Z4I7-5|LIMS2_HUMAN;sp|Q7Z4I7-2|LIMS2_HUMAN	sp|P48059|LIMS1_HUMAN;sp|P48059-4|LIMS1_HUMAN;sp|P48059-2|LIMS1_HUMAN;sp|P48059-5|LIMS1_HUMAN;sp|P48059-3|LIMS1_HUMAN	P48059	P48059	LIMS1	25.2316	23.2943	23.5213	25.9332	22.1728	22.7862	24.9788	22.4367	22.6278	26.4541	21.5687	20.1941	5	5	5	17.8	17.8	17.8	37.251	0	35.813
	-2.93211	3.88863		-3.53692	2.00532		0.604802	0.260896	sp|P20936-2|RASA1_HUMAN;sp|P20936-4|RASA1_HUMAN;sp|P20936|RASA1_HUMAN;sp|P20936-3|RASA1_HUMAN	sp|P20936-2|RASA1_HUMAN;sp|P20936-4|RASA1_HUMAN;sp|P20936|RASA1_HUMAN	P20936-2	P20936	RASA1	24.7417	23.2859	22.4139	24.589	21.5773	22.3967	24.753	20.7817	22.4104	25.6387	21.5922	19.1102	7	7	7	10.6	10.6	10.6	100.4	0	58.672
	-4.46654	4.74977		-3.583	4.59584		-0.883544	1.01567	sp|Q8N5G2-2|MACOI_HUMAN;sp|Q8N5G2-3|MACOI_HUMAN;sp|Q8N5G2|MACOI_HUMAN	sp|Q8N5G2-2|MACOI_HUMAN;sp|Q8N5G2-3|MACOI_HUMAN;sp|Q8N5G2|MACOI_HUMAN	Q8N5G2-2	Q8N5G2	MACOI	25.9441	21.6919	21.5092	25.9312	22.134	22.7557	25.4859	22.7402	20.4637	25.9796	21.3678	21.8211	5	5	5	21.2	21.2	21.2	35.026	0	37.63
	-3.57803	3.42623		-3.65811	5.16792		0.0800867	0.0527127	sp|Q9UPN7|PP6R1_HUMAN	sp|Q9UPN7|PP6R1_HUMAN	Q9UPN7	Q9UPN7	PP6R1	25.9138	23.0924	21.1806	26.2396	23.0591	22.16	25.9673	22.1391	23.3801	26.4223	22.6111	22.5191	2	2	2	6.8	6.8	6.8	96.723	0	16.35
	-3.49115	8.07856		-3.67233	8.08831		0.181172	1.31991	sp|Q9HCC0|MCCB_HUMAN;sp|Q9HCC0-2|MCCB_HUMAN	sp|Q9HCC0|MCCB_HUMAN;sp|Q9HCC0-2|MCCB_HUMAN	Q9HCC0	Q9HCC0	MCCB	31.5878	28.0497	28.1791	31.8255	28.3174	27.9364	31.7182	28.13	28.0883	31.5633	28.1455	27.8894	22	22	22	51.2	51.2	51.2	61.332	0	323.31
	-4.04194	3.31389		-3.69732	2.68682		-0.344613	0.148333	sp|Q9UKS6|PACN3_HUMAN	sp|Q9UKS6|PACN3_HUMAN	Q9UKS6	Q9UKS6	PACN3	26.5085	22.9277	23.4894	26.833	21.2354	23.6485	27.0254	24.8637	23.5412	27.4403	23.3735	21.5781	5	5	5	15.8	15.8	15.8	48.486	0	34.773
	-4.24137	4.8722		-3.75393	3.97941		-0.487441	0.412831	sp|P30419-2|NMT1_HUMAN;sp|P30419|NMT1_HUMAN;sp|O60551|NMT2_HUMAN	sp|P30419-2|NMT1_HUMAN;sp|P30419|NMT1_HUMAN	P30419-2	P30419	NMT1	25.9385	21.703	22.5641	26.2229	21.141	22.9292	25.9964	23.0148	21.3841	25.9279	22.0311	21.4231	6	6	6	17.1	17.1	17.1	48.14	0	40.596
	-3.81168	5.32704		-3.76251	4.5566		-0.0491624	0.0502394	sp|P18858-3|DNLI1_HUMAN;sp|P18858|DNLI1_HUMAN;sp|P18858-2|DNLI1_HUMAN	sp|P18858-3|DNLI1_HUMAN;sp|P18858|DNLI1_HUMAN;sp|P18858-2|DNLI1_HUMAN	P18858-3	P18858	DNLI1	26.0576	22.9789	22.0296	26.0333	22.647	21.9043	25.43	22.0638	21.8322	26.1343	21.8997	21.6581	7	7	7	10.1	10.1	10.1	98.227	0	55.223
	-3.7777	2.94807		-3.79806	4.1562		0.0203652	0.00927492	sp|P40763-3|STAT3_HUMAN;sp|P40763-2|STAT3_HUMAN;sp|P40763|STAT3_HUMAN	sp|P40763-3|STAT3_HUMAN;sp|P40763-2|STAT3_HUMAN;sp|P40763|STAT3_HUMAN	P40763-3	P40763	STAT3	26.0283	22.5514	20.7924	25.9283	22.5811	21.949	25.6477	21.2253	21.6153	26.2439	23.7485	22.9302	8	8	8	18.3	18.3	18.3	83.125	0	82.679
	-3.54846	1.16553		-3.85127	1.49166		0.302811	0.0506358	sp|O60271-9|JIP4_HUMAN;sp|O60271-4|JIP4_HUMAN;sp|O60271-2|JIP4_HUMAN;sp|O60271|JIP4_HUMAN;sp|O60271-5|JIP4_HUMAN;sp|O60271-3|JIP4_HUMAN;sp|Q9UPT6|JIP3_HUMAN	sp|O60271-9|JIP4_HUMAN;sp|O60271-4|JIP4_HUMAN;sp|O60271-2|JIP4_HUMAN;sp|O60271|JIP4_HUMAN;sp|O60271-5|JIP4_HUMAN;sp|O60271-3|JIP4_HUMAN	O60271-9	O60271	JIP4	26.989	22.3904	23.079	27.3521	22.4776	21.5655	27.2794	22.6175	21.3524	27.9658	28.4835	27.6078	16	16	16	20.6	20.6	20.6	128.61	0	138.52
	-3.46168	3.60245		-3.96317	3.26744		0.501498	0.293502	sp|Q9H6T3-3|RPAP3_HUMAN;sp|Q9H6T3-2|RPAP3_HUMAN;sp|Q9H6T3|RPAP3_HUMAN	sp|Q9H6T3-3|RPAP3_HUMAN;sp|Q9H6T3-2|RPAP3_HUMAN;sp|Q9H6T3|RPAP3_HUMAN	Q9H6T3-3	Q9H6T3	RPAP3	25.7438	22.6216	22.6288	26.4472	21.4434	20.5171	26.0387	23.1791	23.3146	26.1699	23.1661	22.2291	4	4	4	8.7	8.7	8.7	57.107	0	25.911
	-3.68787	4.68498		-4.07175	4.49514		0.383883	0.364087	sp|O75131|CPNE3_HUMAN;sp|Q86YQ8-2|CPNE8_HUMAN;sp|Q9HCH3-2|CPNE5_HUMAN;sp|Q96FN4-2|CPNE2_HUMAN;sp|Q96FN4|CPNE2_HUMAN;sp|Q8IYJ1|CPNE9_HUMAN;sp|Q96A23|CPNE4_HUMAN;sp|O95741|CPNE6_HUMAN;sp|Q9UBL6-2|CPNE7_HUMAN;sp|Q86YQ8|CPNE8_HUMAN;sp|Q96A23-2|CPNE4_HUMAN;sp|Q9HCH3|CPNE5_HUMAN;sp|O95741-2|CPNE6_HUMAN;sp|Q9UBL6|CPNE7_HUMAN	sp|O75131|CPNE3_HUMAN	O75131	O75131	CPNE3	29.9542	25.5669	27.0758	30.3696	26.1537	26.7828	30.2096	25.5432	27.0156	30.4129	25.9496	26.7664	17	17	17	29.2	29.2	29.2	60.13	0	216.36
	-5.13743	2.8551		-4.10227	6.49906		-1.03516	0.526472	sp|Q13435|SF3B2_HUMAN	sp|Q13435|SF3B2_HUMAN	Q13435	Q13435	SF3B2	29.6514	25.6655	25.862	29.6964	25.6579	25.7044	29.7712	25.7391	22.026	30.3303	25.3536	25.9313	9	9	9	17.1	17.1	17.1	100.23	0	106.89
	-4.01878	2.45973		-4.15785	2.783		0.139075	0.122788	sp|Q02413|DSG1_HUMAN;sp|Q02413-2|DSG1_HUMAN	sp|Q02413|DSG1_HUMAN	Q02413	Q02413	DSG1	27.0031	22.4109	21.8964	28.6058	23.7954	22.8608	24.9008	22.7925	22.4042	26.6475	22.9861	22.4616	13	13	13	19.7	19.7	19.7	113.75	0	97.958
	-5.44865	4.58222		-4.21172	3.54327		-1.23693	0.899538	sp|P43351|RAD52_HUMAN;sp|P43351-4|RAD52_HUMAN;sp|P43351-3|RAD52_HUMAN;sp|P43351-2|RAD52_HUMAN	sp|P43351|RAD52_HUMAN	P43351	P43351	RAD52	27.2851	24.3618	23.2266	27.3643	21.5728	22.6646	27.9536	22.0647	22.0969	27.2614	21.1735	23.9263	9	9	9	31.3	31.3	31.3	46.168	0	74.032
	-4.41795	6.36611		-4.21854	4.95035		-0.19941	0.324617	sp|O00763-3|ACACB_HUMAN;sp|O00763|ACACB_HUMAN;sp|O00763-2|ACACB_HUMAN	sp|O00763-3|ACACB_HUMAN;sp|O00763|ACACB_HUMAN;sp|O00763-2|ACACB_HUMAN	O00763-3	O00763	ACACB	30.4742	26.9423	26.3558	30.6502	26.4335	26.2884	30.7713	27.0999	26.2846	31.335	26.485	26.0259	78	62	62	49.2	42.2	42.2	255.09	0	323.31
	-3.51166	4.86102		-4.24168	3.22702		0.730023	0.506448	sp|Q5JSH3-2|WDR44_HUMAN;sp|Q5JSH3|WDR44_HUMAN;sp|Q5JSH3-4|WDR44_HUMAN;sp|Q5JSH3-3|WDR44_HUMAN	sp|Q5JSH3-2|WDR44_HUMAN;sp|Q5JSH3|WDR44_HUMAN;sp|Q5JSH3-4|WDR44_HUMAN;sp|Q5JSH3-3|WDR44_HUMAN	Q5JSH3-2	Q5JSH3	WDR44	25.9794	22.2336	22.2828	25.6801	22.6603	22.2876	26.4564	22.8179	22.1797	26.1983	23.1447	20.0084	8	8	8	9.3	9.3	9.3	100.4	0	54.912
	-5.34215	3.46088		-4.24475	4.28594		-1.0974	0.628746	sp|Q5BKZ1-3|ZN326_HUMAN;sp|Q5BKZ1|ZN326_HUMAN	sp|Q5BKZ1-3|ZN326_HUMAN;sp|Q5BKZ1|ZN326_HUMAN	Q5BKZ1-3	Q5BKZ1	ZN326	26.747	21.9598	21.9005	26.8266	22.25	22.3126	27.1115	23.8128	19.5175	27.1795	22.828	22.8005	5	5	5	25.8	25.8	25.8	43.1	0	73.246
[truncated: 24 more rows]

## Sheet: HJURP WT vs HBM vs control
Soluble SILAC HJURP pulldowns WT vs HBM vs Control. Filtered for n=4/4 detection in at least one experimental condition, imputed
[truncated: 1,009 more rows]

[truncated: 11 more sheets: ASF1A vs ASF1B vs control, DAXX WT vs HBM vs control, DAXX WT vs ABM vs control, DAXX WT vs SIM△ vs control, DNAJC9 WT vs HBM vs control, MCM2 WT vs HBM, TONSL WT vs HBM, Histone_siRNAs_pulldowns, HistonePeptideLevelQuant, siDAXX_H3K9xK14ac_quant, SILAC_pulse_H3-H4_intensity]
